# Supplementary material for: Pyrimethamine and a potent analog inhibit NRF2 by suppressing one-carbon metabolism
Source: J Biol Chem. 2025 Aug 30;301(10):110659. doi: 10.1016/j.jbc.2025.110659 (PMC12495326; doi:10.1016/j.jbc.2025.110659)
Supplement: Table S1 [file mmc3.xlsx]

## Sheet: All
	Table S1. Cell line mutation status for NFE2L2 (NRF2) and KEAP1
	Cell Line	NRF2 Alteration	KEAP1 Alteration
	KYSE70	W24C
	A549		G333C
	OE21	G81S, D318H
	PC9	copy number amplification
	H1299
	KYSE180	D77V	P278Q
	H460		D236H
	H2170		R336*
	H1792		G462W
	H2122		A170_R204del
	KYSE450
