# Supplementary material for: Pyrimethamine and a potent analog inhibit NRF2 by suppressing one-carbon metabolism
Source: J Biol Chem. 2025 Aug 30;301(10):110659. doi: 10.1016/j.jbc.2025.110659 (PMC12495326; doi:10.1016/j.jbc.2025.110659)
Supplement: Table S2 [file mmc4.xlsx]

## Sheet: Table S2
Table S2: IC50 values for pyrimethamine and its analoges in H1299-NQO1-eYFP cells treated with the indicated NRF2 activators
Compound	CDDO 100nM	PRL295 5mM	SULF 2mM	Avg IC50 μM	Modifed from
	IC50 mM + SEM
PYR	1.245 ± 0.024	0.873 ± 0.032	1.591 ± 0.0448	1.23	N/A
WCDD101	>20	>20	>20	>20	PYR
WCDD103	16.86 ± 2.563	9.99 ± 0.0737	12.46 ± 0.798	13.1	PYR
WCDD104	0.103 ± 0.001	0.061 ± 0.003	0.129 ± 0.003	0.098	PYR
WCDD105	5.115 ± 0.074	3.743 ± 0.4988	3.279 ± 0.006	4.04	PYR
WCDD106	>20	>20	>20	>20	PYR
WCDD107	>20	>20	>20	>20	PYR
WCDD108	16.85 ± 0.208	15.21 ± 1.295	12.56 ± 0.1033	14.87	PYR
WCDD110	>20	>20	>20	>20	PYR
WCDD111	1.105 ± 0.016	1.511 ± 0.0329	0.910 ± 0.010	1.175	PYR
WCDD112	19.84 ± 0.338	10.83 ± 0.620	10.92 ± 0.0655	13.86	PYR
WCDD113	>20	>20	>20	>20	PYR
WCDD114	0.134 ± 0.014	0.079 ± 0.002	0.111 ± 0.009	0.108	WCDD104
WCDD115	0.052 ± 0.0001	0.060 ± 0.001	0.057 ± 0.003	0.057	WCDD104
WCDD118	>5	>5	>5	>5	WCDD104
WCDD119	0.614 ± 0.021	0.552 ± 0.003	0.557 ± 0.03	0.57	WCDD104
WCDD120	>10	>10	>10	>10	WCDD104
WCDD121	>5	>5	>5	>5	WCDD104
WCDD122	>5	>5	>5	>5	WCDD104
WCDD123	>20	>20	>20	>20	WCDD104
WCDD125	>20	>20	>20	>20	WCDD104
WCDD126	0.461 ± 0.017	0.683 ± 0.002	0.397 ± 0.011	0.514	WCDD104
WCDD127	0.469 ± 0.002	0.444 ± 0.002	0.454 ± 0.006	0.456	WCDD104
WCDD128	0.244 ± 0.006	0.334 ± 0.004	0.163 ± 0.002	0.248	WCDD104
WCDD133	>20	>20	>20	>20	WCDD104
