# Supplementary material for: Pyrimethamine and a potent analog inhibit NRF2 by suppressing one-carbon metabolism
Source: J Biol Chem. 2025 Aug 30;301(10):110659. doi: 10.1016/j.jbc.2025.110659 (PMC12495326; doi:10.1016/j.jbc.2025.110659)
Supplement: Table S3 [file mmc5.xlsx]

## Sheet: Raw Data
Table S3: Targeted metabolomic profiles of KYSE70 cells treated with DMSO, PYR, WCDD115, or MTX for 48h.
Peptide	Protein	Replicate	Precursor Mz	Precursor Charge	Product Mz	Product Charge	Fragment Ion	Retention Time	Area	Background	Peak Rank
Glycine	Metabolite	KYSE70_DMSO_1_18	74.0248	-1	74.0248	-1	precursor	7.14	201939872	9561005	1
Glycine	Metabolite	KYSE70_DMSO_2_06	74.0248	-1	74.0248	-1	precursor	7.13	225678256	8902613	1
Glycine	Metabolite	KYSE70_DMSO_3_09	74.0248	-1	74.0248	-1	precursor	7.13	217422544	9195395	1
Glycine	Metabolite	KYSE70_115_1_16	74.0248	-1	74.0248	-1	precursor	7.14	222580864	10764834	1
Glycine	Metabolite	KYSE70_115_2_14	74.0248	-1	74.0248	-1	precursor	7.13	270400192	13089193	1
Glycine	Metabolite	KYSE70_115_3_10	74.0248	-1	74.0248	-1	precursor	7.14	260644464	11645148	1
Glycine	Metabolite	KYSE70_MTX_1_07	74.0248	-1	74.0248	-1	precursor	7.15	247423840	10502510	1
Glycine	Metabolite	KYSE70_MTX_2_11	74.0248	-1	74.0248	-1	precursor	7.14	236660656	11365833	1
Glycine	Metabolite	KYSE70_MTX_3_08	74.0248	-1	74.0248	-1	precursor	7.15	252597632	11740247	1
Glycine	Metabolite	KYSE70_PYR_1_17	74.0248	-1	74.0248	-1	precursor	7.13	289033472	12661137	1
Glycine	Metabolite	KYSE70_PYR_2_15	74.0248	-1	74.0248	-1	precursor	7.14	271559584	10919041	1
Glycine	Metabolite	KYSE70_PYR_3_13	74.0248	-1	74.0248	-1	precursor	7.14	257138944	10635939	1
Pyruvate	Metabolite	KYSE70_DMSO_1_18	87.0088	-1	87.0088	-1	precursor	1.3	95068920	23631854	1
Pyruvate	Metabolite	KYSE70_DMSO_2_06	87.0088	-1	87.0088	-1	precursor	1.29	115207840	27634714	1
Pyruvate	Metabolite	KYSE70_DMSO_3_09	87.0088	-1	87.0088	-1	precursor	1.3	115473440	29029038	1
Pyruvate	Metabolite	KYSE70_115_1_16	87.0088	-1	87.0088	-1	precursor	1.3	113767208	25591078	1
Pyruvate	Metabolite	KYSE70_115_2_14	87.0088	-1	87.0088	-1	precursor	1.3	77453520	25196262	1
Pyruvate	Metabolite	KYSE70_115_3_10	87.0088	-1	87.0088	-1	precursor	1.29	157932224	27628886	1
Pyruvate	Metabolite	KYSE70_MTX_1_07	87.0088	-1	87.0088	-1	precursor	1.3	152136848	28583600	1
Pyruvate	Metabolite	KYSE70_MTX_2_11	87.0088	-1	87.0088	-1	precursor	1.3	135506752	27199008	1
Pyruvate	Metabolite	KYSE70_MTX_3_08	87.0088	-1	87.0088	-1	precursor	1.29	171136944	28690938	1
Pyruvate	Metabolite	KYSE70_PYR_1_17	87.0088	-1	87.0088	-1	precursor	1.31	112249328	28300016	1
Pyruvate	Metabolite	KYSE70_PYR_2_15	87.0088	-1	87.0088	-1	precursor	1.3	73905464	28803652	1
Pyruvate	Metabolite	KYSE70_PYR_3_13	87.0088	-1	87.0088	-1	precursor	1.31	373154144	42388904	1
Alanine	Metabolite	KYSE70_DMSO_1_18	88.0404	-1	88.0404	-1	precursor	6.69	735831808	21621914	1
Alanine	Metabolite	KYSE70_DMSO_2_06	88.0404	-1	88.0404	-1	precursor	6.66	744909056	18009658	1
Alanine	Metabolite	KYSE70_DMSO_3_09	88.0404	-1	88.0404	-1	precursor	6.67	715249408	17784202	1
Alanine	Metabolite	KYSE70_115_1_16	88.0404	-1	88.0404	-1	precursor	6.62	956960192	21867058	1
Alanine	Metabolite	KYSE70_115_2_14	88.0404	-1	88.0404	-1	precursor	6.61	1100585856	20311186	1
Alanine	Metabolite	KYSE70_115_3_10	88.0404	-1	88.0404	-1	precursor	6.67	1041383360	20279198	1
Alanine	Metabolite	KYSE70_MTX_1_07	88.0404	-1	88.0404	-1	precursor	6.69	1002977216	12551497	1
Alanine	Metabolite	KYSE70_MTX_2_11	88.0404	-1	88.0404	-1	precursor	6.64	979852608	23584768	1
Alanine	Metabolite	KYSE70_MTX_3_08	88.0404	-1	88.0404	-1	precursor	6.63	1009393664	19778222	1
Alanine	Metabolite	KYSE70_PYR_1_17	88.0404	-1	88.0404	-1	precursor	6.62	1063651584	23926728	1
Alanine	Metabolite	KYSE70_PYR_2_15	88.0404	-1	88.0404	-1	precursor	6.67	1025959296	21000518	1
Alanine	Metabolite	KYSE70_PYR_3_13	88.0404	-1	88.0404	-1	precursor	6.65	922238976	20683896	1
Lactate	Metabolite	KYSE70_DMSO_1_18	89.0244	-1	89.0244	-1	precursor	1.36	15770073088	89526040	1
Lactate	Metabolite	KYSE70_DMSO_2_06	89.0244	-1	89.0244	-1	precursor	1.35	17637879808	60487860	1
Lactate	Metabolite	KYSE70_DMSO_3_09	89.0244	-1	89.0244	-1	precursor	1.35	16721631232	65537752	1
Lactate	Metabolite	KYSE70_115_1_16	89.0244	-1	89.0244	-1	precursor	1.36	9070261248	92468672	1
Lactate	Metabolite	KYSE70_115_2_14	89.0244	-1	89.0244	-1	precursor	1.36	10878296064	89204928	1
Lactate	Metabolite	KYSE70_115_3_10	89.0244	-1	89.0244	-1	precursor	1.36	10068389888	54694032	1
Lactate	Metabolite	KYSE70_MTX_1_07	89.0244	-1	89.0244	-1	precursor	1.36	11030426624	80930824	1
Lactate	Metabolite	KYSE70_MTX_2_11	89.0244	-1	89.0244	-1	precursor	1.35	9788999680	79601000	1
Lactate	Metabolite	KYSE70_MTX_3_08	89.0244	-1	89.0244	-1	precursor	1.35	8996035584	56821912	1
Lactate	Metabolite	KYSE70_PYR_1_17	89.0244	-1	89.0244	-1	precursor	1.43	14430270464	83655152	1
Lactate	Metabolite	KYSE70_PYR_2_15	89.0244	-1	89.0244	-1	precursor	1.37	13679540224	76725152	1
Lactate	Metabolite	KYSE70_PYR_3_13	89.0244	-1	89.0244	-1	precursor	1.46	20296454144	77320456	1
Serine	Metabolite	KYSE70_DMSO_1_18	104.035	-1	104.035	-1	precursor	7.11	21914538	1292101	1
Serine	Metabolite	KYSE70_DMSO_2_06	104.035	-1	104.035	-1	precursor	7.11	18597120	1252668	1
Serine	Metabolite	KYSE70_DMSO_3_09	104.035	-1	104.035	-1	precursor	7.11	19950486	1415621	1
Serine	Metabolite	KYSE70_115_1_16	104.035	-1	104.035	-1	precursor	7.14	199728992	3566001	1
Serine	Metabolite	KYSE70_115_2_14	104.035	-1	104.035	-1	precursor	7.13	233922544	3799193	1
Serine	Metabolite	KYSE70_115_3_10	104.035	-1	104.035	-1	precursor	7.12	204215600	3340031	1
Serine	Metabolite	KYSE70_MTX_1_07	104.035	-1	104.035	-1	precursor	7.12	204140400	3720796	1
Serine	Metabolite	KYSE70_MTX_2_11	104.035	-1	104.035	-1	precursor	7.14	192527696	3216847	1
Serine	Metabolite	KYSE70_MTX_3_08	104.035	-1	104.035	-1	precursor	7.12	195071408	3200023	1
Serine	Metabolite	KYSE70_PYR_1_17	104.035	-1	104.035	-1	precursor	7.13	258604112	4752893	1
Serine	Metabolite	KYSE70_PYR_2_15	104.035	-1	104.035	-1	precursor	7.14	240630800	4476422	1
Serine	Metabolite	KYSE70_PYR_3_13	104.035	-1	104.035	-1	precursor	7.14	182681264	3158847	1
Glycerol 3-phosphate	Metabolite	KYSE70_DMSO_1_18	171.006	-1	171.006	-1	precursor	6.95	1255161088	30290868	1
Glycerol 3-phosphate	Metabolite	KYSE70_DMSO_2_06	171.006	-1	171.006	-1	precursor	6.96	1643775872	676459	1
Glycerol 3-phosphate	Metabolite	KYSE70_DMSO_3_09	171.006	-1	171.006	-1	precursor	6.95	1238395776	17896392	1
Glycerol 3-phosphate	Metabolite	KYSE70_115_1_16	171.006	-1	171.006	-1	precursor	6.96	611292864	314281	1
Glycerol 3-phosphate	Metabolite	KYSE70_115_2_14	171.006	-1	171.006	-1	precursor	6.97	744926464	11066448	1
Glycerol 3-phosphate	Metabolite	KYSE70_115_3_10	171.006	-1	171.006	-1	precursor	6.95	597481088	7062094	1
Glycerol 3-phosphate	Metabolite	KYSE70_MTX_1_07	171.006	-1	171.006	-1	precursor	6.98	556190592	7419662	1
Glycerol 3-phosphate	Metabolite	KYSE70_MTX_2_11	171.006	-1	171.006	-1	precursor	6.96	536281120	3434878	1
Glycerol 3-phosphate	Metabolite	KYSE70_MTX_3_08	171.006	-1	171.006	-1	precursor	6.98	499207424	3392041	1
Glycerol 3-phosphate	Metabolite	KYSE70_PYR_1_17	171.006	-1	171.006	-1	precursor	6.98	1180129792	6189341	1
Glycerol 3-phosphate	Metabolite	KYSE70_PYR_2_15	171.006	-1	171.006	-1	precursor	6.97	1133552128	6032660	1
Glycerol 3-phosphate	Metabolite	KYSE70_PYR_3_13	171.006	-1	171.006	-1	precursor	6.96	1318744960	20049256	1
Fumarate	Metabolite	KYSE70_DMSO_1_18	115.004	-1	115.004	-1	precursor	7.55	70789744	1163131	1
Fumarate	Metabolite	KYSE70_DMSO_2_06	115.004	-1	115.004	-1	precursor	7.56	61513404	736984	1
Fumarate	Metabolite	KYSE70_DMSO_3_09	115.004	-1	115.004	-1	precursor	7.55	67633744	967267	1
Fumarate	Metabolite	KYSE70_115_1_16	115.004	-1	115.004	-1	precursor	7.54	98377856	1054161	1
Fumarate	Metabolite	KYSE70_115_2_14	115.004	-1	115.004	-1	precursor	7.54	104674072	984558	1
Fumarate	Metabolite	KYSE70_115_3_10	115.004	-1	115.004	-1	precursor	7.55	105768744	1362465	1
Fumarate	Metabolite	KYSE70_MTX_1_07	115.004	-1	115.004	-1	precursor	7.58	89013944	817494	1
Fumarate	Metabolite	KYSE70_MTX_2_11	115.004	-1	115.004	-1	precursor	7.53	80761736	934339	1
Fumarate	Metabolite	KYSE70_MTX_3_08	115.004	-1	115.004	-1	precursor	7.56	89475432	1020745	1
Fumarate	Metabolite	KYSE70_PYR_1_17	115.004	-1	115.004	-1	precursor	7.54	100120760	578151	1
Fumarate	Metabolite	KYSE70_PYR_2_15	115.004	-1	115.004	-1	precursor	7.54	95744136	855785	1
Fumarate	Metabolite	KYSE70_PYR_3_13	115.004	-1	115.004	-1	precursor	7.56	108316880	885351	1
Succinate	Metabolite	KYSE70_DMSO_1_18	117.019	-1	117.019	-1	precursor	6.55	52093416	2524526	1
Succinate	Metabolite	KYSE70_DMSO_2_06	117.019	-1	117.019	-1	precursor	6.58	46069328	3185443	1
Succinate	Metabolite	KYSE70_DMSO_3_09	117.019	-1	117.019	-1	precursor	6.54	60967600	2630789	1
Succinate	Metabolite	KYSE70_115_1_16	117.019	-1	117.019	-1	precursor	6.59	136693456	3236726	1
Succinate	Metabolite	KYSE70_115_2_14	117.019	-1	117.019	-1	precursor	6.6	223599984	3518068	1
Succinate	Metabolite	KYSE70_115_3_10	117.019	-1	117.019	-1	precursor	6.58	147365936	4479191	1
Succinate	Metabolite	KYSE70_MTX_1_07	117.019	-1	117.019	-1	precursor	6.6	162980832	4022001	1
Succinate	Metabolite	KYSE70_MTX_2_11	117.019	-1	117.019	-1	precursor	6.57	121697304	4123732	1
Succinate	Metabolite	KYSE70_MTX_3_08	117.019	-1	117.019	-1	precursor	6.58	120302400	3280566	1
Succinate	Metabolite	KYSE70_PYR_1_17	117.019	-1	117.019	-1	precursor	6.59	262486048	3199729	1
Succinate	Metabolite	KYSE70_PYR_2_15	117.019	-1	117.019	-1	precursor	6.6	342432736	2964114	1
Succinate	Metabolite	KYSE70_PYR_3_13	117.019	-1	117.019	-1	precursor	6.6	185109632	3505556	1
Asparagine	Metabolite	KYSE70_DMSO_1_18	131.046	-1	131.046	-1	precursor	6.89	530330560	7169201	1
Asparagine	Metabolite	KYSE70_DMSO_2_06	131.046	-1	131.046	-1	precursor	6.88	466589696	5874951	1
Asparagine	Metabolite	KYSE70_DMSO_3_09	131.046	-1	131.046	-1	precursor	6.89	402359712	5569889	1
Asparagine	Metabolite	KYSE70_115_1_16	131.046	-1	131.046	-1	precursor	6.89	398305056	5455461	1
Asparagine	Metabolite	KYSE70_115_2_14	131.046	-1	131.046	-1	precursor	6.89	379958560	5047770	1
Asparagine	Metabolite	KYSE70_115_3_10	131.046	-1	131.046	-1	precursor	6.89	349836224	4734336	1
Asparagine	Metabolite	KYSE70_MTX_1_07	131.046	-1	131.046	-1	precursor	6.89	426809760	2922905	1
Asparagine	Metabolite	KYSE70_MTX_2_11	131.046	-1	131.046	-1	precursor	6.88	368738528	3911221	1
Asparagine	Metabolite	KYSE70_MTX_3_08	131.046	-1	131.046	-1	precursor	6.91	361915904	4576132	1
Asparagine	Metabolite	KYSE70_PYR_1_17	131.046	-1	131.046	-1	precursor	6.89	453361504	4293194	1
Asparagine	Metabolite	KYSE70_PYR_2_15	131.046	-1	131.046	-1	precursor	6.88	359034016	3986448	1
Asparagine	Metabolite	KYSE70_PYR_3_13	131.046	-1	131.046	-1	precursor	6.87	315074240	3314948	1
Aspartate	Metabolite	KYSE70_DMSO_1_18	132.03	-1	132.03	-1	precursor	6.83	83962968	1025362	1
Aspartate	Metabolite	KYSE70_DMSO_2_06	132.03	-1	132.03	-1	precursor	6.83	79654984	992181	1
Aspartate	Metabolite	KYSE70_DMSO_3_09	132.03	-1	132.03	-1	precursor	6.83	82851544	797094	1
Aspartate	Metabolite	KYSE70_115_1_16	132.03	-1	132.03	-1	precursor	6.84	309333728	3958624	1
Aspartate	Metabolite	KYSE70_115_2_14	132.03	-1	132.03	-1	precursor	6.84	301138144	3187816	1
Aspartate	Metabolite	KYSE70_115_3_10	132.03	-1	132.03	-1	precursor	6.83	347835328	5324078	1
Aspartate	Metabolite	KYSE70_MTX_1_07	132.03	-1	132.03	-1	precursor	6.85	264273072	2617424	1
Aspartate	Metabolite	KYSE70_MTX_2_11	132.03	-1	132.03	-1	precursor	6.84	208332288	2333139	1
Aspartate	Metabolite	KYSE70_MTX_3_08	132.03	-1	132.03	-1	precursor	6.85	235752672	1947216	1
Aspartate	Metabolite	KYSE70_PYR_1_17	132.03	-1	132.03	-1	precursor	6.85	219506240	2575626	1
Aspartate	Metabolite	KYSE70_PYR_2_15	132.03	-1	132.03	-1	precursor	6.83	193373456	1534427	1
Aspartate	Metabolite	KYSE70_PYR_3_13	132.03	-1	132.03	-1	precursor	6.83	198589296	1929641	1
Malate	Metabolite	KYSE70_DMSO_1_18	133.014	-1	133.014	-1	precursor	7.55	663836992	8459818	1
Malate	Metabolite	KYSE70_DMSO_2_06	133.014	-1	133.014	-1	precursor	7.53	600823872	6134626	1
Malate	Metabolite	KYSE70_DMSO_3_09	133.014	-1	133.014	-1	precursor	7.55	655608256	6893470	1
Malate	Metabolite	KYSE70_115_1_16	133.014	-1	133.014	-1	precursor	7.53	871273408	9333232	1
Malate	Metabolite	KYSE70_115_2_14	133.014	-1	133.014	-1	precursor	7.54	916174528	9318079	1
Malate	Metabolite	KYSE70_115_3_10	133.014	-1	133.014	-1	precursor	7.52	976678016	1930945	1
Malate	Metabolite	KYSE70_MTX_1_07	133.014	-1	133.014	-1	precursor	7.54	827960896	9673368	1
Malate	Metabolite	KYSE70_MTX_2_11	133.014	-1	133.014	-1	precursor	7.53	752655744	8774146	1
Malate	Metabolite	KYSE70_MTX_3_08	133.014	-1	133.014	-1	precursor	7.56	836340096	7891781	1
Malate	Metabolite	KYSE70_PYR_1_17	133.014	-1	133.014	-1	precursor	7.54	885892416	10686768	1
Malate	Metabolite	KYSE70_PYR_2_15	133.014	-1	133.014	-1	precursor	7.54	844232960	9022988	1
Malate	Metabolite	KYSE70_PYR_3_13	133.014	-1	133.014	-1	precursor	7.56	948822848	8744022	1
Threonine	Metabolite	KYSE70_DMSO_1_18	118.051	-1	118.051	-1	precursor	6.23	160602848	5719473	1
Threonine	Metabolite	KYSE70_DMSO_2_06	118.051	-1	118.051	-1	precursor	6.24	142759472	5672968	1
Threonine	Metabolite	KYSE70_DMSO_3_09	118.051	-1	118.051	-1	precursor	6.25	124329176	6127456	1
Threonine	Metabolite	KYSE70_115_1_16	118.051	-1	118.051	-1	precursor	6.25	225105232	7871397	1
Threonine	Metabolite	KYSE70_115_2_14	118.051	-1	118.051	-1	precursor	6.25	215450896	6007092	1
Threonine	Metabolite	KYSE70_115_3_10	118.051	-1	118.051	-1	precursor	6.26	203739840	6004907	1
Threonine	Metabolite	KYSE70_MTX_1_07	118.051	-1	118.051	-1	precursor	6.27	239226880	6781218	1
Threonine	Metabolite	KYSE70_MTX_2_11	118.051	-1	118.051	-1	precursor	6.25	198130992	8068791	1
Threonine	Metabolite	KYSE70_MTX_3_08	118.051	-1	118.051	-1	precursor	6.25	198925424	7170559	1
Threonine	Metabolite	KYSE70_PYR_1_17	118.051	-1	118.051	-1	precursor	6.25	263479120	8987307	1
Threonine	Metabolite	KYSE70_PYR_2_15	118.051	-1	118.051	-1	precursor	6.25	204580608	6334013	1
Threonine	Metabolite	KYSE70_PYR_3_13	118.051	-1	118.051	-1	precursor	6.24	193665504	6918198	1
Proline	Metabolite	KYSE70_DMSO_1_18	114.056	-1	114.056	-1	precursor	5.25	2974225920	74623536	1
Proline	Metabolite	KYSE70_DMSO_2_06	114.056	-1	114.056	-1	precursor	5.25	3024088064	53703588	1
Proline	Metabolite	KYSE70_DMSO_3_09	114.056	-1	114.056	-1	precursor	5.25	2291479296	52112244	1
Proline	Metabolite	KYSE70_115_1_16	114.056	-1	114.056	-1	precursor	5.31	1223158016	38081728	1
Proline	Metabolite	KYSE70_115_2_14	114.056	-1	114.056	-1	precursor	5.31	1264841216	15998152	1
Proline	Metabolite	KYSE70_115_3_10	114.056	-1	114.056	-1	precursor	5.31	1184987264	37484812	1
Proline	Metabolite	KYSE70_MTX_1_07	114.056	-1	114.056	-1	precursor	5.32	1284504320	40268980	1
Proline	Metabolite	KYSE70_MTX_2_11	114.056	-1	114.056	-1	precursor	5.3	1160615296	36674384	1
Proline	Metabolite	KYSE70_MTX_3_08	114.056	-1	114.056	-1	precursor	5.29	1097942016	30967836	1
Proline	Metabolite	KYSE70_PYR_1_17	114.056	-1	114.056	-1	precursor	5.29	1624320640	48013900	1
Proline	Metabolite	KYSE70_PYR_2_15	114.056	-1	114.056	-1	precursor	5.29	1397947392	38538584	1
Proline	Metabolite	KYSE70_PYR_3_13	114.056	-1	114.056	-1	precursor	5.3	1520439040	38110088	1
Valine	Metabolite	KYSE70_DMSO_1_18	116.072	-1	116.072	-1	precursor	5.13	471849568	9930383	1
Valine	Metabolite	KYSE70_DMSO_2_06	116.072	-1	116.072	-1	precursor	5.13	402519296	7278319	1
Valine	Metabolite	KYSE70_DMSO_3_09	116.072	-1	116.072	-1	precursor	5.14	353515904	7614176	1
Valine	Metabolite	KYSE70_115_1_16	116.072	-1	116.072	-1	precursor	5.17	767954432	13449573	1
Valine	Metabolite	KYSE70_115_2_14	116.072	-1	116.072	-1	precursor	5.27	646195840	9244891	1
Valine	Metabolite	KYSE70_115_3_10	116.072	-1	116.072	-1	precursor	5.18	664739968	11601100	1
Valine	Metabolite	KYSE70_MTX_1_07	116.072	-1	116.072	-1	precursor	5.2	839370560	13766076	1
Valine	Metabolite	KYSE70_MTX_2_11	116.072	-1	116.072	-1	precursor	5.2	643057216	11612524	1
Valine	Metabolite	KYSE70_MTX_3_08	116.072	-1	116.072	-1	precursor	5.17	688052736	11907173	1
Valine	Metabolite	KYSE70_PYR_1_17	116.072	-1	116.072	-1	precursor	5.19	891730240	15927339	1
Valine	Metabolite	KYSE70_PYR_2_15	116.072	-1	116.072	-1	precursor	5.22	687887168	14304037	1
Valine	Metabolite	KYSE70_PYR_3_13	116.072	-1	116.072	-1	precursor	5.22	672944768	10911603	1
Leucine/Isoleucine	Metabolite	KYSE70_DMSO_1_18	130.087	-1	130.087	-1	precursor	4.42	7124767744	56139132	1
Leucine/Isoleucine	Metabolite	KYSE70_DMSO_2_06	130.087	-1	130.087	-1	precursor	4.47	5222431744	14981097	1
Leucine/Isoleucine	Metabolite	KYSE70_DMSO_3_09	130.087	-1	130.087	-1	precursor	4.44	5104924672	59385512	1
Leucine/Isoleucine	Metabolite	KYSE70_115_1_16	130.087	-1	130.087	-1	precursor	4.53	3899816960	37561264	1
Leucine/Isoleucine	Metabolite	KYSE70_115_2_14	130.087	-1	130.087	-1	precursor	4.18	2622131968	32084162	1
Leucine/Isoleucine	Metabolite	KYSE70_115_3_10	130.087	-1	130.087	-1	precursor	4.15	2888561920	22658474	1
Leucine/Isoleucine	Metabolite	KYSE70_MTX_1_07	130.087	-1	130.087	-1	precursor	4.17	3390584832	35823284	1
Leucine/Isoleucine	Metabolite	KYSE70_MTX_2_11	130.087	-1	130.087	-1	precursor	4.16	2646168320	40561108	1
Leucine/Isoleucine	Metabolite	KYSE70_MTX_3_08	130.087	-1	130.087	-1	precursor	4.56	3528695808	22343460	1
Leucine/Isoleucine	Metabolite	KYSE70_PYR_1_17	130.087	-1	130.087	-1	precursor	4.11	3595613952	51409144	1
Leucine/Isoleucine	Metabolite	KYSE70_PYR_2_15	130.087	-1	130.087	-1	precursor	4.14	2761747456	29994984	1
Leucine/Isoleucine	Metabolite	KYSE70_PYR_3_13	130.087	-1	130.087	-1	precursor	4.18	2740820736	19900716	1
Adenine	Metabolite	KYSE70_DMSO_1_18	134.047	-1	134.047	-1	precursor	2.52	96039744	11501677	1
Adenine	Metabolite	KYSE70_DMSO_2_06	134.047	-1	134.047	-1	precursor	2.49	128525872	15220053	1
Adenine	Metabolite	KYSE70_DMSO_3_09	134.047	-1	134.047	-1	precursor	2.5	92289232	12727683	1
Adenine	Metabolite	KYSE70_115_1_16	134.047	-1	134.047	-1	precursor	2.5	53933640	10486334	1
Adenine	Metabolite	KYSE70_115_2_14	134.047	-1	134.047	-1	precursor	2.48	75156968	13392284	1
Adenine	Metabolite	KYSE70_115_3_10	134.047	-1	134.047	-1	precursor	2.47	76052736	12102983	1
Adenine	Metabolite	KYSE70_MTX_1_07	134.047	-1	134.047	-1	precursor	2.49	66646832	11315453	1
Adenine	Metabolite	KYSE70_MTX_2_11	134.047	-1	134.047	-1	precursor	2.5	74066776	10494486	1
Adenine	Metabolite	KYSE70_MTX_3_08	134.047	-1	134.047	-1	precursor	2.51	60371428	11940920	1
Adenine	Metabolite	KYSE70_PYR_1_17	134.047	-1	134.047	-1	precursor	2.49	41796380	11614378	1
Adenine	Metabolite	KYSE70_PYR_2_15	134.047	-1	134.047	-1	precursor	2.47	52202808	11520040	1
Adenine	Metabolite	KYSE70_PYR_3_13	134.047	-1	134.047	-1	precursor	2.47	52467600	6404978	1
a-KG	Metabolite	KYSE70_DMSO_1_18	145.014	-1	145.014	-1	precursor	7.11	94291440	1435317	1
a-KG	Metabolite	KYSE70_DMSO_2_06	145.014	-1	145.014	-1	precursor	7.09	94942584	1305570	1
a-KG	Metabolite	KYSE70_DMSO_3_09	145.014	-1	145.014	-1	precursor	7.08	116661000	1619656	1
a-KG	Metabolite	KYSE70_115_1_16	145.014	-1	145.014	-1	precursor	7.08	242947712	2431094	1
a-KG	Metabolite	KYSE70_115_2_14	145.014	-1	145.014	-1	precursor	7.09	181610576	1930271	1
a-KG	Metabolite	KYSE70_115_3_10	145.014	-1	145.014	-1	precursor	7.09	277510176	3190163	1
a-KG	Metabolite	KYSE70_MTX_1_07	145.014	-1	145.014	-1	precursor	7.1	296938336	3486051	1
a-KG	Metabolite	KYSE70_MTX_2_11	145.014	-1	145.014	-1	precursor	7.09	268227904	3055861	1
a-KG	Metabolite	KYSE70_MTX_3_08	145.014	-1	145.014	-1	precursor	7.09	348572608	4720307	1
a-KG	Metabolite	KYSE70_PYR_1_17	145.014	-1	145.014	-1	precursor	7.09	233458784	3325119	1
a-KG	Metabolite	KYSE70_PYR_2_15	145.014	-1	145.014	-1	precursor	7.09	33725152	589300	1
a-KG	Metabolite	KYSE70_PYR_3_13	145.014	-1	145.014	-1	precursor	7.07	317736640	3753291	1
Glutamine	Metabolite	KYSE70_DMSO_1_18	145.062	-1	145.062	-1	precursor	6.92	37499400	1324045	1
Glutamine	Metabolite	KYSE70_DMSO_2_06	145.062	-1	145.062	-1	precursor	6.92	12551406	729873	1
Glutamine	Metabolite	KYSE70_DMSO_3_09	145.062	-1	145.062	-1	precursor	6.9	23044484	1249647	1
Glutamine	Metabolite	KYSE70_115_1_16	145.062	-1	145.062	-1	precursor	6.91	387007072	6295069	1
Glutamine	Metabolite	KYSE70_115_2_14	145.062	-1	145.062	-1	precursor	6.91	288353984	3316207	1
Glutamine	Metabolite	KYSE70_115_3_10	145.062	-1	145.062	-1	precursor	6.93	374324704	4896160	1
Glutamine	Metabolite	KYSE70_MTX_1_07	145.062	-1	145.062	-1	precursor	6.91	449613760	4779701	1
Glutamine	Metabolite	KYSE70_MTX_2_11	145.062	-1	145.062	-1	precursor	6.92	267329376	3052955	1
Glutamine	Metabolite	KYSE70_MTX_3_08	145.062	-1	145.062	-1	precursor	6.91	384755552	5366651	1
Glutamine	Metabolite	KYSE70_PYR_1_17	145.062	-1	145.062	-1	precursor	6.91	412000032	5403331	1
Glutamine	Metabolite	KYSE70_PYR_2_15	145.062	-1	145.062	-1	precursor	6.91	306386464	2249364	1
Glutamine	Metabolite	KYSE70_PYR_3_13	145.062	-1	145.062	-1	precursor	6.91	461115584	6347896	1
Glutamate	Metabolite	KYSE70_DMSO_1_18	146.046	-1	146.046	-1	precursor	6.51	1260385792	15818549	1
Glutamate	Metabolite	KYSE70_DMSO_2_06	146.046	-1	146.046	-1	precursor	6.53	1065189632	14282902	1
Glutamate	Metabolite	KYSE70_DMSO_3_09	146.046	-1	146.046	-1	precursor	6.54	1177471104	15835318	1
Glutamate	Metabolite	KYSE70_115_1_16	146.046	-1	146.046	-1	precursor	6.58	4123442688	10925397	1
Glutamate	Metabolite	KYSE70_115_2_14	146.046	-1	146.046	-1	precursor	6.58	3747041536	7023097	1
Glutamate	Metabolite	KYSE70_115_3_10	146.046	-1	146.046	-1	precursor	6.57	3826836480	37723984	1
Glutamate	Metabolite	KYSE70_MTX_1_07	146.046	-1	146.046	-1	precursor	6.59	4384558080	3907293	1
Glutamate	Metabolite	KYSE70_MTX_2_11	146.046	-1	146.046	-1	precursor	6.56	3348541440	33899200	1
Glutamate	Metabolite	KYSE70_MTX_3_08	146.046	-1	146.046	-1	precursor	6.55	3772354048	42105320	1
Glutamate	Metabolite	KYSE70_PYR_1_17	146.046	-1	146.046	-1	precursor	6.58	4149342720	7505590	1
Glutamate	Metabolite	KYSE70_PYR_2_15	146.046	-1	146.046	-1	precursor	6.58	3037035264	7422468	1
Glutamate	Metabolite	KYSE70_PYR_3_13	146.046	-1	146.046	-1	precursor	6.56	2783046656	25135782	1
Methionine	Metabolite	KYSE70_DMSO_1_18	148.044	-1	148.044	-1	precursor	4.6	142204864	5118125	1
Methionine	Metabolite	KYSE70_DMSO_2_06	148.044	-1	148.044	-1	precursor	4.64	21762760	489616	1
Methionine	Metabolite	KYSE70_DMSO_3_09	148.044	-1	148.044	-1	precursor	4.6	8402695	375414	1
Methionine	Metabolite	KYSE70_115_1_16	148.044	-1	148.044	-1	precursor	4.71	264042576	4738875	1
Methionine	Metabolite	KYSE70_115_2_14	148.044	-1	148.044	-1	precursor	5.05	77104096	875547	1
Methionine	Metabolite	KYSE70_115_3_10	148.044	-1	148.044	-1	precursor	4.79	190038848	1684298	1
Methionine	Metabolite	KYSE70_MTX_1_07	148.044	-1	148.044	-1	precursor	4.82	262493968	4344643	1
Methionine	Metabolite	KYSE70_MTX_2_11	148.044	-1	148.044	-1	precursor	4.84	161027712	5535433	1
Methionine	Metabolite	KYSE70_MTX_3_08	148.044	-1	148.044	-1	precursor	4.71	226200304	4411488	1
Methionine	Metabolite	KYSE70_PYR_1_17	148.044	-1	148.044	-1	precursor	4.81	284981568	2326531	1
Methionine	Metabolite	KYSE70_PYR_2_15	148.044	-1	148.044	-1	precursor	4.88	134618144	2063246	1
Methionine	Metabolite	KYSE70_PYR_3_13	148.044	-1	148.044	-1	precursor	4.88	156306848	1521422	1
Ribose-5-phosphate	Metabolite	KYSE70_DMSO_1_18	229.012	-1	229.012	-1	precursor	7.62	7781442	182824	1
Ribose-5-phosphate	Metabolite	KYSE70_DMSO_2_06	229.012	-1	229.012	-1	precursor	7.63	11491444	435836	1
Ribose-5-phosphate	Metabolite	KYSE70_DMSO_3_09	229.012	-1	229.012	-1	precursor	7.63	8747964	284498	1
Ribose-5-phosphate	Metabolite	KYSE70_115_1_16	229.012	-1	229.012	-1	precursor	7.65	36789572	1008090	1
Ribose-5-phosphate	Metabolite	KYSE70_115_2_14	229.012	-1	229.012	-1	precursor	7.63	53202816	2166127	1
Ribose-5-phosphate	Metabolite	KYSE70_115_3_10	229.012	-1	229.012	-1	precursor	7.63	48366188	1418356	1
Ribose-5-phosphate	Metabolite	KYSE70_MTX_1_07	229.012	-1	229.012	-1	precursor	7.63	39789276	1136432	1
Ribose-5-phosphate	Metabolite	KYSE70_MTX_2_11	229.012	-1	229.012	-1	precursor	7.63	29017032	956526	1
Ribose-5-phosphate	Metabolite	KYSE70_MTX_3_08	229.012	-1	229.012	-1	precursor	7.63	41158244	1086614	1
Ribose-5-phosphate	Metabolite	KYSE70_PYR_1_17	229.012	-1	229.012	-1	precursor	7.63	45442228	1633428	1
Ribose-5-phosphate	Metabolite	KYSE70_PYR_2_15	229.012	-1	229.012	-1	precursor	7.65	69030112	1579714	1
Ribose-5-phosphate	Metabolite	KYSE70_PYR_3_13	229.012	-1	229.012	-1	precursor	7.65	90087968	2430472	1
Glucose-6-phosphate	Metabolite	KYSE70_DMSO_1_18	259.022	-1	259.022	-1	precursor	8.41	17195840	1186957	1
Glucose-6-phosphate	Metabolite	KYSE70_DMSO_2_06	259.022	-1	259.022	-1	precursor	8.44	17366704	529980	1
Glucose-6-phosphate	Metabolite	KYSE70_DMSO_3_09	259.022	-1	259.022	-1	precursor	8.43	18366298	642546	1
Glucose-6-phosphate	Metabolite	KYSE70_115_1_16	259.022	-1	259.022	-1	precursor	8.43	34229260	1108668	1
Glucose-6-phosphate	Metabolite	KYSE70_115_2_14	259.022	-1	259.022	-1	precursor	8.45	37236820	1097151	1
Glucose-6-phosphate	Metabolite	KYSE70_115_3_10	259.022	-1	259.022	-1	precursor	8.42	31683110	1110644	1
Glucose-6-phosphate	Metabolite	KYSE70_MTX_1_07	259.022	-1	259.022	-1	precursor	8.44	31006286	1399010	1
Glucose-6-phosphate	Metabolite	KYSE70_MTX_2_11	259.022	-1	259.022	-1	precursor	8.43	24068598	1019097	1
Glucose-6-phosphate	Metabolite	KYSE70_MTX_3_08	259.022	-1	259.022	-1	precursor	8.45	26557384	1052253	1
Glucose-6-phosphate	Metabolite	KYSE70_PYR_1_17	259.022	-1	259.022	-1	precursor	8.43	41307780	1562229	1
Glucose-6-phosphate	Metabolite	KYSE70_PYR_2_15	259.022	-1	259.022	-1	precursor	8.45	33690632	1118309	1
Glucose-6-phosphate	Metabolite	KYSE70_PYR_3_13	259.022	-1	259.022	-1	precursor	8.44	32910332	692615	1
Lysine	Metabolite	KYSE70_DMSO_1_18	145.098	-1	145.098	-1	precursor	11.61	1422510	0	1
Lysine	Metabolite	KYSE70_DMSO_2_06	145.098	-1	145.098	-1	precursor	11.6	1448342	0	1
Lysine	Metabolite	KYSE70_DMSO_3_09	145.098	-1	145.098	-1	precursor	11.59	1134068	0	1
Lysine	Metabolite	KYSE70_115_1_16	145.098	-1	145.098	-1	precursor	11.61	4288621	55228	1
Lysine	Metabolite	KYSE70_115_2_14	145.098	-1	145.098	-1	precursor	11.52	4513693	91632	1
Lysine	Metabolite	KYSE70_115_3_10	145.098	-1	145.098	-1	precursor	11.59	3679971	11068	1
Lysine	Metabolite	KYSE70_MTX_1_07	145.098	-1	145.098	-1	precursor	11.59	6016921	71211	1
Lysine	Metabolite	KYSE70_MTX_2_11	145.098	-1	145.098	-1	precursor	11.61	3724291	32305	1
Lysine	Metabolite	KYSE70_MTX_3_08	145.098	-1	145.098	-1	precursor	11.6	3184822	29855	1
Lysine	Metabolite	KYSE70_PYR_1_17	145.098	-1	145.098	-1	precursor	11.59	5475238	0	1
Lysine	Metabolite	KYSE70_PYR_2_15	145.098	-1	145.098	-1	precursor	11.57	4146861	25528	1
Lysine	Metabolite	KYSE70_PYR_3_13	145.098	-1	145.098	-1	precursor	11.57	5433151	53856	1
Aconitate	Metabolite	KYSE70_DMSO_1_18	173.009	-1	173.009	-1	precursor	8.16	51457852	602388	1
Aconitate	Metabolite	KYSE70_DMSO_2_06	173.009	-1	173.009	-1	precursor	8.2	48847796	718457	1
Aconitate	Metabolite	KYSE70_DMSO_3_09	173.009	-1	173.009	-1	precursor	8.19	47063660	694631	1
Aconitate	Metabolite	KYSE70_115_1_16	173.009	-1	173.009	-1	precursor	8.15	104358240	1367741	1
Aconitate	Metabolite	KYSE70_115_2_14	173.009	-1	173.009	-1	precursor	8.15	117070016	1027909	1
Aconitate	Metabolite	KYSE70_115_3_10	173.009	-1	173.009	-1	precursor	8.16	115142240	1485808	1
Aconitate	Metabolite	KYSE70_MTX_1_07	173.009	-1	173.009	-1	precursor	8.16	101289472	1194350	1
Aconitate	Metabolite	KYSE70_MTX_2_11	173.009	-1	173.009	-1	precursor	8.18	80180136	994374	1
Aconitate	Metabolite	KYSE70_MTX_3_08	173.009	-1	173.009	-1	precursor	8.15	96145624	1399078	1
Aconitate	Metabolite	KYSE70_PYR_1_17	173.009	-1	173.009	-1	precursor	8.15	109728712	743587	1
Aconitate	Metabolite	KYSE70_PYR_2_15	173.009	-1	173.009	-1	precursor	8.15	96446552	1076423	1
Aconitate	Metabolite	KYSE70_PYR_3_13	173.009	-1	173.009	-1	precursor	8.14	97970248	1179697	1
Arginine	Metabolite	KYSE70_DMSO_1_18	173.104	-1	173.104	-1	precursor	11.9	121123216	1393645	1
Arginine	Metabolite	KYSE70_DMSO_2_06	173.104	-1	173.104	-1	precursor	11.89	141794064	1972620	1
Arginine	Metabolite	KYSE70_DMSO_3_09	173.104	-1	173.104	-1	precursor	11.9	110932040	1014977	1
Arginine	Metabolite	KYSE70_115_1_16	173.104	-1	173.104	-1	precursor	11.89	136198832	1504058	1
Arginine	Metabolite	KYSE70_115_2_14	173.104	-1	173.104	-1	precursor	11.88	152971776	1132402	1
Arginine	Metabolite	KYSE70_115_3_10	173.104	-1	173.104	-1	precursor	11.9	122491488	1537528	1
Arginine	Metabolite	KYSE70_MTX_1_07	173.104	-1	173.104	-1	precursor	11.88	195218624	2371616	1
Arginine	Metabolite	KYSE70_MTX_2_11	173.104	-1	173.104	-1	precursor	11.88	140772528	1124432	1
Arginine	Metabolite	KYSE70_MTX_3_08	173.104	-1	173.104	-1	precursor	11.91	111465584	1005149	1
Arginine	Metabolite	KYSE70_PYR_1_17	173.104	-1	173.104	-1	precursor	11.88	174135536	2136996	1
Arginine	Metabolite	KYSE70_PYR_2_15	173.104	-1	173.104	-1	precursor	11.88	140534832	1347623	1
Arginine	Metabolite	KYSE70_PYR_3_13	173.104	-1	173.104	-1	precursor	11.87	170119776	2034339	1
Glucose	Metabolite	KYSE70_DMSO_1_18	179.056	-1	179.056	-1	precursor	6.38	13428428	10687705	1
Glucose	Metabolite	KYSE70_DMSO_2_06	179.056	-1	179.056	-1	precursor	6.36	2210052	3866543	1
Glucose	Metabolite	KYSE70_DMSO_3_09	179.056	-1	179.056	-1	precursor	6.4	12138936	7913418	1
Glucose	Metabolite	KYSE70_115_1_16	179.056	-1	179.056	-1	precursor	6.38	113410760	13025512	1
Glucose	Metabolite	KYSE70_115_2_14	179.056	-1	179.056	-1	precursor	6.36	51743184	9654220	1
Glucose	Metabolite	KYSE70_115_3_10	179.056	-1	179.056	-1	precursor	6.38	113134560	11883913	1
Glucose	Metabolite	KYSE70_MTX_1_07	179.056	-1	179.056	-1	precursor	6.38	202634016	13066953	1
Glucose	Metabolite	KYSE70_MTX_2_11	179.056	-1	179.056	-1	precursor	6.36	73240184	8447087	1
Glucose	Metabolite	KYSE70_MTX_3_08	179.056	-1	179.056	-1	precursor	6.38	90796200	8372233	1
Glucose	Metabolite	KYSE70_PYR_1_17	179.056	-1	179.056	-1	precursor	6.38	89902136	9972700	1
Glucose	Metabolite	KYSE70_PYR_2_15	179.056	-1	179.056	-1	precursor	6.38	46970024	6214374	1
Glucose	Metabolite	KYSE70_PYR_3_13	179.056	-1	179.056	-1	precursor	6.38	112502472	13569815	1
Citrate	Metabolite	KYSE70_DMSO_1_18	191.02	-1	191.02	-1	precursor	9.17	450944096	3391455	1
Citrate	Metabolite	KYSE70_DMSO_2_06	191.02	-1	191.02	-1	precursor	9.16	431589248	4588731	1
Citrate	Metabolite	KYSE70_DMSO_3_09	191.02	-1	191.02	-1	precursor	9.18	408646944	3545650	1
Citrate	Metabolite	KYSE70_115_1_16	191.02	-1	191.02	-1	precursor	9.16	921230784	2577951	1
Citrate	Metabolite	KYSE70_115_2_14	191.02	-1	191.02	-1	precursor	9.2	1041969024	2647650	1
Citrate	Metabolite	KYSE70_115_3_10	191.02	-1	191.02	-1	precursor	9.18	940635776	2765410	1
Citrate	Metabolite	KYSE70_MTX_1_07	191.02	-1	191.02	-1	precursor	9.17	859812608	2698011	1
Citrate	Metabolite	KYSE70_MTX_2_11	191.02	-1	191.02	-1	precursor	9.2	715473728	4006175	1
Citrate	Metabolite	KYSE70_MTX_3_08	191.02	-1	191.02	-1	precursor	9.17	744903872	3802333	1
Citrate	Metabolite	KYSE70_PYR_1_17	191.02	-1	191.02	-1	precursor	9.18	1030397504	1823471	1
Citrate	Metabolite	KYSE70_PYR_2_15	191.02	-1	191.02	-1	precursor	9.2	879809408	1782599	1
Citrate	Metabolite	KYSE70_PYR_3_13	191.02	-1	191.02	-1	precursor	9.21	869581696	2314950	1
Phenylalanine	Metabolite	KYSE70_DMSO_1_18	164.072	-1	164.072	-1	precursor	3.51	779315328	12879343	1
Phenylalanine	Metabolite	KYSE70_DMSO_2_06	164.072	-1	164.072	-1	precursor	3.55	639424000	8868402	1
Phenylalanine	Metabolite	KYSE70_DMSO_3_09	164.072	-1	164.072	-1	precursor	3.53	555013312	9977550	1
Phenylalanine	Metabolite	KYSE70_115_1_16	164.072	-1	164.072	-1	precursor	3.5	1134949120	16815180	1
Phenylalanine	Metabolite	KYSE70_115_2_14	164.072	-1	164.072	-1	precursor	3.54	999473536	19350624	1
Phenylalanine	Metabolite	KYSE70_115_3_10	164.072	-1	164.072	-1	precursor	3.57	998491648	15901994	1
Phenylalanine	Metabolite	KYSE70_MTX_1_07	164.072	-1	164.072	-1	precursor	3.53	1291910400	9851613	1
Phenylalanine	Metabolite	KYSE70_MTX_2_11	164.072	-1	164.072	-1	precursor	3.51	1030517888	17085268	1
Phenylalanine	Metabolite	KYSE70_MTX_3_08	164.072	-1	164.072	-1	precursor	3.55	1053972544	14065828	1
Phenylalanine	Metabolite	KYSE70_PYR_1_17	164.072	-1	164.072	-1	precursor	3.53	1340810752	19951888	1
Phenylalanine	Metabolite	KYSE70_PYR_2_15	164.072	-1	164.072	-1	precursor	3.55	1055815360	21515332	1
Phenylalanine	Metabolite	KYSE70_PYR_3_13	164.072	-1	164.072	-1	precursor	3.49	1029159616	13961572	1
Tyrosine	Metabolite	KYSE70_DMSO_1_18	180.067	-1	180.067	-1	precursor	5.73	788565824	7357300	1
Tyrosine	Metabolite	KYSE70_DMSO_2_06	180.067	-1	180.067	-1	precursor	5.72	683423104	8381951	1
Tyrosine	Metabolite	KYSE70_DMSO_3_09	180.067	-1	180.067	-1	precursor	5.72	568312704	6541353	1
Tyrosine	Metabolite	KYSE70_115_1_16	180.067	-1	180.067	-1	precursor	5.72	816896576	9885149	1
Tyrosine	Metabolite	KYSE70_115_2_14	180.067	-1	180.067	-1	precursor	5.75	754033024	3244777	1
Tyrosine	Metabolite	KYSE70_115_3_10	180.067	-1	180.067	-1	precursor	5.75	721461696	10504575	1
Tyrosine	Metabolite	KYSE70_MTX_1_07	180.067	-1	180.067	-1	precursor	5.73	924113664	6682751	1
Tyrosine	Metabolite	KYSE70_MTX_2_11	180.067	-1	180.067	-1	precursor	5.73	759189568	11871315	1
Tyrosine	Metabolite	KYSE70_MTX_3_08	180.067	-1	180.067	-1	precursor	5.73	738795968	8399245	1
Tyrosine	Metabolite	KYSE70_PYR_1_17	180.067	-1	180.067	-1	precursor	5.74	985748800	11256068	1
Tyrosine	Metabolite	KYSE70_PYR_2_15	180.067	-1	180.067	-1	precursor	5.74	758243904	12396179	1
Tyrosine	Metabolite	KYSE70_PYR_3_13	180.067	-1	180.067	-1	precursor	5.75	710472000	4228020	1
UMP	Metabolite	KYSE70_DMSO_1_18	323.029	-1	323.029	-1	precursor	7.07	7121415	0	1
UMP	Metabolite	KYSE70_DMSO_2_06	323.029	-1	323.029	-1	precursor	7.06	5993541	0	1
UMP	Metabolite	KYSE70_DMSO_3_09	323.029	-1	323.029	-1	precursor	7.06	8278228	0	1
UMP	Metabolite	KYSE70_115_1_16	323.029	-1	323.029	-1	precursor	7.05	26900134	226145	1
UMP	Metabolite	KYSE70_115_2_14	323.029	-1	323.029	-1	precursor	7.05	27196218	211663	1
UMP	Metabolite	KYSE70_115_3_10	323.029	-1	323.029	-1	precursor	7.07	38815048	358108	1
UMP	Metabolite	KYSE70_MTX_1_07	323.029	-1	323.029	-1	precursor	7.06	20521518	91394	1
UMP	Metabolite	KYSE70_MTX_2_11	323.029	-1	323.029	-1	precursor	7.05	17147322	133621	1
UMP	Metabolite	KYSE70_MTX_3_08	323.029	-1	323.029	-1	precursor	7.05	26149842	278121	1
UMP	Metabolite	KYSE70_PYR_1_17	323.029	-1	323.029	-1	precursor	7.07	16640879	154577	1
UMP	Metabolite	KYSE70_PYR_2_15	323.029	-1	323.029	-1	precursor	7.06	22256022	82352	1
UMP	Metabolite	KYSE70_PYR_3_13	323.029	-1	323.029	-1	precursor	7.05	47617780	525991	1
Glutathione	Metabolite	KYSE70_DMSO_1_18	306.077	-1	306.077	-1	precursor	6.57	9187449856	178563200	1
Glutathione	Metabolite	KYSE70_DMSO_2_06	306.077	-1	306.077	-1	precursor	6.58	10233534464	193395904	1
Glutathione	Metabolite	KYSE70_DMSO_3_09	306.077	-1	306.077	-1	precursor	6.55	9481614336	172962464	1
Glutathione	Metabolite	KYSE70_115_1_16	306.077	-1	306.077	-1	precursor	6.62	4475225600	264742000	1
Glutathione	Metabolite	KYSE70_115_2_14	306.077	-1	306.077	-1	precursor	6.59	2422631936	246777344	1
Glutathione	Metabolite	KYSE70_115_3_10	306.077	-1	306.077	-1	precursor	6.59	5974236160	132156096	1
Glutathione	Metabolite	KYSE70_MTX_1_07	306.077	-1	306.077	-1	precursor	6.63	5086532096	296755552	1
Glutathione	Metabolite	KYSE70_MTX_2_11	306.077	-1	306.077	-1	precursor	6.6	6074381824	174051264	1
Glutathione	Metabolite	KYSE70_MTX_3_08	306.077	-1	306.077	-1	precursor	6.6	7820317696	234714800	1
Glutathione	Metabolite	KYSE70_PYR_1_17	306.077	-1	306.077	-1	precursor	6.59	1813952512	217159536	1
Glutathione	Metabolite	KYSE70_PYR_2_15	306.077	-1	306.077	-1	precursor	6.6	222810672	83116960	1
Glutathione	Metabolite	KYSE70_PYR_3_13	306.077	-1	306.077	-1	precursor	6.58	3678926080	139754784	1
AMP	Metabolite	KYSE70_DMSO_1_18	346.056	-1	346.056	-1	precursor	6.34	19892896	176098	1
AMP	Metabolite	KYSE70_DMSO_2_06	346.056	-1	346.056	-1	precursor	6.33	13696243	0	1
AMP	Metabolite	KYSE70_DMSO_3_09	346.056	-1	346.056	-1	precursor	6.31	19552502	0	1
AMP	Metabolite	KYSE70_115_1_16	346.056	-1	346.056	-1	precursor	6.34	45568444	113569	1
AMP	Metabolite	KYSE70_115_2_14	346.056	-1	346.056	-1	precursor	6.35	51140448	0	1
AMP	Metabolite	KYSE70_115_3_10	346.056	-1	346.056	-1	precursor	6.34	72761128	0	1
AMP	Metabolite	KYSE70_MTX_1_07	346.056	-1	346.056	-1	precursor	6.34	37901796	0	1
AMP	Metabolite	KYSE70_MTX_2_11	346.056	-1	346.056	-1	precursor	6.36	24386790	0	1
AMP	Metabolite	KYSE70_MTX_3_08	346.056	-1	346.056	-1	precursor	6.33	42141720	0	1
AMP	Metabolite	KYSE70_PYR_1_17	346.056	-1	346.056	-1	precursor	6.34	23510216	0	1
AMP	Metabolite	KYSE70_PYR_2_15	346.056	-1	346.056	-1	precursor	6.33	34561884	0	1
AMP	Metabolite	KYSE70_PYR_3_13	346.056	-1	346.056	-1	precursor	6.34	92573160	0	1
ADP	Metabolite	KYSE70_DMSO_1_18	426.022	-1	426.022	-1	precursor	7.86	112914576	1362639	1
ADP	Metabolite	KYSE70_DMSO_2_06	426.022	-1	426.022	-1	precursor	7.89	88379672	712467	1
ADP	Metabolite	KYSE70_DMSO_3_09	426.022	-1	426.022	-1	precursor	7.89	119625752	901290	1
ADP	Metabolite	KYSE70_115_1_16	426.022	-1	426.022	-1	precursor	7.87	123387824	1848576	1
ADP	Metabolite	KYSE70_115_2_14	426.022	-1	426.022	-1	precursor	7.89	170349872	1583226	1
ADP	Metabolite	KYSE70_115_3_10	426.022	-1	426.022	-1	precursor	7.88	167295344	1535390	1
ADP	Metabolite	KYSE70_MTX_1_07	426.022	-1	426.022	-1	precursor	7.89	110360960	1392894	1
ADP	Metabolite	KYSE70_MTX_2_11	426.022	-1	426.022	-1	precursor	7.89	85958504	914722	1
ADP	Metabolite	KYSE70_MTX_3_08	426.022	-1	426.022	-1	precursor	7.88	104021096	1241942	1
ADP	Metabolite	KYSE70_PYR_1_17	426.022	-1	426.022	-1	precursor	7.86	121234896	773326	1
ADP	Metabolite	KYSE70_PYR_2_15	426.022	-1	426.022	-1	precursor	7.87	129866736	1622553	1
ADP	Metabolite	KYSE70_PYR_3_13	426.022	-1	426.022	-1	precursor	7.85	165809280	1460521	1
ATP	Metabolite	KYSE70_DMSO_1_18	505.988	-1	505.988	-1	precursor	8.72	700383744	107559	1
ATP	Metabolite	KYSE70_DMSO_2_06	505.988	-1	505.988	-1	precursor	8.76	684099584	3818711	1
ATP	Metabolite	KYSE70_DMSO_3_09	505.988	-1	505.988	-1	precursor	8.76	427427552	4027378	1
ATP	Metabolite	KYSE70_115_1_16	505.988	-1	505.988	-1	precursor	8.74	173455904	2204312	1
ATP	Metabolite	KYSE70_115_2_14	505.988	-1	505.988	-1	precursor	8.75	255028192	4026267	1
ATP	Metabolite	KYSE70_115_3_10	505.988	-1	505.988	-1	precursor	8.76	149288704	1799038	1
ATP	Metabolite	KYSE70_MTX_1_07	505.988	-1	505.988	-1	precursor	8.77	121128184	1595047	1
ATP	Metabolite	KYSE70_MTX_2_11	505.988	-1	505.988	-1	precursor	8.76	128511376	1307024	1
ATP	Metabolite	KYSE70_MTX_3_08	505.988	-1	505.988	-1	precursor	8.76	90975304	1385474	1
ATP	Metabolite	KYSE70_PYR_1_17	505.988	-1	505.988	-1	precursor	8.76	215113984	3226321	1
ATP	Metabolite	KYSE70_PYR_2_15	505.988	-1	505.988	-1	precursor	8.74	182167824	3080612	1
ATP	Metabolite	KYSE70_PYR_3_13	505.988	-1	505.988	-1	precursor	8.76	246418256	2996092	1
Uridine 5'-diphosphoglucuronic acid	Metabolite	KYSE70_DMSO_1_18	579.027	-1	579.027	-1	precursor	9.86	94089224	1076923	1
Uridine 5'-diphosphoglucuronic acid	Metabolite	KYSE70_DMSO_2_06	579.027	-1	579.027	-1	precursor	9.89	100286688	1037899	1
Uridine 5'-diphosphoglucuronic acid	Metabolite	KYSE70_DMSO_3_09	579.027	-1	579.027	-1	precursor	9.85	91929568	1006691	1
Uridine 5'-diphosphoglucuronic acid	Metabolite	KYSE70_115_1_16	579.027	-1	579.027	-1	precursor	9.87	161326160	1789426	1
Uridine 5'-diphosphoglucuronic acid	Metabolite	KYSE70_115_2_14	579.027	-1	579.027	-1	precursor	9.84	213856336	1655456	1
Uridine 5'-diphosphoglucuronic acid	Metabolite	KYSE70_115_3_10	579.027	-1	579.027	-1	precursor	9.85	170560720	1950717	1
Uridine 5'-diphosphoglucuronic acid	Metabolite	KYSE70_MTX_1_07	579.027	-1	579.027	-1	precursor	9.89	191127952	1754566	1
Uridine 5'-diphosphoglucuronic acid	Metabolite	KYSE70_MTX_2_11	579.027	-1	579.027	-1	precursor	9.87	185268528	1267951	1
Uridine 5'-diphosphoglucuronic acid	Metabolite	KYSE70_MTX_3_08	579.027	-1	579.027	-1	precursor	9.86	186232816	1793825	1
Uridine 5'-diphosphoglucuronic acid	Metabolite	KYSE70_PYR_1_17	579.027	-1	579.027	-1	precursor	9.87	197054064	1637087	1
Uridine 5'-diphosphoglucuronic acid	Metabolite	KYSE70_PYR_2_15	579.027	-1	579.027	-1	precursor	9.85	198260544	1648969	1
Uridine 5'-diphosphoglucuronic acid	Metabolite	KYSE70_PYR_3_13	579.027	-1	579.027	-1	precursor	9.89	129764368	1079403	1
UDP-N-acetylglucosamine	Metabolite	KYSE70_DMSO_1_18	606.074	-1	606.074	-1	precursor	7.45	832336448	4126797	1
UDP-N-acetylglucosamine	Metabolite	KYSE70_DMSO_2_06	606.074	-1	606.074	-1	precursor	7.48	711685120	1480435	1
UDP-N-acetylglucosamine	Metabolite	KYSE70_DMSO_3_09	606.074	-1	606.074	-1	precursor	7.49	549561088	1770156	1
UDP-N-acetylglucosamine	Metabolite	KYSE70_115_1_16	606.074	-1	606.074	-1	precursor	7.52	42725380	160751	1
UDP-N-acetylglucosamine	Metabolite	KYSE70_115_2_14	606.074	-1	606.074	-1	precursor	7.54	42165040	147807	1
UDP-N-acetylglucosamine	Metabolite	KYSE70_115_3_10	606.074	-1	606.074	-1	precursor	7.51	65929328	0	1
UDP-N-acetylglucosamine	Metabolite	KYSE70_MTX_1_07	606.074	-1	606.074	-1	precursor	7.5	39864124	328101	1
UDP-N-acetylglucosamine	Metabolite	KYSE70_MTX_2_11	606.074	-1	606.074	-1	precursor	7.49	34155972	143601	1
UDP-N-acetylglucosamine	Metabolite	KYSE70_MTX_3_08	606.074	-1	606.074	-1	precursor	7.5	38708448	0	1
UDP-N-acetylglucosamine	Metabolite	KYSE70_PYR_1_17	606.074	-1	606.074	-1	precursor	7.52	45045420	0	1
UDP-N-acetylglucosamine	Metabolite	KYSE70_PYR_2_15	606.074	-1	606.074	-1	precursor	7.54	40359608	140784	1
UDP-N-acetylglucosamine	Metabolite	KYSE70_PYR_3_13	606.074	-1	606.074	-1	precursor	7.51	42126032	334455	1
Glutathione, oxidized	Metabolite	KYSE70_DMSO_1_18	611.145	-1	611.145	-1	precursor	8.98	634183360	9768614	1
Glutathione, oxidized	Metabolite	KYSE70_DMSO_2_06	611.145	-1	611.145	-1	precursor	8.98	642238080	6916990	1
Glutathione, oxidized	Metabolite	KYSE70_DMSO_3_09	611.145	-1	611.145	-1	precursor	8.97	573895104	6975104	1
Glutathione, oxidized	Metabolite	KYSE70_115_1_16	611.145	-1	611.145	-1	precursor	8.96	930014400	13697349	1
Glutathione, oxidized	Metabolite	KYSE70_115_2_14	611.145	-1	611.145	-1	precursor	8.95	1418870784	16803280	1
Glutathione, oxidized	Metabolite	KYSE70_115_3_10	611.145	-1	611.145	-1	precursor	8.96	1028093888	10030156	1
Glutathione, oxidized	Metabolite	KYSE70_MTX_1_07	611.145	-1	611.145	-1	precursor	8.96	954862208	13143762	1
Glutathione, oxidized	Metabolite	KYSE70_MTX_2_11	611.145	-1	611.145	-1	precursor	8.97	632402112	6467549	1
Glutathione, oxidized	Metabolite	KYSE70_MTX_3_08	611.145	-1	611.145	-1	precursor	8.98	571536128	7547206	1
Glutathione, oxidized	Metabolite	KYSE70_PYR_1_17	611.145	-1	611.145	-1	precursor	8.95	1306651264	13232380	1
Glutathione, oxidized	Metabolite	KYSE70_PYR_2_15	611.145	-1	611.145	-1	precursor	8.94	1326500864	13843976	1
Glutathione, oxidized	Metabolite	KYSE70_PYR_3_13	611.145	-1	611.145	-1	precursor	8.96	750056000	10287683	1
NAD+	Metabolite	KYSE70_DMSO_1_18	662.102	-1	662.102	-1	precursor	6.92	155534576	2677071	1
NAD+	Metabolite	KYSE70_DMSO_2_06	662.102	-1	662.102	-1	precursor	6.9	169788144	2843007	1
NAD+	Metabolite	KYSE70_DMSO_3_09	662.102	-1	662.102	-1	precursor	6.9	160070128	0	1
NAD+	Metabolite	KYSE70_115_1_16	662.102	-1	662.102	-1	precursor	6.91	82023432	0	1
NAD+	Metabolite	KYSE70_115_2_14	662.102	-1	662.102	-1	precursor	6.94	101630920	2071491	1
NAD+	Metabolite	KYSE70_115_3_10	662.102	-1	662.102	-1	precursor	6.93	84871472	1678933	1
NAD+	Metabolite	KYSE70_MTX_1_07	662.102	-1	662.102	-1	precursor	6.94	134758736	0	1
NAD+	Metabolite	KYSE70_MTX_2_11	662.102	-1	662.102	-1	precursor	6.94	146637392	0	1
NAD+	Metabolite	KYSE70_MTX_3_08	662.102	-1	662.102	-1	precursor	6.9	131017008	0	1
NAD+	Metabolite	KYSE70_PYR_1_17	662.102	-1	662.102	-1	precursor	6.91	122100816	0	1
NAD+	Metabolite	KYSE70_PYR_2_15	662.102	-1	662.102	-1	precursor	6.91	114488752	2465493	1
NAD+	Metabolite	KYSE70_PYR_3_13	662.102	-1	662.102	-1	precursor	6.89	68905920	0	1
NADH	Metabolite	KYSE70_DMSO_1_18	664.117	-1	664.117	-1	precursor	6.65	62377160	2322634	1
NADH	Metabolite	KYSE70_DMSO_2_06	664.117	-1	664.117	-1	precursor	6.66	70553488	721070	1
NADH	Metabolite	KYSE70_DMSO_3_09	664.117	-1	664.117	-1	precursor	6.66	59888412	681675	1
NADH	Metabolite	KYSE70_115_1_16	664.117	-1	664.117	-1	precursor	6.63	13114441	0	1
NADH	Metabolite	KYSE70_115_2_14	664.117	-1	664.117	-1	precursor	6.64	9913207	0	1
NADH	Metabolite	KYSE70_115_3_10	664.117	-1	664.117	-1	precursor	6.64	10745922	0	1
NADH	Metabolite	KYSE70_MTX_1_07	664.117	-1	664.117	-1	precursor	6.69	20445966	856182	1
NADH	Metabolite	KYSE70_MTX_2_11	664.117	-1	664.117	-1	precursor	6.65	11412403	1288067	1
NADH	Metabolite	KYSE70_MTX_3_08	664.117	-1	664.117	-1	precursor	6.67	16934274	0	1
NADH	Metabolite	KYSE70_PYR_1_17	664.117	-1	664.117	-1	precursor	6.65	10602119	0	1
NADH	Metabolite	KYSE70_PYR_2_15	664.117	-1	664.117	-1	precursor	6.63	4865766	0	1
NADH	Metabolite	KYSE70_PYR_3_13	664.117	-1	664.117	-1	precursor	6.63	13589386	0	1
FAD	Metabolite	KYSE70_DMSO_1_18	784.15	-1	784.15	-1	precursor	5.53	13170969	6807	1
FAD	Metabolite	KYSE70_DMSO_2_06	784.15	-1	784.15	-1	precursor	5.54	14581210	188584	1
FAD	Metabolite	KYSE70_DMSO_3_09	784.15	-1	784.15	-1	precursor	5.54	14470404	200776	1
FAD	Metabolite	KYSE70_115_1_16	784.15	-1	784.15	-1	precursor	5.53	19990176	687319	1
FAD	Metabolite	KYSE70_115_2_14	784.15	-1	784.15	-1	precursor	5.53	26479282	663980	1
FAD	Metabolite	KYSE70_115_3_10	784.15	-1	784.15	-1	precursor	5.55	21663784	298116	1
FAD	Metabolite	KYSE70_MTX_1_07	784.15	-1	784.15	-1	precursor	5.54	20918122	340789	1
FAD	Metabolite	KYSE70_MTX_2_11	784.15	-1	784.15	-1	precursor	5.52	18744820	394279	1
FAD	Metabolite	KYSE70_MTX_3_08	784.15	-1	784.15	-1	precursor	5.53	19629634	63011	1
FAD	Metabolite	KYSE70_PYR_1_17	784.15	-1	784.15	-1	precursor	5.55	25463662	326458	1
FAD	Metabolite	KYSE70_PYR_2_15	784.15	-1	784.15	-1	precursor	5.53	24886596	609064	1
FAD	Metabolite	KYSE70_PYR_3_13	784.15	-1	784.15	-1	precursor	5.53	21598650	260203	1
Xylulose-5-phosphate	Metabolite	KYSE70_DMSO_1_18	229.012	-1	229.012	-1	precursor	7.2	6097066	350819	1
Xylulose-5-phosphate	Metabolite	KYSE70_DMSO_2_06	229.012	-1	229.012	-1	precursor	7.22	9158450	476639	1
Xylulose-5-phosphate	Metabolite	KYSE70_DMSO_3_09	229.012	-1	229.012	-1	precursor	7.21	5934918	225955	1
Xylulose-5-phosphate	Metabolite	KYSE70_115_1_16	229.012	-1	229.012	-1	precursor	7.19	28265516	610739	1
Xylulose-5-phosphate	Metabolite	KYSE70_115_2_14	229.012	-1	229.012	-1	precursor	7.2	28660680	932143	1
Xylulose-5-phosphate	Metabolite	KYSE70_115_3_10	229.012	-1	229.012	-1	precursor	7.2	22843718	1196429	1
Xylulose-5-phosphate	Metabolite	KYSE70_MTX_1_07	229.012	-1	229.012	-1	precursor	7.2	25057062	231565	1
Xylulose-5-phosphate	Metabolite	KYSE70_MTX_2_11	229.012	-1	229.012	-1	precursor	7.18	20523810	1074761	1
Xylulose-5-phosphate	Metabolite	KYSE70_MTX_3_08	229.012	-1	229.012	-1	precursor	7.2	20302176	913853	1
Xylulose-5-phosphate	Metabolite	KYSE70_PYR_1_17	229.012	-1	229.012	-1	precursor	7.2	40404388	1916197	1
Xylulose-5-phosphate	Metabolite	KYSE70_PYR_2_15	229.012	-1	229.012	-1	precursor	7.18	27435524	6960012	1
Xylulose-5-phosphate	Metabolite	KYSE70_PYR_3_13	229.012	-1	229.012	-1	precursor	7.2	35930536	5974820	1
Ribulose-5-phosphate	Metabolite	KYSE70_DMSO_1_18	229.012	-1	229.012	-1	precursor	7.43	4271307	1455922	1
Ribulose-5-phosphate	Metabolite	KYSE70_DMSO_2_06	229.012	-1	229.012	-1	precursor	7.43	5534004	1823073	1
Ribulose-5-phosphate	Metabolite	KYSE70_DMSO_3_09	229.012	-1	229.012	-1	precursor	7.45	4163512	1558502	1
Ribulose-5-phosphate	Metabolite	KYSE70_115_1_16	229.012	-1	229.012	-1	precursor	7.45	8160596	3641879	1
Ribulose-5-phosphate	Metabolite	KYSE70_115_2_14	229.012	-1	229.012	-1	precursor	7.47	9302300	3763809	1
Ribulose-5-phosphate	Metabolite	KYSE70_115_3_10	229.012	-1	229.012	-1	precursor	7.45	11111773	3900121	1
Ribulose-5-phosphate	Metabolite	KYSE70_MTX_1_07	229.012	-1	229.012	-1	precursor	7.46	8355846	3228931	1
Ribulose-5-phosphate	Metabolite	KYSE70_MTX_2_11	229.012	-1	229.012	-1	precursor	7.45	4805573	2687589	1
Ribulose-5-phosphate	Metabolite	KYSE70_MTX_3_08	229.012	-1	229.012	-1	precursor	7.45	11557008	3766135	1
Ribulose-5-phosphate	Metabolite	KYSE70_PYR_1_17	229.012	-1	229.012	-1	precursor	7.43	6237270	5441725	1
Ribulose-5-phosphate	Metabolite	KYSE70_PYR_2_15	229.012	-1	229.012	-1	precursor	7.45	12603436	4707461	1
Ribulose-5-phosphate	Metabolite	KYSE70_PYR_3_13	229.012	-1	229.012	-1	precursor	7.45	20452690	6848304	1
Gluconate	Metabolite	KYSE70_DMSO_1_18	195.051	-1	195.051	-1	precursor	5.73	109159904	3344403	1
Gluconate	Metabolite	KYSE70_DMSO_2_06	195.051	-1	195.051	-1	precursor	5.72	102851464	2434011	1
Gluconate	Metabolite	KYSE70_DMSO_3_09	195.051	-1	195.051	-1	precursor	5.73	97433624	2842371	1
Gluconate	Metabolite	KYSE70_115_1_16	195.051	-1	195.051	-1	precursor	5.76	52913204	3968304	1
Gluconate	Metabolite	KYSE70_115_2_14	195.051	-1	195.051	-1	precursor	5.77	60276784	3825630	1
Gluconate	Metabolite	KYSE70_115_3_10	195.051	-1	195.051	-1	precursor	5.75	62020268	4235993	1
Gluconate	Metabolite	KYSE70_MTX_1_07	195.051	-1	195.051	-1	precursor	5.76	51652164	2831606	1
Gluconate	Metabolite	KYSE70_MTX_2_11	195.051	-1	195.051	-1	precursor	5.73	51630504	1671843	1
Gluconate	Metabolite	KYSE70_MTX_3_08	195.051	-1	195.051	-1	precursor	5.75	49550532	8060850	1
Gluconate	Metabolite	KYSE70_PYR_1_17	195.051	-1	195.051	-1	precursor	5.74	69437272	2622769	1
Gluconate	Metabolite	KYSE70_PYR_2_15	195.051	-1	195.051	-1	precursor	5.76	62094388	3725873	1
Gluconate	Metabolite	KYSE70_PYR_3_13	195.051	-1	195.051	-1	precursor	5.76	71383640	5082500	1
Sedoheptulose 7-phosphate	Metabolite	KYSE70_DMSO_1_18	289.033	-1	289.033	-1	precursor	8.17	15694941	39901	1
Sedoheptulose 7-phosphate	Metabolite	KYSE70_DMSO_2_06	289.033	-1	289.033	-1	precursor	8.2	18953754	212529	1
Sedoheptulose 7-phosphate	Metabolite	KYSE70_DMSO_3_09	289.033	-1	289.033	-1	precursor	8.18	13805344	17709	1
Sedoheptulose 7-phosphate	Metabolite	KYSE70_115_1_16	289.033	-1	289.033	-1	precursor	8.05	4282050	0	1
Sedoheptulose 7-phosphate	Metabolite	KYSE70_115_2_14	289.033	-1	289.033	-1	precursor	8.07	5179528	0	1
Sedoheptulose 7-phosphate	Metabolite	KYSE70_115_3_10	289.033	-1	289.033	-1	precursor	8.06	7127704	0	1
Sedoheptulose 7-phosphate	Metabolite	KYSE70_MTX_1_07	289.033	-1	289.033	-1	precursor	8.06	4461835	14620	1
Sedoheptulose 7-phosphate	Metabolite	KYSE70_MTX_2_11	289.033	-1	289.033	-1	precursor	8.07	2159828	0	1
Sedoheptulose 7-phosphate	Metabolite	KYSE70_MTX_3_08	289.033	-1	289.033	-1	precursor	8.05	5710336	0	1
Sedoheptulose 7-phosphate	Metabolite	KYSE70_PYR_1_17	289.033	-1	289.033	-1	precursor	8.05	4495921	0	1
Sedoheptulose 7-phosphate	Metabolite	KYSE70_PYR_2_15	289.033	-1	289.033	-1	precursor	8.06	10353380	0	1
Sedoheptulose 7-phosphate	Metabolite	KYSE70_PYR_3_13	289.033	-1	289.033	-1	precursor	8.06	12540611	37510	1
DHAP	Metabolite	KYSE70_DMSO_1_18	168.991	-1	168.991	-1	precursor	7.92	24588212	194843	1
DHAP	Metabolite	KYSE70_DMSO_2_06	168.991	-1	168.991	-1	precursor	7.95	21826644	0	1
DHAP	Metabolite	KYSE70_DMSO_3_09	168.991	-1	168.991	-1	precursor	7.92	19748334	14479	1
DHAP	Metabolite	KYSE70_115_1_16	168.991	-1	168.991	-1	precursor	7.96	5188130	0	1
DHAP	Metabolite	KYSE70_115_2_14	168.991	-1	168.991	-1	precursor	7.98	5677837	124836	1
DHAP	Metabolite	KYSE70_115_3_10	168.991	-1	168.991	-1	precursor	7.96	4857612	129567	1
DHAP	Metabolite	KYSE70_MTX_1_07	168.991	-1	168.991	-1	precursor	7.98	5671063	131155	1
DHAP	Metabolite	KYSE70_MTX_2_11	168.991	-1	168.991	-1	precursor	7.98	5062411	146296	1
DHAP	Metabolite	KYSE70_MTX_3_08	168.991	-1	168.991	-1	precursor	7.96	4427126	125299	1
DHAP	Metabolite	KYSE70_PYR_1_17	168.991	-1	168.991	-1	precursor	7.98	8701814	116256	1
DHAP	Metabolite	KYSE70_PYR_2_15	168.991	-1	168.991	-1	precursor	7.96	8013041	112360	1
DHAP	Metabolite	KYSE70_PYR_3_13	168.991	-1	168.991	-1	precursor	7.97	9810584	89274	1
Folic acid	Metabolite	KYSE70_DMSO_1_18	440.132	-1	440.132	-1	precursor	8.43	239514	0	1
Folic acid	Metabolite	KYSE70_DMSO_2_06	440.132	-1	440.132	-1	precursor	8.43	96577	0	1
Folic acid	Metabolite	KYSE70_DMSO_3_09	440.132	-1	440.132	-1	precursor	8.45	248971	0	1
Folic acid	Metabolite	KYSE70_115_1_16	440.132	-1	440.132	-1	precursor	8.43	927284	0	1
Folic acid	Metabolite	KYSE70_115_2_14	440.132	-1	440.132	-1	precursor	8.45	510068	0	1
Folic acid	Metabolite	KYSE70_115_3_10	440.132	-1	440.132	-1	precursor	8.45	645500	0	1
Folic acid	Metabolite	KYSE70_MTX_1_07	440.132	-1	440.132	-1	precursor	8.44	1380177	0	1
Folic acid	Metabolite	KYSE70_MTX_2_11	440.132	-1	440.132	-1	precursor	8.46	578218	0	1
Folic acid	Metabolite	KYSE70_MTX_3_08	440.132	-1	440.132	-1	precursor	8.46	447903	0	1
Folic acid	Metabolite	KYSE70_PYR_1_17	440.132	-1	440.132	-1	precursor	8.43	1056218	0	1
Folic acid	Metabolite	KYSE70_PYR_2_15	440.132	-1	440.132	-1	precursor	8.45	577808	0	1
Folic acid	Metabolite	KYSE70_PYR_3_13	440.132	-1	440.132	-1	precursor	8.45	1571926	0	1
SAH	Metabolite	KYSE70_DMSO_1_18	383.114	-1	383.114	-1	precursor	6.51	18176826	211834	1
SAH	Metabolite	KYSE70_DMSO_2_06	383.114	-1	383.114	-1	precursor	6.53	8209939	0	1
SAH	Metabolite	KYSE70_DMSO_3_09	383.114	-1	383.114	-1	precursor	6.49	16496940	5362	1
SAH	Metabolite	KYSE70_115_1_16	383.114	-1	383.114	-1	precursor	6.53	9455259	0	1
SAH	Metabolite	KYSE70_115_2_14	383.114	-1	383.114	-1	precursor	6.52	6472879	0	1
SAH	Metabolite	KYSE70_115_3_10	383.114	-1	383.114	-1	precursor	6.51	7897705	0	1
SAH	Metabolite	KYSE70_MTX_1_07	383.114	-1	383.114	-1	precursor	6.54	7469062	0	1
SAH	Metabolite	KYSE70_MTX_2_11	383.114	-1	383.114	-1	precursor	6.51	8767660	0	1
SAH	Metabolite	KYSE70_MTX_3_08	383.114	-1	383.114	-1	precursor	6.5	6656545	0	1
SAH	Metabolite	KYSE70_PYR_1_17	383.114	-1	383.114	-1	precursor	6.53	8936985	0	1
SAH	Metabolite	KYSE70_PYR_2_15	383.114	-1	383.114	-1	precursor	6.53	2760681	8869	1
SAH	Metabolite	KYSE70_PYR_3_13	383.114	-1	383.114	-1	precursor	6.52	1738977	0	1
SAM	Metabolite	KYSE70_DMSO_1_18	397.13	-1	397.13	-1	precursor	8.33	1819805	0	1
SAM	Metabolite	KYSE70_DMSO_2_06	397.13	-1	397.13	-1	precursor	8.31	2693075	2485	1
SAM	Metabolite	KYSE70_DMSO_3_09	397.13	-1	397.13	-1	precursor	8.34	2118556	0	1
SAM	Metabolite	KYSE70_115_1_16	397.13	-1	397.13	-1	precursor	8.32	905548	0	1
SAM	Metabolite	KYSE70_115_2_14	397.13	-1	397.13	-1	precursor	8.3	1222502	91299	1
SAM	Metabolite	KYSE70_115_3_10	397.13	-1	397.13	-1	precursor	8.33	1112794	0	1
SAM	Metabolite	KYSE70_MTX_1_07	397.13	-1	397.13	-1	precursor	8.34	1022547	3002	1
SAM	Metabolite	KYSE70_MTX_2_11	397.13	-1	397.13	-1	precursor	8.31	1122170	0	1
SAM	Metabolite	KYSE70_MTX_3_08	397.13	-1	397.13	-1	precursor	8.33	995534	10463	1
SAM	Metabolite	KYSE70_PYR_1_17	397.13	-1	397.13	-1	precursor	8.31	894815	2751	1
SAM	Metabolite	KYSE70_PYR_2_15	397.13	-1	397.13	-1	precursor	8.32	1201728	0	1
SAM	Metabolite	KYSE70_PYR_3_13	397.13	-1	397.13	-1	precursor	8.29	900498	0	1

## Sheet: G3P
Peptide	Protein	Replicate	Precursor Mz	Precursor Charge	Product Mz	Product Charge	Fragment Ion	Retention Time	Area	Background	Peak Rank
Glycerol 3-phosphate	Metabolite	KYSE70_DMSO_1_18	171.006	-1	171.006	-1	precursor	6.95	1255161088	30290868	1	#REF!
Glycerol 3-phosphate	Metabolite	KYSE70_DMSO_2_06	171.006	-1	171.006	-1	precursor	6.96	1643775872	676459	1	#REF!
Glycerol 3-phosphate	Metabolite	KYSE70_DMSO_3_09	171.006	-1	171.006	-1	precursor	6.95	1238395776	17896392	1	#REF!
Glycerol 3-phosphate	Metabolite	KYSE70_115_1_16	171.006	-1	171.006	-1	precursor	6.96	611292864	314281	1	#REF!
Glycerol 3-phosphate	Metabolite	KYSE70_115_2_14	171.006	-1	171.006	-1	precursor	6.97	744926464	11066448	1	#REF!
Glycerol 3-phosphate	Metabolite	KYSE70_115_3_10	171.006	-1	171.006	-1	precursor	6.95	597481088	7062094	1	#REF!
Glycerol 3-phosphate	Metabolite	KYSE70_MTX_1_07	171.006	-1	171.006	-1	precursor	6.98	556190592	7419662	1	#REF!
Glycerol 3-phosphate	Metabolite	KYSE70_MTX_2_11	171.006	-1	171.006	-1	precursor	6.96	536281120	3434878	1	#REF!
Glycerol 3-phosphate	Metabolite	KYSE70_MTX_3_08	171.006	-1	171.006	-1	precursor	6.98	499207424	3392041	1	#REF!
Glycerol 3-phosphate	Metabolite	KYSE70_PYR_1_17	171.006	-1	171.006	-1	precursor	6.98	1180129792	6189341	1	#REF!
Glycerol 3-phosphate	Metabolite	KYSE70_PYR_2_15	171.006	-1	171.006	-1	precursor	6.97	1133552128	6032660	1	#REF!
Glycerol 3-phosphate	Metabolite	KYSE70_PYR_3_13	171.006	-1	171.006	-1	precursor	6.96	1318744960	20049256	1	#REF!
Glycerol 3-phosphate	Metabolite	KYSE70_QC_2_04	171.006	-1	171.006	-1	precursor	6.94	894744768	2387220	1	#REF!
Glycerol 3-phosphate	Metabolite	KYSE70_QC_3_05	171.006	-1	171.006	-1	precursor	6.96	888691648	12032623	1	#REF!
Glycerol 3-phosphate	Metabolite	KYSE70_QC_4_12	171.006	-1	171.006	-1	precursor	6.98	972530880	10273682	1	#REF!
Glycerol 3-phosphate	Metabolite	H1299_DMSO_1_39	171.006	-1	171.006	-1	precursor	6.74	285361312	5775175	1	#REF!
Glycerol 3-phosphate	Metabolite	H1299_DMSO_2_27	171.006	-1	171.006	-1	precursor	6.74	342375456	5472736	1	#REF!
Glycerol 3-phosphate	Metabolite	H1299_DMSO_3_29	171.006	-1	171.006	-1	precursor	6.74	422716352	4471635	1	#REF!
Glycerol 3-phosphate	Metabolite	H1299_115_1_31	171.006	-1	171.006	-1	precursor	6.97	49915004	0	1	#REF!
Glycerol 3-phosphate	Metabolite	H1299_115_2_30	171.006	-1	171.006	-1	precursor	6.96	107826496	3246728	1	#REF!
Glycerol 3-phosphate	Metabolite	H1299_115_3_32	171.006	-1	171.006	-1	precursor	6.97	49750696	1588882	1	#REF!
Glycerol 3-phosphate	Metabolite	H1299_MTX_1_37	171.006	-1	171.006	-1	precursor	6.98	56947160	3589704	1	#REF!
Glycerol 3-phosphate	Metabolite	H1299_MTX_2_36	171.006	-1	171.006	-1	precursor	6.96	147492432	3331628	1	#REF!
Glycerol 3-phosphate	Metabolite	H1299_MTX_3_28	171.006	-1	171.006	-1	precursor	7.02	183203312	0	1	#REF!
Glycerol 3-phosphate	Metabolite	H1299_PYR_1_35	171.006	-1	171.006	-1	precursor	6.98	59407052	1210761	1	#REF!
Glycerol 3-phosphate	Metabolite	H1299_PYR_2_34	171.006	-1	171.006	-1	precursor	6.96	93033584	2626476	1	#REF!
Glycerol 3-phosphate	Metabolite	H1299_PYR_3_38	171.006	-1	171.006	-1	precursor	6.97	67116032	2162002	1	#REF!
Glycerol 3-phosphate	Metabolite	H1299_QC_2_25	171.006	-1	171.006	-1	precursor	6.96	140414944	4093830	1	#REF!
Glycerol 3-phosphate	Metabolite	H1299_QC_3_26	171.006	-1	171.006	-1	precursor	6.98	141727296	2608981	1	#REF!
Glycerol 3-phosphate	Metabolite	H1299_QC_4_33	171.006	-1	171.006	-1	precursor	6.97	148062384	395703	1	#REF!
Glycerol 3-phosphate	Metabolite	Blank_4_44	171.006	-1	171.006	-1	precursor	6.72	43729	0	1	#REF!
Metabolite	KYSE70_DMSO	KYSE70_115	KYSE70_MTX	KYSE70_PYR	H1299_DMSO	H1299_115	H1299_MTX	H1299_PYR	KYSE70_QC	H1299_QC	Blank
Glycerol 3-phosphate	#DIV/0!	#DIV/0!	#DIV/0!	#DIV/0!	#DIV/0!	#DIV/0!	#DIV/0!	#DIV/0!	#DIV/0!	#DIV/0!	#DIV/0!
Stdev	#REF!	#REF!	#REF!	#REF!	#REF!	#REF!	#REF!	#REF!	#REF!	#REF!	#REF!

## Sheet: GSH
Peptide	Protein	Replicate	Precursor Mz	Precursor Charge	Product Mz	Product Charge	Fragment Ion	Retention Time	Area	Background	Peak Rank		GSH				DMSO	PYR	115	MTX
Glutathione	Metabolite	KYSE70_DMSO_1_18	306.077	-1	306.077	-1	precursor	6.57	9187449856	178563200	1	#REF!	9187449856	0.953629		GSH	9634199552	1.90523e+09	4.2907e+09	6.32708e+09
Glutathione	Metabolite	KYSE70_DMSO_2_06	306.077	-1	306.077	-1	precursor	6.58	10233534464	193395904	1	#REF!	10233534464	1.06221			5.39477e+08	1.72986e+09	1.78298e+09	1.3843e+09
Glutathione	Metabolite	KYSE70_DMSO_3_09	306.077	-1	306.077	-1	precursor	6.55	9481614336	172962464	1	#REF!	9481614336	0.984162
Glutathione	Metabolite	KYSE70_115_1_16	306.077	-1	306.077	-1	precursor	6.62	4475225600	264742000	1	#REF!	4475225600	0.464515			DMSO	PYR	115	MTX
Glutathione	Metabolite	KYSE70_115_2_14	306.077	-1	306.077	-1	precursor	6.59	2422631936	246777344	1	#REF!	2422631936	0.251462		GSH	1	0.197757	0.445361	0.656731
Glutathione	Metabolite	KYSE70_115_3_10	306.077	-1	306.077	-1	precursor	6.59	5974236160	132156096	1	#REF!	5974236160	0.620107		stdev	0.055996	0.179555	0.185068	0.143686
Glutathione	Metabolite	KYSE70_MTX_1_07	306.077	-1	306.077	-1	precursor	6.63	5086532096	296755552	1	#REF!	5086532096	0.527966
Glutathione	Metabolite	KYSE70_MTX_2_11	306.077	-1	306.077	-1	precursor	6.6	6074381824	174051264	1	#REF!	6074381824	0.630502		sterror	0.0323293	0.103666	0.106849	0.0829572
Glutathione	Metabolite	KYSE70_MTX_3_08	306.077	-1	306.077	-1	precursor	6.6	7820317696	234714800	1	#REF!	7820317696	0.811725		ttest		0.00178986	0.00766005	0.0182173
Glutathione	Metabolite	KYSE70_PYR_1_17	306.077	-1	306.077	-1	precursor	6.59	1813952512	217159536	1	#REF!	1813952512	0.188283
Glutathione	Metabolite	KYSE70_PYR_2_15	306.077	-1	306.077	-1	precursor	6.6	222810672	83116960	1	#REF!	222810672	0.0231271
Glutathione	Metabolite	KYSE70_PYR_3_13	306.077	-1	306.077	-1	precursor	6.58	3678926080	139754784	1	#REF!	3678926080	0.381861
Glutathione	Metabolite	KYSE70_QC_2_04	306.077	-1	306.077	-1	precursor	6.6	5448191488	214645072	1	#REF!
Glutathione	Metabolite	KYSE70_QC_3_05	306.077	-1	306.077	-1	precursor	6.59	5508729856	247139696	1	#REF!					H1299
Glutathione	Metabolite	KYSE70_QC_4_12	306.077	-1	306.077	-1	precursor	6.62	5207593984	202668784	1	#REF!					DMSO	PYR	115	MTX
Glutathione	Metabolite	H1299_DMSO_1_39	306.077	-1	306.077	-1	precursor	6.62	2293206528	87422472	1	#REF!	2293206528	0.903735		GSH	2.53748e+09	3215102048	4769902080	5614642688
Glutathione	Metabolite	H1299_DMSO_2_27	306.077	-1	306.077	-1	precursor	6.62	3239854336	92568544	1	#REF!	3239854336	1.2768			6.17601e+08	2.41195e+09	8.64281e+08	2.05873e+08
Glutathione	Metabolite	H1299_DMSO_3_29	306.077	-1	306.077	-1	precursor	6.58	2079371136	61420316	1	#REF!	2079371136	0.819464
Glutathione	Metabolite	H1299_115_1_31	306.077	-1	306.077	-1	precursor	6.65	4186714624	169460160	1	#REF!	4186714624	1.64995			DMSO	PYR	115	MTX
Glutathione	Metabolite	H1299_115_2_30	306.077	-1	306.077	-1	precursor	6.64	5762852864	137746240	1	#REF!	5762852864	2.2711		GSH	1	1.26705	1.87978	2.21269
Glutathione	Metabolite	H1299_115_3_32	306.077	-1	306.077	-1	precursor	6.63	4360138752	141560832	1	#REF!	4360138752	1.7183		stdev	0.243392	0.950529	0.340607	0.081133
Glutathione	Metabolite	H1299_MTX_1_37	306.077	-1	306.077	-1	precursor	6.67	5845338624	185009792	1	#REF!	5845338624	2.3036
Glutathione	Metabolite	H1299_MTX_2_36	306.077	-1	306.077	-1	precursor	6.62	5548976128	154414848	1	#REF!	5548976128	2.18681		sterror	0.140522	0.548788	0.196649	0.0468421
Glutathione	Metabolite	H1299_MTX_3_28	306.077	-1	306.077	-1	precursor	6.74	5449613312	255086048	1	#REF!	5449613312	2.14765		ttest		0.661915	0.0219644	0.00121241
Glutathione	Metabolite	H1299_PYR_1_35	306.077	-1	306.077	-1	precursor	6.67	5170157056	169520304	1	#REF!	5170157056	2.03752
Glutathione	Metabolite	H1299_PYR_2_34	306.077	-1	306.077	-1	precursor	6.63	3955363840	144826480	1	#REF!	3955363840	1.55878
Glutathione	Metabolite	H1299_PYR_3_38	306.077	-1	306.077	-1	precursor	6.63	519785248	88613344	1	#REF!	519785248	0.204843
Glutathione	Metabolite	H1299_QC_2_25	306.077	-1	306.077	-1	precursor	6.63	4194707968	187275248	1	#REF!
Glutathione	Metabolite	H1299_QC_3_26	306.077	-1	306.077	-1	precursor	6.65	4229044224	169247872	1	#REF!
Glutathione	Metabolite	H1299_QC_4_33	306.077	-1	306.077	-1	precursor	6.63	4247434240	176803376	1	#REF!
Glutathione	Metabolite	Blank_4_44	306.077	-1	306.077	-1	precursor	6.58	1872797	2942466	1	#REF!
Metabolite	KYSE70_DMSO	KYSE70_115	KYSE70_MTX	KYSE70_PYR	H1299_DMSO	H1299_115	H1299_MTX	H1299_PYR	KYSE70_QC	H1299_QC	Blank
Glutathione	#DIV/0!	#DIV/0!	#DIV/0!	#DIV/0!	#DIV/0!	#DIV/0!	#DIV/0!	#DIV/0!	#DIV/0!	#DIV/0!	#DIV/0!
Stdev	#REF!	#REF!	#REF!	#REF!	#REF!	#REF!	#REF!	#REF!	#REF!	#REF!	#REF!

## Sheet: GSSN
Peptide	Protein	Replicate	Precursor Mz	Precursor Charge	Product Mz	Product Charge	Fragment Ion	Retention Time	Area	Background	Peak Rank		GSSG				DMSO	PYR	115	MTX
Glutathione, oxidized	Metabolite	KYSE70_DMSO_1_18	611.145	-1	611.145	-1	precursor	8.98	634183360	9768614	1	#REF!	634183360	1.02823		GSSG	6.16772e+08	1.12774e+09	1.12566e+09	7.196e+08
Glutathione, oxidized	Metabolite	KYSE70_DMSO_2_06	611.145	-1	611.145	-1	precursor	8.98	642238080	6916990	1	#REF!	642238080	1.04129			3.73504e+07	3.27231e+08	2.5862e+08	2.06003e+08
Glutathione, oxidized	Metabolite	KYSE70_DMSO_3_09	611.145	-1	611.145	-1	precursor	8.97	573895104	6975104	1	#REF!	573895104	0.930481
Glutathione, oxidized	Metabolite	KYSE70_115_1_16	611.145	-1	611.145	-1	precursor	8.96	930014400	13697349	1	#REF!	930014400	1.50787			DMSO	PYR	115	MTX
Glutathione, oxidized	Metabolite	KYSE70_115_2_14	611.145	-1	611.145	-1	precursor	8.95	1418870784	16803280	1	#REF!	1418870784	2.30048		GSSG	1	1.82845	1.82508	1.16672
Glutathione, oxidized	Metabolite	KYSE70_115_3_10	611.145	-1	611.145	-1	precursor	8.96	1028093888	10030156	1	#REF!	1028093888	1.66689		stdev	0.0605579	0.530554	0.419313	0.334002
Glutathione, oxidized	Metabolite	KYSE70_MTX_1_07	611.145	-1	611.145	-1	precursor	8.96	954862208	13143762	1	#REF!	954862208	1.54816
Glutathione, oxidized	Metabolite	KYSE70_MTX_2_11	611.145	-1	611.145	-1	precursor	8.97	632402112	6467549	1	#REF!	632402112	1.02534		sterror	0.0349631	0.306316	0.24209	0.192836
Glutathione, oxidized	Metabolite	KYSE70_MTX_3_08	611.145	-1	611.145	-1	precursor	8.98	571536128	7547206	1	#REF!	571536128	0.926657		ttest		0.0274111	0.0279617	0.442865
Glutathione, oxidized	Metabolite	KYSE70_PYR_1_17	611.145	-1	611.145	-1	precursor	8.95	1306651264	13232380	1	#REF!	1306651264	2.11853
Glutathione, oxidized	Metabolite	KYSE70_PYR_2_15	611.145	-1	611.145	-1	precursor	8.94	1326500864	13843976	1	#REF!	1326500864	2.15071
Glutathione, oxidized	Metabolite	KYSE70_PYR_3_13	611.145	-1	611.145	-1	precursor	8.96	750056000	10287683	1	#REF!	750056000	1.2161
Glutathione, oxidized	Metabolite	KYSE70_QC_2_04	611.145	-1	611.145	-1	precursor	8.98	925143168	8895318	1	#REF!
Glutathione, oxidized	Metabolite	KYSE70_QC_3_05	611.145	-1	611.145	-1	precursor	8.97	899798528	12947216	1	#REF!					H1299
Glutathione, oxidized	Metabolite	KYSE70_QC_4_12	611.145	-1	611.145	-1	precursor	8.94	839384704	9187873	1	#REF!					DMSO	PYR	115	MTX
Glutathione, oxidized	Metabolite	H1299_DMSO_1_39	611.145	-1	611.145	-1	precursor	8.95	497906144	5339418	1	#REF!	497906144	1.21945		GSSG	4.08302e+08	5.50976e+08	366095680	8.28191e+08
Glutathione, oxidized	Metabolite	H1299_DMSO_2_27	611.145	-1	611.145	-1	precursor	8.95	392051712	4988410	1	#REF!	392051712	0.9602			8.2685e+07	2.53819e+08	5.80593e+07	8.33053e+08
Glutathione, oxidized	Metabolite	H1299_DMSO_3_29	611.145	-1	611.145	-1	precursor	8.95	334949088	4811741	1	#REF!	334949088	0.820346
Glutathione, oxidized	Metabolite	H1299_115_1_31	611.145	-1	611.145	-1	precursor	8.96	407196256	5450892	1	#REF!	407196256	0.997291			DMSO	PYR	115	MTX
Glutathione, oxidized	Metabolite	H1299_115_2_30	611.145	-1	611.145	-1	precursor	8.96	391414112	4738684	1	#REF!	391414112	0.958638		GSSG	1	1.34943	0.896629	2.02838
Glutathione, oxidized	Metabolite	H1299_115_3_32	611.145	-1	611.145	-1	precursor	8.96	299676672	3852014	1	#REF!	299676672	0.733958		stdev	0.202509	0.621645	0.142197	2.04028
Glutathione, oxidized	Metabolite	H1299_MTX_1_37	611.145	-1	611.145	-1	precursor	8.95	373298848	4223281	1	#REF!	373298848	0.914271
Glutathione, oxidized	Metabolite	H1299_MTX_2_36	611.145	-1	611.145	-1	precursor	8.96	321619072	3436893	1	#REF!	321619072	0.787698		sterror	0.116919	0.358907	0.0820974	1.17796
Glutathione, oxidized	Metabolite	H1299_MTX_3_28	611.145	-1	611.145	-1	precursor	8.93	1789654656	19355770	1	#REF!	1789654656	4.38316		ttest		0.406988	0.509383	0.434004
Glutathione, oxidized	Metabolite	H1299_PYR_1_35	611.145	-1	611.145	-1	precursor	8.97	382788480	6273155	1	#REF!	382788480	0.937512
Glutathione, oxidized	Metabolite	H1299_PYR_2_34	611.145	-1	611.145	-1	precursor	8.96	427201696	4381704	1	#REF!	427201696	1.04629
Glutathione, oxidized	Metabolite	H1299_PYR_3_38	611.145	-1	611.145	-1	precursor	8.96	842936896	9635014	1	#REF!	842936896	2.06449
Glutathione, oxidized	Metabolite	H1299_QC_2_25	611.145	-1	611.145	-1	precursor	8.96	476409792	6329034	1	#REF!
Glutathione, oxidized	Metabolite	H1299_QC_3_26	611.145	-1	611.145	-1	precursor	8.96	527447360	6952968	1	#REF!
Glutathione, oxidized	Metabolite	H1299_QC_4_33	611.145	-1	611.145	-1	precursor	8.96	499578304	6674979	1	#REF!
Glutathione, oxidized	Metabolite	Blank_4_44	611.145	-1	611.145	-1	precursor	8.96	33502	0	1	#REF!
Metabolite	KYSE70_DMSO	KYSE70_115	KYSE70_MTX	KYSE70_PYR	H1299_DMSO	H1299_115	H1299_MTX	H1299_PYR	KYSE70_QC	H1299_QC	Blank
Glutathione, oxidized	#DIV/0!	#DIV/0!	#DIV/0!	#DIV/0!	#DIV/0!	#DIV/0!	#DIV/0!	#DIV/0!	#DIV/0!	#DIV/0!	#DIV/0!
Stdev	#REF!	#REF!	#REF!	#REF!	#REF!	#REF!	#REF!	#REF!	#REF!	#REF!	#REF!

## Sheet: UMP
Peptide	Protein	Replicate	Precursor Mz	Precursor Charge	Product Mz	Product Charge	Fragment Ion	Retention Time	Area	Background	Peak Rank		UMP				DMSO	PYR	115	MTX
UMP	Metabolite	KYSE70_DMSO_1_18	323.029	-1	323.029	-1	precursor	7.07	7121415	0	1	#REF!	7121415	0.998647		AMP	7.13106e+06	28838227	3.09705e+07	21272894
UMP	Metabolite	KYSE70_DMSO_2_06	323.029	-1	323.029	-1	precursor	7.06	5993541	0	1	#REF!	5993541	0.840484			1.14237e+06	1.65041e+07	6.79522e+06	4.54805e+06
UMP	Metabolite	KYSE70_DMSO_3_09	323.029	-1	323.029	-1	precursor	7.06	8278228	0	1	#REF!	8278228	1.16087
UMP	Metabolite	KYSE70_115_1_16	323.029	-1	323.029	-1	precursor	7.05	26900134	226145	1	#REF!	26900134	3.77225			DMSO	PYR	115	MTX
UMP	Metabolite	KYSE70_115_2_14	323.029	-1	323.029	-1	precursor	7.05	27196218	211663	1	#REF!	27196218	3.81377		AMP	1	4.04403	4.34304	2.98313
UMP	Metabolite	KYSE70_115_3_10	323.029	-1	323.029	-1	precursor	7.07	38815048	358108	1	#REF!	38815048	5.4431		stdev	0.160197	2.3144	0.952904	0.63778
UMP	Metabolite	KYSE70_MTX_1_07	323.029	-1	323.029	-1	precursor	7.06	20521518	91394	1	#REF!	20521518	2.87776
UMP	Metabolite	KYSE70_MTX_2_11	323.029	-1	323.029	-1	precursor	7.05	17147322	133621	1	#REF!	17147322	2.4046		sterror	0.0924897	1.33622	0.55016	0.368223
UMP	Metabolite	KYSE70_MTX_3_08	323.029	-1	323.029	-1	precursor	7.05	26149842	278121	1	#REF!	26149842	3.66703		ttest		0.0854767	0.00390062	0.00641241
UMP	Metabolite	KYSE70_PYR_1_17	323.029	-1	323.029	-1	precursor	7.07	16640879	154577	1	#REF!	16640879	2.33358
UMP	Metabolite	KYSE70_PYR_2_15	323.029	-1	323.029	-1	precursor	7.06	22256022	82352	1	#REF!	22256022	3.121						7.13106e+06
UMP	Metabolite	KYSE70_PYR_3_13	323.029	-1	323.029	-1	precursor	7.05	47617780	525991	1	#REF!	47617780	6.67752						DMSO			PYR			115			MTX
UMP	Metabolite	KYSE70_QC_2_04	323.029	-1	323.029	-1	precursor	7.07	18359404	59248	1	#REF!								7121415	5993541	8278228	16640879	22256022	47617780	26900134	27196218	38815048	20521518	17147322	26149842
UMP	Metabolite	KYSE70_QC_3_05	323.029	-1	323.029	-1	precursor	7.06	19177610	83973	1	#REF!								0.998647	0.840484	1.16087	2.33358	3.121	6.67752	3.77225	3.81377	5.4431	2.87776	2.4046	3.66703
UMP	Metabolite	KYSE70_QC_4_12	323.029	-1	323.029	-1	precursor	7.06	20307016	217282	1	#REF!
UMP	Metabolite	H1299_DMSO_1_39	323.029	-1	323.029	-1	precursor	7.07	7085138	25993	1	#REF!
UMP	Metabolite	H1299_DMSO_2_27	323.029	-1	323.029	-1	precursor	7.05	6736740	0	1	#REF!
UMP	Metabolite	H1299_DMSO_3_29	323.029	-1	323.029	-1	precursor	7.06	10383301	0	1	#REF!
UMP	Metabolite	H1299_115_1_31	323.029	-1	323.029	-1	precursor	7.04	5871406	0	1	#REF!
UMP	Metabolite	H1299_115_2_30	323.029	-1	323.029	-1	precursor	7.04	4819433	0	1	#REF!
UMP	Metabolite	H1299_115_3_32	323.029	-1	323.029	-1	precursor	7.06	4441012	23273	1	#REF!
UMP	Metabolite	H1299_MTX_1_37	323.029	-1	323.029	-1	precursor	7.04	5783843	0	1	#REF!
UMP	Metabolite	H1299_MTX_2_36	323.029	-1	323.029	-1	precursor	7.04	2780071	0	1	#REF!
UMP	Metabolite	H1299_MTX_3_28	323.029	-1	323.029	-1	precursor	7.08	7867871	0	1	#REF!
UMP	Metabolite	H1299_PYR_1_35	323.029	-1	323.029	-1	precursor	7.06	4433257	0	1	#REF!
UMP	Metabolite	H1299_PYR_2_34	323.029	-1	323.029	-1	precursor	7.05	2360705	0	1	#REF!
UMP	Metabolite	H1299_PYR_3_38	323.029	-1	323.029	-1	precursor	7.05	3134129	0	1	#REF!
UMP	Metabolite	H1299_QC_2_25	323.029	-1	323.029	-1	precursor	7.04	5284228	0	1	#REF!
UMP	Metabolite	H1299_QC_3_26	323.029	-1	323.029	-1	precursor	7.05	5192796	0	1	#REF!
UMP	Metabolite	H1299_QC_4_33	323.029	-1	323.029	-1	precursor	7.05	5821229	0	1	#REF!
UMP	Metabolite	Blank_4_44	323.029	-1	323.029	-1	precursor	7.11	1162	0	1	#REF!
Metabolite	KYSE70_DMSO	KYSE70_115	KYSE70_MTX	KYSE70_PYR	H1299_DMSO	H1299_115	H1299_MTX	H1299_PYR	KYSE70_QC	H1299_QC	Blank
UMP	#DIV/0!	#DIV/0!	#DIV/0!	#DIV/0!	#DIV/0!	#DIV/0!	#DIV/0!	#DIV/0!	#DIV/0!	#DIV/0!	#DIV/0!
Stdev	#REF!	#REF!	#REF!	#REF!	#REF!	#REF!	#REF!	#REF!	#REF!	#REF!	#REF!

## Sheet: AMP
Peptide	Protein	Replicate	Precursor Mz	Precursor Charge	Product Mz	Product Charge	Fragment Ion	Retention Time	Area	Background	Peak Rank		AMP				DMSO	PYR	115	MTX
AMP	Metabolite	KYSE70_DMSO_1_18	346.056	-1	346.056	-1	precursor	6.34	19892896	176098	1	#REF!	19892896	1.12301		AMP	1.77139e+07	5.02151e+07	5.649e+07	34810102
AMP	Metabolite	KYSE70_DMSO_2_06	346.056	-1	346.056	-1	precursor	6.33	13696243	0	1	#REF!	13696243	0.773193			3.48354e+06	3.7097e+07	1.4364e+07	9.27245e+06
AMP	Metabolite	KYSE70_DMSO_3_09	346.056	-1	346.056	-1	precursor	6.31	19552502	0	1	#REF!	19552502	1.1038
AMP	Metabolite	KYSE70_115_1_16	346.056	-1	346.056	-1	precursor	6.34	45568444	113569	1	#REF!	45568444	2.57247			DMSO	PYR	115	MTX
AMP	Metabolite	KYSE70_115_2_14	346.056	-1	346.056	-1	precursor	6.35	51140448	0	1	#REF!	51140448	2.88703		AMP	1	2.83479	3.18902	1.96513
AMP	Metabolite	KYSE70_115_3_10	346.056	-1	346.056	-1	precursor	6.34	72761128	0	1	#REF!	72761128	4.10758		stdev	0.196656	2.09424	0.810888	0.523457
AMP	Metabolite	KYSE70_MTX_1_07	346.056	-1	346.056	-1	precursor	6.34	37901796	0	1	#REF!	37901796	2.13967
AMP	Metabolite	KYSE70_MTX_2_11	346.056	-1	346.056	-1	precursor	6.36	24386790	0	1	#REF!	24386790	1.37671		sterror	0.113539	1.20911	0.468167	0.302218
AMP	Metabolite	KYSE70_MTX_3_08	346.056	-1	346.056	-1	precursor	6.33	42141720	0	1	#REF!	42141720	2.37902		ttest		0.205357	0.0104651	0.0403585
AMP	Metabolite	KYSE70_PYR_1_17	346.056	-1	346.056	-1	precursor	6.34	23510216	0	1	#REF!	23510216	1.32722
AMP	Metabolite	KYSE70_PYR_2_15	346.056	-1	346.056	-1	precursor	6.33	34561884	0	1	#REF!	34561884	1.95112
AMP	Metabolite	KYSE70_PYR_3_13	346.056	-1	346.056	-1	precursor	6.34	92573160	0	1	#REF!	92573160	5.22602
AMP	Metabolite	KYSE70_QC_2_04	346.056	-1	346.056	-1	precursor	6.34	35017000	0	1	#REF!
AMP	Metabolite	KYSE70_QC_3_05	346.056	-1	346.056	-1	precursor	6.35	35655588	136857	1	#REF!
AMP	Metabolite	KYSE70_QC_4_12	346.056	-1	346.056	-1	precursor	6.33	38918756	0	1	#REF!
AMP	Metabolite	H1299_DMSO_1_39	346.056	-1	346.056	-1	precursor	6.29	12585097	0	1	#REF!
AMP	Metabolite	H1299_DMSO_2_27	346.056	-1	346.056	-1	precursor	6.34	8962455	0	1	#REF!
AMP	Metabolite	H1299_DMSO_3_29	346.056	-1	346.056	-1	precursor	6.34	9638099	0	1	#REF!
AMP	Metabolite	H1299_115_1_31	346.056	-1	346.056	-1	precursor	6.35	14030632	0	1	#REF!
AMP	Metabolite	H1299_115_2_30	346.056	-1	346.056	-1	precursor	6.31	11230494	0	1	#REF!
AMP	Metabolite	H1299_115_3_32	346.056	-1	346.056	-1	precursor	6.36	11862604	0	1	#REF!
AMP	Metabolite	H1299_MTX_1_37	346.056	-1	346.056	-1	precursor	6.35	13726613	0	1	#REF!
AMP	Metabolite	H1299_MTX_2_36	346.056	-1	346.056	-1	precursor	6.33	7990055	0	1	#REF!
AMP	Metabolite	H1299_MTX_3_28	346.056	-1	346.056	-1	precursor	6.33	25164994	0	1	#REF!
AMP	Metabolite	H1299_PYR_1_35	346.056	-1	346.056	-1	precursor	6.31	13909356	0	1	#REF!
AMP	Metabolite	H1299_PYR_2_34	346.056	-1	346.056	-1	precursor	6.34	5710370	0	1	#REF!
AMP	Metabolite	H1299_PYR_3_38	346.056	-1	346.056	-1	precursor	6.32	8901572	0	1	#REF!
AMP	Metabolite	H1299_QC_2_25	346.056	-1	346.056	-1	precursor	6.31	11525784	0	1	#REF!
AMP	Metabolite	H1299_QC_3_26	346.056	-1	346.056	-1	precursor	6.35	12111661	0	1	#REF!
AMP	Metabolite	H1299_QC_4_33	346.056	-1	346.056	-1	precursor	6.3	13440388	0	1	#REF!
AMP	Metabolite	Blank_4_44	346.056	-1	346.056	-1	precursor	6.35	9354	0	1	#REF!
Metabolite	KYSE70_DMSO	KYSE70_115	KYSE70_MTX	KYSE70_PYR	H1299_DMSO	H1299_115	H1299_MTX	H1299_PYR	KYSE70_QC	H1299_QC	Blank
AMP	#DIV/0!	#DIV/0!	#DIV/0!	#DIV/0!	#DIV/0!	#DIV/0!	#DIV/0!	#DIV/0!	#DIV/0!	#DIV/0!	#DIV/0!
Stdev	#REF!	#REF!	#REF!	#REF!	#REF!	#REF!	#REF!	#REF!	#REF!	#REF!	#REF!

## Sheet: ADP
Peptide	Protein	Replicate	Precursor Mz	Precursor Charge	Product Mz	Product Charge	Fragment Ion	Retention Time	Area	Background	Peak Rank		ADP				DMSO	PYR	115	MTX
ADP	Metabolite	KYSE70_DMSO_1_18	426.022	-1	426.022	-1	precursor	7.86	112914576	1362639	1	#REF!	112914576	1.05554		ADP	1.06973e+08	138970304	153677680	100113520
ADP	Metabolite	KYSE70_DMSO_2_06	426.022	-1	426.022	-1	precursor	7.89	88379672	712467	1	#REF!	88379672	0.826184			1.64485e+07	2.36405e+07	2.62762e+07	1.26618e+07
ADP	Metabolite	KYSE70_DMSO_3_09	426.022	-1	426.022	-1	precursor	7.89	119625752	901290	1	#REF!	119625752	1.11828
ADP	Metabolite	KYSE70_115_1_16	426.022	-1	426.022	-1	precursor	7.87	123387824	1848576	1	#REF!	123387824	1.15344			DMSO	PYR	115	MTX
ADP	Metabolite	KYSE70_115_2_14	426.022	-1	426.022	-1	precursor	7.89	170349872	1583226	1	#REF!	170349872	1.59245		ADP	1	1.29911	1.4366	0.935874
ADP	Metabolite	KYSE70_115_3_10	426.022	-1	426.022	-1	precursor	7.88	167295344	1535390	1	#REF!	167295344	1.5639		stdev	0.153763	0.220995	0.245633	0.118364
ADP	Metabolite	KYSE70_MTX_1_07	426.022	-1	426.022	-1	precursor	7.89	110360960	1392894	1	#REF!	110360960	1.03167
ADP	Metabolite	KYSE70_MTX_2_11	426.022	-1	426.022	-1	precursor	7.89	85958504	914722	1	#REF!	85958504	0.803551		sterror	0.0887749	0.127591	0.141816	0.0683377
ADP	Metabolite	KYSE70_MTX_3_08	426.022	-1	426.022	-1	precursor	7.88	104021096	1241942	1	#REF!	104021096	0.972402		ttest		0.126638	0.059451	0.597688
ADP	Metabolite	KYSE70_PYR_1_17	426.022	-1	426.022	-1	precursor	7.86	121234896	773326	1	#REF!	121234896	1.13332
ADP	Metabolite	KYSE70_PYR_2_15	426.022	-1	426.022	-1	precursor	7.87	129866736	1622553	1	#REF!	129866736	1.21401
ADP	Metabolite	KYSE70_PYR_3_13	426.022	-1	426.022	-1	precursor	7.85	165809280	1460521	1	#REF!	165809280	1.55001
ADP	Metabolite	KYSE70_QC_2_04	426.022	-1	426.022	-1	precursor	7.9	113736056	1025596	1	#REF!
ADP	Metabolite	KYSE70_QC_3_05	426.022	-1	426.022	-1	precursor	7.89	110714624	1420477	1	#REF!
ADP	Metabolite	KYSE70_QC_4_12	426.022	-1	426.022	-1	precursor	7.87	124140664	1484389	1	#REF!
ADP	Metabolite	H1299_DMSO_1_39	426.022	-1	426.022	-1	precursor	7.84	88692040	900601	1	#REF!
ADP	Metabolite	H1299_DMSO_2_27	426.022	-1	426.022	-1	precursor	7.85	80865568	1034165	1	#REF!
ADP	Metabolite	H1299_DMSO_3_29	426.022	-1	426.022	-1	precursor	7.85	66174376	894562	1	#REF!
ADP	Metabolite	H1299_115_1_31	426.022	-1	426.022	-1	precursor	7.87	43374644	462115	1	#REF!
ADP	Metabolite	H1299_115_2_30	426.022	-1	426.022	-1	precursor	7.85	38971584	565399	1	#REF!
ADP	Metabolite	H1299_115_3_32	426.022	-1	426.022	-1	precursor	7.86	31189948	291454	1	#REF!
ADP	Metabolite	H1299_MTX_1_37	426.022	-1	426.022	-1	precursor	7.89	45383360	387176	1	#REF!
ADP	Metabolite	H1299_MTX_2_36	426.022	-1	426.022	-1	precursor	7.86	48650476	527611	1	#REF!
ADP	Metabolite	H1299_MTX_3_28	426.022	-1	426.022	-1	precursor	7.87	109346968	1048709	1	#REF!
ADP	Metabolite	H1299_PYR_1_35	426.022	-1	426.022	-1	precursor	7.87	48130664	381325	1	#REF!
ADP	Metabolite	H1299_PYR_2_34	426.022	-1	426.022	-1	precursor	7.86	36505208	473335	1	#REF!
ADP	Metabolite	H1299_PYR_3_38	426.022	-1	426.022	-1	precursor	7.87	33672112	401393	1	#REF!
ADP	Metabolite	H1299_QC_2_25	426.022	-1	426.022	-1	precursor	7.88	52133228	565750	1	#REF!
ADP	Metabolite	H1299_QC_3_26	426.022	-1	426.022	-1	precursor	7.87	53709776	793102	1	#REF!
ADP	Metabolite	H1299_QC_4_33	426.022	-1	426.022	-1	precursor	7.87	57763004	932934	1	#REF!
ADP	Metabolite	Blank_4_44	426.022	-1	426.022	-1	precursor	7.91	17305	0	1	#REF!
Metabolite	KYSE70_DMSO	KYSE70_115	KYSE70_MTX	KYSE70_PYR	H1299_DMSO	H1299_115	H1299_MTX	H1299_PYR	KYSE70_QC	H1299_QC	Blank
ADP	#DIV/0!	#DIV/0!	#DIV/0!	#DIV/0!	#DIV/0!	#DIV/0!	#DIV/0!	#DIV/0!	#DIV/0!	#DIV/0!	#DIV/0!
Stdev	#REF!	#REF!	#REF!	#REF!	#REF!	#REF!	#REF!	#REF!	#REF!	#REF!	#REF!

## Sheet: ATP
Peptide	Protein	Replicate	Precursor Mz	Precursor Charge	Product Mz	Product Charge	Fragment Ion	Retention Time	Area	Background	Peak Rank		ATP				DMSO	PYR	115	MTX
ATP	Metabolite	KYSE70_DMSO_1_18	505.988	-1	505.988	-1	precursor	8.72	700383744	107559	1	#REF!	700383744	1.15963		ATP	6.0397e+08	214566688	1.92591e+08	113538288
ATP	Metabolite	KYSE70_DMSO_2_06	505.988	-1	505.988	-1	precursor	8.76	684099584	3818711	1	#REF!	684099584	1.13267			1.53107e+08	3.21287e+07	5.5406e+07	1.98858e+07
ATP	Metabolite	KYSE70_DMSO_3_09	505.988	-1	505.988	-1	precursor	8.76	427427552	4027378	1	#REF!	427427552	0.707696
ATP	Metabolite	KYSE70_115_1_16	505.988	-1	505.988	-1	precursor	8.74	173455904	2204312	1	#REF!	173455904	0.287193			DMSO	PYR	115	MTX
ATP	Metabolite	KYSE70_115_2_14	505.988	-1	505.988	-1	precursor	8.75	255028192	4026267	1	#REF!	255028192	0.422253		ATP	1	0.35526	0.318875	0.187987
ATP	Metabolite	KYSE70_115_3_10	505.988	-1	505.988	-1	precursor	8.76	149288704	1799038	1	#REF!	149288704	0.247179		stdev	0.253501	0.0531958	0.0917363	0.0329251
ATP	Metabolite	KYSE70_MTX_1_07	505.988	-1	505.988	-1	precursor	8.77	121128184	1595047	1	#REF!	121128184	0.200553
ATP	Metabolite	KYSE70_MTX_2_11	505.988	-1	505.988	-1	precursor	8.76	128511376	1307024	1	#REF!	128511376	0.212778		sterror	0.146359	0.0307126	0.052964	0.0190093
ATP	Metabolite	KYSE70_MTX_3_08	505.988	-1	505.988	-1	precursor	8.76	90975304	1385474	1	#REF!	90975304	0.150629		ttest		0.0125332	0.0119114	0.00532155
ATP	Metabolite	KYSE70_PYR_1_17	505.988	-1	505.988	-1	precursor	8.76	215113984	3226321	1	#REF!	215113984	0.356166
ATP	Metabolite	KYSE70_PYR_2_15	505.988	-1	505.988	-1	precursor	8.74	182167824	3080612	1	#REF!	182167824	0.301617
ATP	Metabolite	KYSE70_PYR_3_13	505.988	-1	505.988	-1	precursor	8.76	246418256	2996092	1	#REF!	246418256	0.407997
ATP	Metabolite	KYSE70_QC_2_04	505.988	-1	505.988	-1	precursor	8.76	347504416	5112841	1	#REF!
ATP	Metabolite	KYSE70_QC_3_05	505.988	-1	505.988	-1	precursor	8.76	350196896	3319876	1	#REF!					H1299
ATP	Metabolite	KYSE70_QC_4_12	505.988	-1	505.988	-1	precursor	8.75	320013536	3903146	1	#REF!					DMSO	PYR	115	MTX
ATP	Metabolite	H1299_DMSO_1_39	505.988	-1	505.988	-1	precursor	8.72	477501248	306002	1	#REF!	477501248	0.990039		ATP	482305536	1.27991e+08	8.49647e+07	2.60471e+08
ATP	Metabolite	H1299_DMSO_2_27	505.988	-1	505.988	-1	precursor	8.73	523700704	5230625	1	#REF!	523700704	1.08583			3.92144e+07	5.02977e+07	2.58238e+07	1.73091e+08
ATP	Metabolite	H1299_DMSO_3_29	505.988	-1	505.988	-1	precursor	8.72	445714656	1541526	1	#REF!	445714656	0.924133
ATP	Metabolite	H1299_115_1_31	505.988	-1	505.988	-1	precursor	8.72	90036624	1457099	1	#REF!	90036624	0.18668			DMSO	PYR	115	MTX
ATP	Metabolite	H1299_115_2_30	505.988	-1	505.988	-1	precursor	8.73	107876320	1785281	1	#REF!	107876320	0.223668		ATP	1	0.265373	0.176164	0.540055
ATP	Metabolite	H1299_115_3_32	505.988	-1	505.988	-1	precursor	8.74	56981248	654220	1	#REF!	56981248	0.118143		stdev	0.0813061	0.104286	0.0535425	0.358882
ATP	Metabolite	H1299_MTX_1_37	505.988	-1	505.988	-1	precursor	8.75	97583536	1215142	1	#REF!	97583536	0.202327
ATP	Metabolite	H1299_MTX_2_36	505.988	-1	505.988	-1	precursor	8.72	241610704	233718	1	#REF!	241610704	0.500949		sterror	0.0469421	0.0602095	0.0309128	0.207201
ATP	Metabolite	H1299_MTX_3_28	505.988	-1	505.988	-1	precursor	8.74	442220160	4648165	1	#REF!	442220160	0.916888		ttest		0.000652218	0.000126059	0.0963542
ATP	Metabolite	H1299_PYR_1_35	505.988	-1	505.988	-1	precursor	8.74	148584800	1879377	1	#REF!	148584800	0.308072
ATP	Metabolite	H1299_PYR_2_34	505.988	-1	505.988	-1	precursor	8.74	164723360	1980532	1	#REF!	164723360	0.341533
ATP	Metabolite	H1299_PYR_3_38	505.988	-1	505.988	-1	precursor	8.74	70664392	1160338	1	#REF!	70664392	0.146514
ATP	Metabolite	H1299_QC_2_25	505.988	-1	505.988	-1	precursor	8.74	230107264	4171589	1	#REF!
ATP	Metabolite	H1299_QC_3_26	505.988	-1	505.988	-1	precursor	8.73	241071072	2636885	1	#REF!
ATP	Metabolite	H1299_QC_4_33	505.988	-1	505.988	-1	precursor	8.74	256982432	3721094	1	#REF!
ATP	Metabolite	Blank_4_44	505.988	-1	505.988	-1	precursor	8.76	47968	0	1	#REF!
Metabolite	KYSE70_DMSO	KYSE70_115	KYSE70_MTX	KYSE70_PYR	H1299_DMSO	H1299_115	H1299_MTX	H1299_PYR	KYSE70_QC	H1299_QC	Blank
ATP	#DIV/0!	#DIV/0!	#DIV/0!	#DIV/0!	#DIV/0!	#DIV/0!	#DIV/0!	#DIV/0!	#DIV/0!	#DIV/0!	#DIV/0!
Stdev	#REF!	#REF!	#REF!	#REF!	#REF!	#REF!	#REF!	#REF!	#REF!	#REF!	#REF!

## Sheet: NAD
Peptide	Protein	Replicate	Precursor Mz	Precursor Charge	Product Mz	Product Charge	Fragment Ion	Retention Time	Area	Background	Peak Rank		NAD+				DMSO	PYR	115	MTX
NAD+	Metabolite	KYSE70_DMSO_1_18	662.102	-1	662.102	-1	precursor	6.92	155534576	2677071	1	#REF!	155534576	0.961291		NAD+	161797616	1.01832e+08	89508608	1.37471e+08
NAD+	Metabolite	KYSE70_DMSO_2_06	662.102	-1	662.102	-1	precursor	6.9	169788144	2843007	1	#REF!	169788144	1.04939			7.28212e+06	2.87676e+07	1.05944e+07	8.15577e+06
NAD+	Metabolite	KYSE70_DMSO_3_09	662.102	-1	662.102	-1	precursor	6.9	160070128	0	1	#REF!	160070128	0.989323
NAD+	Metabolite	KYSE70_115_1_16	662.102	-1	662.102	-1	precursor	6.91	82023432	0	1	#REF!	82023432	0.506951			DMSO	PYR	115	MTX
NAD+	Metabolite	KYSE70_115_2_14	662.102	-1	662.102	-1	precursor	6.94	101630920	2071491	1	#REF!	101630920	0.628136		NAD+	1	0.629378	0.553213	0.849648
NAD+	Metabolite	KYSE70_115_3_10	662.102	-1	662.102	-1	precursor	6.93	84871472	1678933	1	#REF!	84871472	0.524553		stdev	0.0450076	0.1778	0.0654791	0.0504072
NAD+	Metabolite	KYSE70_MTX_1_07	662.102	-1	662.102	-1	precursor	6.94	134758736	0	1	#REF!	134758736	0.832885
NAD+	Metabolite	KYSE70_MTX_2_11	662.102	-1	662.102	-1	precursor	6.94	146637392	0	1	#REF!	146637392	0.906301		sterror	0.0259851	0.102653	0.0378044	0.0291026
NAD+	Metabolite	KYSE70_MTX_3_08	662.102	-1	662.102	-1	precursor	6.9	131017008	0	1	#REF!	131017008	0.809759		ttest		0.024895	0.000622422	0.0182454
NAD+	Metabolite	KYSE70_PYR_1_17	662.102	-1	662.102	-1	precursor	6.91	122100816	0	1	#REF!	122100816	0.754652
NAD+	Metabolite	KYSE70_PYR_2_15	662.102	-1	662.102	-1	precursor	6.91	114488752	2465493	1	#REF!	114488752	0.707605
NAD+	Metabolite	KYSE70_PYR_3_13	662.102	-1	662.102	-1	precursor	6.89	68905920	0	1	#REF!	68905920	0.425877
NAD+	Metabolite	KYSE70_QC_2_04	662.102	-1	662.102	-1	precursor	6.92	127648768	1339855	1	#REF!
NAD+	Metabolite	KYSE70_QC_3_05	662.102	-1	662.102	-1	precursor	6.91	125844568	0	1	#REF!					H1299
NAD+	Metabolite	KYSE70_QC_4_12	662.102	-1	662.102	-1	precursor	6.94	117633456	0	1	#REF!					DMSO	PYR	115	MTX
NAD+	Metabolite	H1299_DMSO_1_39	662.102	-1	662.102	-1	precursor	6.9	122643544	0	1	#REF!	122643544	0.925654		NAD+	1.32494e+08	111373864	99906936	1.34815e+08
NAD+	Metabolite	H1299_DMSO_2_27	662.102	-1	662.102	-1	precursor	6.93	147589872	2964751	1	#REF!	147589872	1.11394			1.32746e+07	1.00424e+07	1.93406e+07	3.47995e+07
NAD+	Metabolite	H1299_DMSO_3_29	662.102	-1	662.102	-1	precursor	6.93	127248520	2760294	1	#REF!	127248520	0.96041
NAD+	Metabolite	H1299_115_1_31	662.102	-1	662.102	-1	precursor	6.91	92258632	0	1	#REF!	92258632	0.696323			DMSO	PYR	115	MTX
NAD+	Metabolite	H1299_115_2_30	662.102	-1	662.102	-1	precursor	6.94	121902080	0	1	#REF!	121902080	0.920058		NAD+	1	0.840596	0.754049	1.01752
NAD+	Metabolite	H1299_115_3_32	662.102	-1	662.102	-1	precursor	6.94	85560096	2045356	1	#REF!	85560096	0.645766		stdev	0.10019	0.0757954	0.145973	0.26265
NAD+	Metabolite	H1299_MTX_1_37	662.102	-1	662.102	-1	precursor	6.93	101381256	0	1	#REF!	101381256	0.765176
NAD+	Metabolite	H1299_MTX_2_36	662.102	-1	662.102	-1	precursor	6.91	132226864	0	1	#REF!	132226864	0.997984		sterror	0.057845	0.0437605	0.0842776	0.151641
NAD+	Metabolite	H1299_MTX_3_28	662.102	-1	662.102	-1	precursor	6.94	170835792	1874711	1	#REF!	170835792	1.28939		ttest		0.0928924	0.073865	0.919256
NAD+	Metabolite	H1299_PYR_1_35	662.102	-1	662.102	-1	precursor	6.93	106485752	0	1	#REF!	106485752	0.803703
NAD+	Metabolite	H1299_PYR_2_34	662.102	-1	662.102	-1	precursor	6.93	122924520	0	1	#REF!	122924520	0.927774
NAD+	Metabolite	H1299_PYR_3_38	662.102	-1	662.102	-1	precursor	6.92	104711320	0	1	#REF!	104711320	0.79031
NAD+	Metabolite	H1299_QC_2_25	662.102	-1	662.102	-1	precursor	6.95	123424504	0	1	#REF!
NAD+	Metabolite	H1299_QC_3_26	662.102	-1	662.102	-1	precursor	6.9	124461112	0	1	#REF!
NAD+	Metabolite	H1299_QC_4_33	662.102	-1	662.102	-1	precursor	6.92	120715824	3163926	1	#REF!
NAD+	Metabolite	Blank_4_44	662.102	-1	662.102	-1	precursor	6.9	19625	0	1	#REF!
Metabolite	KYSE70_DMSO	KYSE70_115	KYSE70_MTX	KYSE70_PYR	H1299_DMSO	H1299_115	H1299_MTX	H1299_PYR	KYSE70_QC	H1299_QC	Blank
NAD+	#DIV/0!	#DIV/0!	#DIV/0!	#DIV/0!	#DIV/0!	#DIV/0!	#DIV/0!	#DIV/0!	#DIV/0!	#DIV/0!	#DIV/0!
Stdev	#REF!	#REF!	#REF!	#REF!	#REF!	#REF!	#REF!	#REF!	#REF!	#REF!	#REF!

## Sheet: NADH
Peptide	Protein	Replicate	Precursor Mz	Precursor Charge	Product Mz	Product Charge	Fragment Ion	Retention Time	Area	Background	Peak Rank		NADH				DMSO	PYR	115	MTX
NADH	Metabolite	KYSE70_DMSO_1_18	664.117	-1	664.117	-1	precursor	6.65	62377160	2322634	1	#REF!	62377160	0.970503		NADH	64273020	9685757	1.12579e+07	1.62642e+07
NADH	Metabolite	KYSE70_DMSO_2_06	664.117	-1	664.117	-1	precursor	6.66	70553488	721070	1	#REF!	70553488	1.09772			5.57958e+06	4.43342e+06	1.66088e+06	4.5539e+06
NADH	Metabolite	KYSE70_DMSO_3_09	664.117	-1	664.117	-1	precursor	6.66	59888412	681675	1	#REF!	59888412	0.931782
NADH	Metabolite	KYSE70_115_1_16	664.117	-1	664.117	-1	precursor	6.63	13114441	0	1	#REF!	13114441	0.204043			DMSO	PYR	115	MTX
NADH	Metabolite	KYSE70_115_2_14	664.117	-1	664.117	-1	precursor	6.64	9913207	0	1	#REF!	9913207	0.154236		NADH	1	0.150697	0.175157	0.253049
NADH	Metabolite	KYSE70_115_3_10	664.117	-1	664.117	-1	precursor	6.64	10745922	0	1	#REF!	10745922	0.167192		stdev	0.0868106	0.0689779	0.0258411	0.0708525
NADH	Metabolite	KYSE70_MTX_1_07	664.117	-1	664.117	-1	precursor	6.69	20445966	856182	1	#REF!	20445966	0.318111
NADH	Metabolite	KYSE70_MTX_2_11	664.117	-1	664.117	-1	precursor	6.65	11412403	1288067	1	#REF!	11412403	0.177561		sterror	0.0501201	0.0398244	0.0149193	0.0409067
NADH	Metabolite	KYSE70_MTX_3_08	664.117	-1	664.117	-1	precursor	6.67	16934274	0	1	#REF!	16934274	0.263474		ttest		0.000186541	9.43862e-05	0.000321396
NADH	Metabolite	KYSE70_PYR_1_17	664.117	-1	664.117	-1	precursor	6.65	10602119	0	1	#REF!	10602119	0.164954
NADH	Metabolite	KYSE70_PYR_2_15	664.117	-1	664.117	-1	precursor	6.63	4865766	0	1	#REF!	4865766	0.0757046
NADH	Metabolite	KYSE70_PYR_3_13	664.117	-1	664.117	-1	precursor	6.63	13589386	0	1	#REF!	13589386	0.211432													DMSO			PYR			115			MTX
NADH	Metabolite	KYSE70_QC_2_04	664.117	-1	664.117	-1	precursor	6.66	26785828	231531	1	#REF!														NADH	62377160	70553488	59888412	13114441	9913207	10745922	20445966	11412403	16934274	10602119	4865766	13589386
NADH	Metabolite	KYSE70_QC_3_05	664.117	-1	664.117	-1	precursor	6.66	26540644	0	1	#REF!					H1299
NADH	Metabolite	KYSE70_QC_4_12	664.117	-1	664.117	-1	precursor	6.64	24461268	0	1	#REF!					DMSO	PYR	115	MTX
NADH	Metabolite	H1299_DMSO_1_39	664.117	-1	664.117	-1	precursor	6.64	37826220	0	1	#REF!	37826220	0.853675		NADH	44309876	1.65484e+07	16475671	15662942
NADH	Metabolite	H1299_DMSO_2_27	664.117	-1	664.117	-1	precursor	6.65	41333464	385692	1	#REF!	41333464	0.932827			8.37824e+06	7.30689e+06	2.15188e+06	5.05316e+06
NADH	Metabolite	H1299_DMSO_3_29	664.117	-1	664.117	-1	precursor	6.64	53769944	0	1	#REF!	53769944	1.2135
NADH	Metabolite	H1299_115_1_31	664.117	-1	664.117	-1	precursor	6.66	18291292	0	1	#REF!	18291292	0.412804			DMSO	PYR	115	MTX
NADH	Metabolite	H1299_115_2_30	664.117	-1	664.117	-1	precursor	6.66	14098777	0	1	#REF!	14098777	0.318186		NADH	1	0.373469	0.371828	0.353486
NADH	Metabolite	H1299_115_3_32	664.117	-1	664.117	-1	precursor	6.67	17036944	419239	1	#REF!	17036944	0.384495		stdev	0.189083	0.164904	0.0485642	0.114041
NADH	Metabolite	H1299_MTX_1_37	664.117	-1	664.117	-1	precursor	6.67	14509473	0	1	#REF!	14509473	0.327455
NADH	Metabolite	H1299_MTX_2_36	664.117	-1	664.117	-1	precursor	6.68	11286241	286695	1	#REF!	11286241	0.254712		sterror	0.109167	0.0952075	0.0280386	0.0658418
NADH	Metabolite	H1299_MTX_3_28	664.117	-1	664.117	-1	precursor	6.72	21193112	82291	1	#REF!	21193112	0.478293		ttest		0.0123951	0.00507915	0.0071241
NADH	Metabolite	H1299_PYR_1_35	664.117	-1	664.117	-1	precursor	6.67	24958656	0	1	#REF!	24958656	0.563275
NADH	Metabolite	H1299_PYR_2_34	664.117	-1	664.117	-1	precursor	6.66	12926956	448831	1	#REF!	12926956	0.29174
NADH	Metabolite	H1299_PYR_3_38	664.117	-1	664.117	-1	precursor	6.66	11759463	0	1	#REF!	11759463	0.265391
NADH	Metabolite	H1299_QC_2_25	664.117	-1	664.117	-1	precursor	6.68	21063640	358222	1	#REF!
NADH	Metabolite	H1299_QC_3_26	664.117	-1	664.117	-1	precursor	6.65	22397752	27925	1	#REF!
NADH	Metabolite	H1299_QC_4_33	664.117	-1	664.117	-1	precursor	6.68	21623010	265101	1	#REF!
NADH	Metabolite	Blank_4_44	664.117	-1	664.117	-1	precursor	6.48	0	0	0	#REF!
Metabolite	KYSE70_DMSO	KYSE70_115	KYSE70_MTX	KYSE70_PYR	H1299_DMSO	H1299_115	H1299_MTX	H1299_PYR	KYSE70_QC	H1299_QC	Blank
NADH	#DIV/0!	#DIV/0!	#DIV/0!	#DIV/0!	#DIV/0!	#DIV/0!	#DIV/0!	#DIV/0!	#DIV/0!	#DIV/0!	#DIV/0!
Stdev	#REF!	#REF!	#REF!	#REF!	#REF!	#REF!	#REF!	#REF!	#REF!	#REF!	#REF!

[truncated: 2 more sheets: FAD, UDP-Glucuronate]
