# Supplementary material for: Pyrimethamine and a potent analog inhibit NRF2 by suppressing one-carbon metabolism
Source: J Biol Chem. 2025 Aug 30;301(10):110659. doi: 10.1016/j.jbc.2025.110659 (PMC12495326; doi:10.1016/j.jbc.2025.110659)
Supplement: Table S4 [file mmc6.xlsx]

## Sheet: WCDD Compounds
	TABLE S4: correlation between NRF2 suppression and modeled DHFR binging
	ID	IC50 for NQO1-eYFP supression	Alchem-Ex derived free energy difference (ΔΔG)
	WCDD115	0.057	-9.34
	WCDD104	0.098	-7.95
	WCDD114	0.108	-10.46
	WCDD128	0.248	-10.26
	WCDD127	0.456	-9.01
	WCDD126	0.514	-10.5
	WCDD119	0.57	-9.58
	WCDD111	1.175	-7.73
	PYR	1.23	-7.54
	WCDD105	4.04	-7.1
	WCDD122	5	-8.48
	WCDD120	10	-11.39
	WCDD103	13.1	-9.33
	WCDD112	13.86	-7.9
	WCDD123	20	-9.74
	WCDD113	20	-8.85
	WCDD125	20	-8.12
	WCDD133	20	-7.58
	WCDD101	20	-7.47
	WCDD106	20	-7.33
	WCDD107	20	-6.6
