# Supplementary material for: Pyrimethamine and a potent analog inhibit NRF2 by suppressing one-carbon metabolism
Source: J Biol Chem. 2025 Aug 30;301(10):110659. doi: 10.1016/j.jbc.2025.110659 (PMC12495326; doi:10.1016/j.jbc.2025.110659)
Supplement: Table S5 [file mmc7.xlsx]

## Sheet: Protein_abundances
Table S5: Peak area ratios (PAR) for each peptide corresponding to a given protein group were summarized to protein-level by taking the geometric mean. Data shown are the base-2 logarithms of the PAR geomtic means. Data processing were performed as described in Wamsley, Nathan T. et al. Molecular & Cellular Proteomics, Volume 22, Issue 11, 100647
protein_name	SQ_KYSE70_DMSO_R2_JC_033023	SQ_KYSE70_DMSO_R3_JC_033023	SQ_KYSE70_DMSO_RX_JC_033023	SQ_KYSE70_DMSO_RY_JC_033023	SQ_KYSE70_PYR_R2_JC_033023	SQ_KYSE70_PYR_R3_JC_033023	SQ_KYSE70_PYR_RX_JC_033023	SQ_KYSE70_PYR_RY_JC_033023	SQ_KYSE70_MTX_R2_JC_033023	SQ_KYSE70_MTX_R3_JC_033023	SQ_KYSE70_MTX_RX_JC_033023	SQ_KYSE70_MTX_RY_JC_033023	SQ_KYSE70_115_R2_JC_033023	SQ_KYSE70_115_R3_JC_033023	SQ_KYSE70_115_RX_JC_033023	SQ_KYSE70_115_RY_JC_033023
ABCB6	-10.0102	-10.0565	-9.93031	-10.0417	-9.95273	-9.95727	-9.88767	-9.53487	-10.0566	-9.93766	-9.89222	-9.70806	-9.70834	-9.62435	-9.69446	-9.92126
ADD2	-5.85572	-6.55259	-6.04859	-6.1192	-6.25507	-6.19972	-6.28666	-6.27453	-6.36037	-6.19757	-6.3946	-6.26823	-6.23522	-6.00033	-6.21152	-6.26173
AKR1B1	-4.26052	-4.98991	-4.54259	-4.4087	-4.44407	-4.816	-5.14092	-4.89162	-4.37179	-4.4473	-5.12707	-5.01367	-4.40997	-4.56015	-4.76015	-4.52655
AKR1B10	-2.29491	-2.85831	-2.57643	-2.69596	-2.99826	-3.23869	-3.53798	-3.36393	-2.91107	-3.00154	-3.64407	-3.44664	-2.94764	-3.2204	-3.35824	-3.07903
AKR1C2	-2.62267									-4.07311			-3.87291			-3.92973
AKR1C[134]	-2.40214	-3.14551	-2.64536	-2.61408	-3.38078	-3.53919	-3.73761	-3.79788	-3.43087	-3.32365	-3.98789	-3.71078	-3.23348	-3.21156	-3.56253	-3.50086
ALDH3A1	-3.35213	-3.92319	-3.4224	-3.50691	-3.48345	-3.61475	-3.64416	-3.62871	-3.44721	-3.39491	-3.78217	-3.60469	-3.4494	-3.38237	-3.59527	-3.40509
ALDH3A2	-2.45831	-2.82452	-2.62693	-2.59548	-3.28244	-3.22539	-3.19461	-2.94812	-3.42909	-3.07764	-3.04494	-3.109	-3.15009	-3.00336	-2.99634	-3.25712
BACH1	-7.70436	-8.74231	-8.09347	-8.09118	-8.27015	-8.17944	-8.18081	-8.42852	-8.18231	-7.97419	-8.37836	-8.27269	-8.13301	-7.91265	-8.29662	-8.38276
BAG2	-4.95346	-5.29445	-4.98512	-5.09993	-4.55545	-4.50926	-4.44396	-4.37105	-4.59022	-4.44926	-4.52457	-4.4759	-4.6063	-4.34799	-4.43944	-4.49633
BLVRB	-4.66947	-5.39512	-4.84996	-4.90272	-5.22073	-5.65003	-5.46198	-5.74392	-5.27707	-5.64501	-5.90213	-5.76834	-5.17354	-5.18546	-5.62662	-5.43111
CABYR		-11.6746
CBR3	-6.83151	-7.60009	-6.90904	-6.94799	-7.26217	-7.49239	-7.50078	-7.37235	-7.10743	-7.25305	-7.52747	-7.41278	-7.03544	-7.09301	-7.21839	-6.9655
CCND1	-9.38377	-10.146	-9.06781	-9.33647	-10.8933	-11.031	-11.4686	-11.3668	-11.208	-11.0354	-11.5455	-11.5349	-11.1622	-10.8627	-11.3881	-11.6091
CD274										-9.09745
CDKN2A		-10.7385			-11.4278	-11.2904		-11.2802	-11.2016	-10.9739	-11.4298		-11.1764	-11.4697	-11.3256
CES1	-2.67152	-3.49057	-3.20544	-3.12425	-2.86753	-2.5833	-3.04901	-2.7208	-3.08312	-2.83989	-3.29134	-3.03449	-3.08464	-2.77631	-3.04431	-3.21619
CUL3	-6.36436	-7.04024	-6.41498	-6.54747	-6.26288	-6.15112	-6.12649	-6.1767	-6.21737	-6.05597	-6.1809	-6.06253	-6.14459	-5.99273	-6.09779	-6.08821
CYP4F11	-8.02261	-8.04922	-8.13393	-8.35495	-8.33347	-8.43622	-8.46128	-8.17778	-8.18982	-7.79034	-8.09522	-8.09328	-7.82454	-7.7834	-8.25426	-8.43735
DHFR	-8.83567	-9.46292	-8.76901	-8.79417	-7.99649	-8.26904	-8.24941	-8.22585	-7.99558	-8.2104	-8.59543	-8.44739	-7.63283	-7.65328	-7.89272	-7.71084
DNAJB4	-8.78958	-9.17544	-8.63614	-8.89261	-9.15401	-9.17186	-8.95805	-9.1196	-9.10033	-8.93559	-8.88709	-9.01474	-8.97864	-8.79762	-8.95065	-8.89754
EGFR	-4.96629	-4.94189	-4.8936	-5.17185	-5.39338	-5.52166	-5.40799	-4.80834	-5.42629	-4.97642	-4.94899	-4.89189	-5.06043	-4.98797	-4.82001	-5.53343
EPHX1	-5.02604	-5.21922	-5.05031	-5.22788	-5.28195	-5.38196	-5.51657	-5.06023	-5.14423	-4.81413	-5.00861	-5.05735	-4.91567	-4.73176	-4.99517	-5.46153
FECH	-8.75009	-8.89663	-8.88812	-8.56589	-8.59317	-8.53907	-9.211	-8.68573	-8.39926	-8.61071	-8.9637	-9.2593	-8.37925	-8.6835	-9.19545	-8.63096
G6PD	-4.818	-5.63855	-4.89105	-5.10781	-5.79696	-6.10342	-5.82946	-6.22966	-5.7948	-6.16323	-6.28367	-6.23246	-5.95336	-5.7668	-6.11911	-6.13032
GAPDH	0.0420154	-0.764622	0.0259614	0.00440304	-0.19668	-0.246276	-0.559017	-0.363513	-0.180179	-0.112279	-0.628911	-0.435432	-0.199775	-0.0728097	-0.38482	-0.375663
GCLC	-5.68888	-6.16241	-5.72219	-5.92945	-6.96851	-7.27805	-7.13257	-7.4671	-6.8546	-7.25357	-7.52487	-7.40086	-7.08229	-7.10474	-7.43603	-7.3164
GCLM	-6.34114	-6.99673	-6.35018	-6.42474	-7.36588	-7.74774	-7.69439	-7.68394	-7.15557	-7.30492	-7.71712	-7.62482	-7.10542	-7.11752	-7.4048	-7.29661
GPX4	-5.09011	-5.9383	-5.24046	-5.2404	-5.52817	-5.95147	-5.78387	-5.7728	-5.51451	-5.82188	-6.16176	-6.02017	-5.48703	-5.52992	-5.87141	-5.62209
GSR	-5.54959	-5.8598	-5.66034	-5.71778	-5.85736	-5.7882	-6.02809	-5.94913	-5.6953	-5.72637	-6.07715	-6.03499	-5.71316	-5.82838	-5.97506	-5.77518
GSTA4	-11.3705	-11.5905	-11.2378	-11.2854	-12.4902	-12.3545	-12.1753		-12.3759		-12.1791	-12.1696	-12.2245	-12.1876	-12.0202	-11.8555
GSTM3	-4.89034	-5.66845	-5.14865	-5.26121	-5.68279	-6.04202	-5.94105	-6.19257	-5.51636	-5.98716	-6.42537	-6.15254	-5.79399	-5.87171	-6.04785	-6.01985
HMOX1	-7.6989	-8.07213	-7.1599	-7.32449	-8.79219	-8.71318	-7.73007	-7.82554	-9.2339	-8.7297	-7.68021	-8.06813	-8.76483	-8.03243	-7.82255	-8.47439
HTATIP2	-5.1253	-5.91828	-5.41819	-5.4508	-5.37668	-5.69019	-5.6595	-5.44005	-5.50473	-5.47681	-5.56867	-5.56639	-5.55696	-5.33486	-5.65019	-5.50404
IDH1	-4.86406	-5.58192	-4.94885	-5.06042	-5.2396	-5.3983	-5.3406	-5.22306	-5.18342	-5.23964	-5.49373	-5.35924	-5.2086	-5.27105	-5.22484	-5.06665
KEAP1	-6.59645	-7.27217	-6.51296	-6.5695	-7.04757	-7.29828	-7.01337	-7.16355	-7.056	-7.14776	-7.15716	-7.22183	-6.82379	-6.69486	-6.88359	-6.82022
LDHA	-2.22838	-2.86234	-2.1157	-2.27926	-2.62014	-2.85665	-2.83348	-2.87171	-2.57934	-2.61415	-2.99996	-2.86725	-2.63427	-2.55962	-2.92472	-2.72369
MAFG	-7.79857	-8.50802	-7.79199	-7.81139	-7.92163	-7.78245	-7.66501	-7.94035	-7.9192	-7.8671	-7.80726	-7.82089	-7.98538	-7.68391	-7.91641	-8.02627
MAP1B	-8.63888	-9.26852	-8.66251	-8.8485	-8.12016	-7.9988	-8.22998	-8.17577	-8.23246	-7.98327	-8.65148	-8.34722	-7.75391	-7.48661	-7.92222	-7.88802
MAP2	-6.7255	-7.57051	-6.67791	-6.79659	-6.79637	-7.132	-6.84806	-6.71784	-6.8421	-6.80962	-7.06075	-7.09061	-6.46397	-6.48706	-6.55561	-6.30187
ME1	-3.92896	-4.75899	-4.16823	-4.26838	-4.86837	-5.04487	-4.88844	-5.20665	-4.99727	-5.12139	-5.38836	-5.11368	-4.97336	-4.90416	-5.06083	-5.02734
MGST1	-9.44387		-9.71247	-10.124	-9.96574											-10.5426
MYC	-8.67106	-9.0506	-8.81288	-8.9085	-9.38797	-9.09646	-8.76666	-9.08932	-9.29055	-9.16007	-8.90524	-9.09044	-9.38683	-9.15246	-9.09583	-9.17559
NAMPT	-4.48082	-5.14106	-4.56455	-4.6784	-4.21996	-4.22527	-4.53622	-4.22753	-4.13207	-3.93893	-4.51068	-4.32311	-4.01559	-4.13488	-4.20769	-4.07227
NDUFAF3	-6.44655	-6.77082	-6.54445	-6.36272	-6.85249	-6.85548	-7.34712	-7.12276	-6.82446	-7.07706	-7.21812	-7.60952	-6.76549	-7.14931	-7.55965	-7.2131
NDUFAF4	-7.04047	-7.02508	-7.16532	-6.79747	-7.19783	-7.40138	-8.33098	-7.61931	-7.01244	-7.30041	-7.95947	-8.28923	-6.98588	-7.57823	-8.42049	-7.72908
NFE2L2	-9.28535	-9.57787	-9.38034	-9.35786	-10.1589	-9.90399	-9.65683	-9.91262	-10.1022	-9.91833	-9.75625	-9.8385	-10.1332	-9.90671	-9.85494	-9.92198
NQO1	-3.44285	-4.09732	-3.43332	-3.51137	-4.42634	-4.82658	-4.56133	-4.60295	-4.27456	-4.63144	-4.82659	-4.67061	-4.40244	-4.45963	-4.50247	-4.44672
NR2F6	-8.43731	-9.07472	-8.70025	-8.58298	-9.32312	-8.98247	-8.5888	-9.04332	-9.3243	-9.02298	-8.77823	-8.88274	-9.2402	-8.89926	-8.88581	-9.01472
PGD	-1.94226	-2.52971	-1.98523	-2.11224	-2.66471	-2.80329	-2.85486	-2.89576	-2.56979	-2.64553	-3.05729	-2.9158	-2.62154	-2.68398	-2.83665	-2.736
PIK3CA	-9.44556	-9.57428	-9.2891	-9.41369	-10.3365	-10.3435	-9.94369	-10.1925	-10.2793	-10.3564	-10.1965	-10.2319	-10.3043	-10.0263	-10.1548	-9.92568
PIR	-5.76769	-6.64682	-4.65303	-4.70555	-6.77764	-7.08947	-7.00486	-7.1884	-6.74243	-6.8687	-7.46075	-7.16639	-6.67156	-6.71834	-6.89945	-6.80168
PRDX1	0.274286	-0.466014	0.357248	0.188989	0.0444972	-0.0554561	-0.148774	-0.217983	0.122344	0.108374	-0.21013	-0.113478	0.113685	0.110848	-0.0995878	-0.0173579
PSAT1	-3.5248	-4.39934	-4.15767	-4.3045	-4.37279	-4.67141	-4.634	-4.58735	-4.43935	-4.60583	-4.90595	-4.71606	-4.49101	-4.59701	-4.65628	-4.47558
PTGR1	-11.7535	-11.3371			-11.8856		-11.7236	-11.7794				-11.9109			-11.6569
SHMT2	-3.08378	-3.33998	-3.47021	-3.25132	-3.05804	-3.12042	-3.78796	-3.28223	-3.1249	-3.2303	-3.62853	-3.90126	-3.16453	-3.44292	-3.884	-3.38318
SLC7A11	-7.12761	-6.87781	-7.17377	-7.48139	-7.50242	-7.58861	-7.63482	-6.99617	-7.68583	-7.32298	-7.22404	-7.20157	-7.24983	-7.24419	-7.13078	-7.51988
SOX2	-3.50627	-4.02366	-3.44593	-3.72025	-5.058	-4.73186	-4.13801	-4.63068	-4.98906	-4.63484	-4.17419	-4.40278	-5.0532	-4.57798	-4.63861	-4.69745
SQSTM1	-2.1511	-3.00593	-2.29739	-2.35577	-3.11997	-3.4073	-3.1946	-3.26006	-3.2231	-3.41533	-3.21729	-3.44444	-3.43891	-3.06799	-3.223	-3.25236
SRXN1	-6.1428	-6.63072	-6.02612	-6.12359	-7.77705	-7.91483	-7.87592	-8.06814	-7.65673	-7.91865	-8.04702	-8.21415	-7.62326	-7.85358	-8.13555	-7.95677
TALDO1	-3.59091	-3.92472	-3.53054	-3.6312	-2.88379	-2.88588	-3.22514	-2.82907	-2.84919	-2.56814	-3.10775	-2.89113	-2.68325	-2.78287	-2.79349	-2.6555
TKT	-0.857021	-1.65795	-0.835886	-1.03301	-0.532206	-0.634269	-0.819897	-0.549121	-0.518081	-0.239251	-0.650194	-0.585188	-0.427956	-0.37613	-0.475693	-0.382118
TP73	-5.72902	-6.41711	-5.70932	-5.7151	-7.13342	-6.73987	-6.30276	-6.6109	-7.06582	-6.78003	-6.40542	-6.4581	-7.14818	-6.66991	-6.53731	-6.80055
TRIM16	-10.2883		-10.1259
TXN	1.95027	1.08706	1.59412	1.56515	1.17737	0.731987	0.521604	0.37992	1.19422	0.676259	0.121788	0.298166	1.07541	0.778288	0.269138	0.479867
TXNRD1	-7.33865	-7.77741	-7.24185	-7.2815	-7.36678	-7.5641	-7.64301	-7.56652	-7.22711	-7.32612	-7.73704	-7.5824	-7.35271	-7.25611	-7.6209	-7.28173
UCHL1	-1.27592	-2.00708	-1.5253	-1.50898	-1.45097	-1.74704	-2.07622	-1.82905	-1.35075	-1.50675	-2.15628	-1.97384	-1.32183	-1.62318	-1.79339	-1.57877
UGDH	-5.43961	-6.11816	-5.55303	-5.75044	-4.28414	-4.09125	-4.29465	-4.19252	-4.19201	-3.8947	-4.22751	-4.09385	-4.11206	-4.02217	-4.08018	-4.06077
ZNF746	-10.7143	-11.0609	-10.4586	-10.5698	-11.1199	-10.9453	-10.4741	-10.9543	-11.047	-10.869	-10.4749	-10.6757	-11.1972	-10.8512	-11.0217	-11.005

## Sheet: Peptide_abundances
Table S5: Peak areas ratios (PARs) of the endogenous peptides to the SIL peptides. Data processing were performed as described in Wamsley, Nathan T. et al. Molecular & Cellular Proteomics, Volume 22, Issue 11, 100647
		Sample
protein_name	precursor	SQ_KYSE70_MTX_R2	SQ_KYSE70_MTX_R3	SQ_KYSE70_MTX_RX	SQ_KYSE70_MTX_RY	SQ_KYSE70_DMSO_R2	SQ_KYSE70_DMSO_R3	SQ_KYSE70_DMSO_RX	SQ_KYSE70_DMSO_RY	SQ_KYSE70_PYR_R2	SQ_KYSE70_PYR_R3	SQ_KYSE70_PYR_RX	SQ_KYSE70_PYR_RY	SQ_KYSE70_115_R2	SQ_KYSE70_115_R3	SQ_KYSE70_115_RX	SQ_KYSE70_115_RY
ABCB6	ALNVLVPIFYR			4.99761e-05	6.64977e-05			4.68494e-05	5.0304e-05	5.02583e-05		5.99787e-05		5.66187e-05	7.06561e-05	5.74698e-05
ABCB6	YYNAESYEVER	0.0170553	0.0194851	0.0221561	0.0245906	0.0178765	0.0126588	0.0210294	0.0191399	0.0232917	0.0199688	0.0198058	0.0298582	0.0247922	0.0227545	0.0267674	0.019232
ADD2	GNNSSNIWALR	0.0048796	0.00517694	0.00461196	0.00510608	0.00719329	0.00299306	0.00542597	0.00587896	0.00539782	0.00557599	0.00494464	0.00478104	0.00564755	0.00639944	0.00572067	0.00436756
ADD2	VNILGEVVEK	0.0142392		0.0142692	0.0182717	0.0192864	0.00938986	0.0191386	0.0180932		0.0162466	0.0161865	0.0153552	0.0144942	0.0192435	0.0169935
ADD2	VNVADEVQR	0.0259534	0.0286429	0.025513	0.0286397	0.0352533	0.0175852	0.0301616	0.0309647	0.0294085	0.0295256	0.0289026	0.0259434	0.0278229	0.0310252	0.0274316	0.0234746
AKR1B1	LLLNNGAK	0.0177022	0.0159007	0.0104958	0.0112835	0.0173565	0.00845528	0.013905	0.0174867	0.017466	0.0120894	0.00999854	0.0117519	0.0162903	0.0144913	0.0139868	0.0142602
AKR1B1	VAIDVGYR	0.131803	0.124049	0.0780089	0.0971489	0.15154	0.0645135	0.124192	0.135593	0.138918	0.108527	0.0856409	0.0889258	0.133438	0.124182	0.10282	0.101136
AKR1B10	VAIDAGYR	0.132952	0.120982	0.079985	0.0980984	0.20031	0.102344	0.162369	0.15961	0.134186	0.108091	0.0888877	0.0932069	0.128473	0.107371	0.100211	0.103577
AKR1C2	TPALIALR		0.0575635			0.159602								0.0676513			0.0574353
AKR1C[134]	LAIEAGFR	0.0927301	0.0967737	0.0630246	0.0816865	0.185961	0.0838707	0.154794	0.16893	0.102934	0.0877665	0.077401	0.0689945	0.105381	0.108031	0.0869796	0.0773178
ALDH3A1	IQQLEALQR	0.0387654	0.0379978	0.0301284	0.0350999	0.0364373	0.0203793	0.037	0.0372241	0.040504	0.0347195	0.0338007	0.0315492	0.0370952	0.0362961	0.0344622	0.0349854
ALDH3A1	LPEWAADEPVEK	0.0985495	0.0927689	0.0783622	0.0906639	0.094409	0.0485924	0.0990136	0.0985055	0.100025	0.081442	0.0883331	0.0801628	0.0972088	0.0968267	0.0867287	0.0831042
ALDH3A1	SLEEAIQFINQR	0.201748	0.221695	0.16264	0.213557	0.259289	0.118238	0.201201	0.205365	0.217445	0.204327	0.188619	0.184611	0.207144	0.2515	0.205675	0.194008
ALDH3A2	ILSLLEGQK	0.140181	0.175637	0.171804	0.180505	0.269365	0.161727	0.231754	0.245701	0.157255	0.16745	0.169287	0.180501	0.169337	0.183602	0.200982	0.13421
ALDH3A2	LQQLEALR	0.0246764	0.0294657	0.0336648	0.0327385	0.0485306	0.0285976	0.0447095	0.0475283	0.0300751	0.0282894	0.0314483	0.0349143	0.0291274	0.0316648	0.0338555	0.0255205
ALDH3A2	NVDEAINFINER	0.231368	0.292086	0.307529	0.322372	0.437706	0.248657	0.371946	0.429102	0.282924	0.274075	0.269402	0.305047	0.282198	0.334363	0.313897	0.224019
BACH1	EAALSQEQIQILAK	0.00657432	0.0074975	0.00526059	0.00573128	0.00779005	0.00270885	0.00604931	0.00734025	0.00627282	0.00642257	0.00602249	0.00482862	0.00632535	0.00702343	0.00528914	0.00446374
BACH1	GFEPLIQFAYTAK	0.00180278	0.00198012	0.00171656	0.00208691	0.00285136	0.00110873	0.00207833	0.00195957	0.0019229	0.00192859	0.00210206	0.00160651	0.00197077	0.00245589	0.00201951	0.00154051
BAG2	FLDDLGNAK	0.0404456	0.0441137	0.0418255	0.047642	0.0317538	0.016248	0.0300986	0.0313628	0.0455223	0.0461334	0.0472831	0.0437608	0.0402461	0.0465529	0.0472781	0.0369195
BAG2	IIDEVVNK	0.0480374	0.049738	0.0498234	0.0542668	0.0315391	0.0191293	0.0332567	0.0324887	0.0508664	0.0505706	0.0525033	0.0541139	0.0459358	0.0519304	0.0526984	0.0454677
BAG2	LLESLDQLELR	0.0368312	0.0397633	0.0393532		0.0318822		0.0285642	0.0269174	0.0409438	0.0385487	0.0429984	0.0421139	0.0364448	0.0490886	0.0426445	0.0347446
BLVRB	LQAVTDDHIR	0.0545407	0.0388919	0.0325395	0.0394507	0.0781563	0.0378251	0.0648166	0.0701703	0.0575071	0.0435119	0.044731	0.0374574	0.0590194	0.0509153	0.0438853	0.042316
BLVRB	TVAGQDAVIVLLGTR	0.0121956	0.00963957	0.00859248	0.00976041	0.0190904	0.00822318	0.0173988	0.0170357	0.0143759	0.00948846	0.0122663	0.00855968	0.0127792	0.014854	0.00985849	0.00972593
BLVRB	VVAC[+57]TSAFLLWDPTK														0.00464338
CABYR	LAQLEENAK						0.000227036
CBR3	TNFFATR	0.0060572	0.00528517	0.00441066	0.00522348	0.00745162	0.00341828	0.00692324	0.00709616	0.00626037	0.00467336	0.00465366	0.00485932	0.00646251	0.00625819	0.00575577	0.00610823
CBR3	VALVTGANR	0.00920541	0.00807014	0.00683364	0.00786356	0.010937	0.00440043	0.0101668	0.010605	0.0086896	0.00722584	0.00715516	0.00716849	0.00931287	0.00939029	0.00870112	0.00822989
CBR3	VVNISSLQC[+57]LR	0.00684048	0.00600791	0.00528216	0.00602043	0.00788859	0.0037208	0.00743496	0.00781044	0.00626364	0.00538736	0.00556351	0.00557659	0.00716628	0.00670229	0.00656147	0.0068336
CCND1	AC[+57]QEQIEALLESSLR	0.000422733	0.000461637	0.000334533	0.000360469	0.00147145	0.000655029	0.0018047	0.00159981	0.000563723	0.000487622	0.000364327	0.000363361	0.000432508	0.000537441	0.000383437	0.0002802
CCND1	AEETC[+57]APSVSYFK							0.00100093	0.000960521	0.000396454		0.000307822	0.000295727	0.000303287
CCND1	AYPDANLLNDR					0.000842291		0.00120369
CD274	LQDAGVYR		0.00176876
CDKN2A	ALLEAGALPNAPNSYGR			8.54409e-05			9.39301e-05								8.55954e-05
CDKN2A	LPVDLAEELGHR	0.000424605	0.000481723	0.000362462			0.000434394			0.000389183	0.000407351		0.000385836	0.000428261	0.00035286	0.000400407
CES1	AGQLLSELFTNR	0.0442724	0.0510622	0.0413542	0.0500808	0.0624656	0.027318	0.041006	0.045816	0.0553481	0.0655914	0.0472383	0.0563991	0.0440924	0.0561648	0.0492642	0.0352322
CES1	EGYLQIGANTQAAQK	0.31454	0.358644	0.252269	0.340245	0.381085	0.159596	0.26882	0.307074	0.389958	0.441889	0.329442	0.375686	0.309582	0.379909	0.314996	0.251773
CUL3	FLLESFNNDR	0.00764801	0.00851175	0.00823715	0.00921915	0.00656748	0.00346413	0.0065995	0.00652899	0.00769128	0.0082768	0.00864296	0.00774573	0.00778237	0.00876923	0.00869598	0.00752421
CUL3	INEEIER	0.0173637	0.0181223	0.017397	0.0210987	0.0139192	0.00756308	0.0137604	0.0136491	0.0182784	0.0184586	0.0185053	0.0174134	0.0189942	0.0170583	0.0184896	0.0170201
CUL3	YVNSIWDLLK	0.0182815	0.020022	0.018272	0.0210699	0.0185786	0.00684295	0.0160997	0.0151694	0.0193614	0.0193694	0.0201798	0.0173064	0.0186023	0.0259479	0.0210104	0.0166269
CYP4F11	FDQENIK	0.00136271	0.00177261	0.00156905	0.0016387	0.00148308	0.00108593	0.00164284		0.00130357	0.00123566	0.00135937	0.00140644	0.00180721	0.00171162	0.00135518
CYP4F11	TLTQLVTTYPQGFK	0.00860723	0.0108064	0.00852162	0.00935991	0.00963437	0.00722919	0.00723546	0.00685235	0.00847554	0.00702184	0.00631283	0.00780811	0.0105786	0.012055	0.0083587	0.00517311
DHFR	EPPQGAHFLSR	0.000509662	0.000432806							0.000559983		0.000466643	0.000425488	0.00064295	0.000619186	0.000545867	0.000571158
DHFR	LLPEYPGVLSDVQEEK	0.0316074	0.0288619	0.0191083	0.0252632	0.0168146	0.00603146	0.0157611	0.0168304	0.035108	0.0296883	0.0276923	0.0283297	0.0427357	0.0467723	0.0374572	0.0360786
DHFR	NGDLPWPPLR	0.00373467	0.00280206	0.00202137	0.00237966	0.00134689	0.000580841	0.00160226	0.00162395	0.00376435	0.00267012	0.00302228	0.00273185	0.00453233	0.00424192	0.00395439	0.00353869
DNAJB4	DGSNIIYTAK	0.0105641	0.0106545	0.0112239	0.0116104	0.0149737	0.00714641	0.0141453	0.0133431	0.01127	0.0110259	0.0109836	0.00984891	0.0119257	0.012609	0.0126719	0.0102975
DNAJB4	EIYDQFGEEGLK	0.000314235	0.000367496	0.000397432	0.000368252	0.000329528	0.000230542	0.000418876	0.000354899	0.000314312	0.000283815	0.000392407	0.000302165	0.000323682	0.000401122	0.000340425	0.000327116
EGFR	YLVIQGDER	0.0232563	0.0307768	0.0323734	0.0360246	0.0314438	0.024146	0.0325813	0.0286907	0.0255097	0.0222098	0.0243171	0.034248	0.0297029	0.0315353	0.0363812	0.018898
EPHX1	DVELLYPVK	0.0156561	0.0188437	0.0181052	0.0187232	0.0168106	0.0111453	0.0178215	0.0153472	0.0156273	0.013432	0.0130594	0.0164275	0.0178476	0.0203058	0.0175133	0.0112134
EPHX1	FSTWTNTEFR	0.0510758	0.0629494	0.0532946	0.0551064	0.0541399	0.0356147	0.047934	0.0496275	0.0485974	0.0445716	0.0389524	0.0503559	0.0604187	0.0698597	0.0592836	0.0351869
FECH	AESLNGNPLFSK	0.000692895	0.000581553	0.000475323	0.000429291	0.000550431		0.000488195	0.000687836	0.000635873	0.000701931	0.000431235	0.000548207	0.000714781	0.00058361	0.000467532	0.000566138
FECH	LEYC[+57]NPYR	0.0126622	0.0105632	0.00843901	0.00709589	0.00946881	0.00636744	0.00855859	0.0108288	0.012122	0.0107186	0.00703841	0.00990619	0.0123963	0.0101518	0.0065716	0.0086101
G6PD	DGLLPENTFIVGYAR	0.0563408	0.0409269	0.0394566	0.0432891	0.131449	0.0485583	0.107097	0.0977283	0.0658743	0.0482792	0.0589612	0.0386653	0.0510396	0.0625891	0.0488693	0.0382169
G6PD	IFGPIWNR	0.0194398	0.0147664	0.014108	0.016229	0.0343652	0.0159678	0.0336536	0.0335683	0.019672		0.0194258	0.0138891	0.0174718	0.0196559	0.0163052	0.0137117
G6PD	LEDFFAR	0.00533714	0.00408879	0.00379882	0.00409705	0.00936818	0.00426457	0.00964705	0.00822452	0.00553455	0.00404828	0.00522601	0.00389343	0.00458938	0.00504712	0.00405574	0.00372265
GAPDH	LISWYDNEFGYSNR		0.609079		0.520076	0.724085	0.265488	0.621634		0.571205		0.434308		0.508537	0.685321	0.512082	0.411675
GAPDH	VGVNGFGR	0.645486	0.63621	0.456919	0.577517	0.693993	0.309642	0.709642	0.73467	0.691741	0.619894	0.509037	0.533524	0.641488	0.632109	0.55312	0.490548
GAPDH	VIPELNGK	1.90843	1.85845	1.40387	1.64721	2.06261	1.0141	2.17337	2.33039	2.07236	1.85017	1.55687	1.67121	1.97012	1.98854	1.72128	1.52033
GCLC	DPLTLFEEK	0.00151147	0.00102017	0.000948052	0.00101688	0.00305059	0.00160771	0.0029527	0.00254234	0.00137495	0.00109755	0.00127283	0.000868597	0.00118861	0.00119832	0.000938903	0.000872108
GCLC	VLETLQEK	0.0179399	0.013125	0.0112485	0.0130001	0.0394097	0.0224441	0.0410418	0.0365065	0.0183676	0.012458	0.0147915	0.0112166	0.0151086	0.0143423	0.011684	0.011797
GCLC	VVINVPIFK	0.0237962	0.0191172	0.0150101	0.0191758	0.057552	0.030831	0.0509527	0.0526553	0.024848	0.0207774	0.0211594	0.0163731	0.0217877	0.0223648	0.019051	0.0160961
GCLM	GYILQAK	0.00715185	0.00644953	0.00522299	0.00592877	0.012395	0.00636743	0.0139779	0.0132348	0.00718365	0.00497398	0.00541201	0.00498709	0.0073975	0.00692493	0.00643608	0.00597395
GCLM	TLNEWSSQINPDLVR	0.00687913	0.00582133	0.00432394	0.00495272	0.01186		0.010082	0.0109509	0.00588171		0.00459114	0.00436659	0.00700329	0.00749997	0.00571394	0.00518833
GPX4	EFAAGYNVK	0.0192535	0.015352	0.0117001	0.0145933	0.0245736	0.0107013	0.0239802	0.0248698	0.0205327	0.0133987	0.0158116	0.0154003	0.0195948	0.0186792	0.0142955	0.0165441
GPX4	ILAFPC[+57]NQFGK	0.026736	0.0197583	0.0171772	0.0193545	0.0329512	0.0142128	0.0293408	0.0313854	0.0277728	0.0200988	0.0229689	0.0214978	0.0263185	0.0247412	0.0207619	0.0201296
GPX4	TEVNYTQLVDLHAR	0.0203398	0.0165662	0.0135575	0.0158461	0.0296791	0.0116566	0.0238961	0.0262371	0.0219948	0.0166437	0.0181205	0.0163301	0.0209281	0.0219878	0.0182246	0.0168539
GSR	ALLTPVAIAAGR	0.0433975	0.0395132	0.028112	0.0331091	0.05411	0.0231301	0.0444207	0.0449565	0.0416735	0.0408762	0.0343506	0.0308794	0.0427444	0.0374629	0.034436	0.0326221
GSR	LGGTC[+57]VNVGC[+57]VPK	0.129576	0.120881	0.0898356	0.103271	0.1471	0.0720022	0.133927	0.139293	0.123795	0.117835	0.101626	0.0993549	0.12482	0.116341	0.104922	0.0980856
GSR	LVVPYGLK	0.00127847	0.00128321	0.00128648	0.00126925	0.0011613	0.00125329	0.00118036	0.00121194	0.00122612	0.00130672	0.00113448	0.00122128	0.00126404	0.0012534	0.00120681	0.00127587
GSTA4	YFPVFEK	0.000188153		0.000215637	0.000232157	0.000371247	0.000240663	0.000401021	0.000414362	0.000186355	0.000194835	0.000223232		0.000207111	0.000214527	0.00024741	0.000236209
GSTM3	FSWFAGEK	0.0275175	0.0208035	0.015104	0.0206136	0.0462313	0.0214107	0.0369093	0.0369487	0.0276347	0.019765	0.0219894	0.0180389	0.0246588	0.0239904	0.0216355	0.0193793
GSTM3	YTC[+57]GEAPDYDR	0.0173477	0.0112145	0.00896225	0.0109662	0.0237608	0.00994553	0.020195	0.0196827	0.0157656	0.0121312	0.0128434	0.00954268	0.0129413	0.0121756	0.0111521	0.00938948
HMOX1	AALEQDLAFWYGPR	0.0016975	0.00225739	0.00474051	0.00400999	0.00550516	0.0027893	0.00708947	0.00649574	0.00240881	0.0024681	0.00496456	0.00398548	0.00226099	0.00439606	0.00456378	0.00241825
HMOX1	YLGDLSGGQVLK	0.00162502	0.00230748	0.00501412	0.00396065	0.00406545	0.00272647	0.00646955	0.00640967	0.00242838	0.00239465	0.00476336	0.00449013	0.00229629	0.00332341	0.00451566	0.00250436
HTATIP2	AGAEGFVR	0.0609589	0.0578644	0.0546372	0.0573714	0.0754656	0.0323816	0.0635094	0.0655246	0.0722061	0.0552355	0.0545184	0.0580043	0.0584052	0.0625957	0.0533191	0.0500002
HTATIP2	NVNQEVVDFEK	0.00568116	0.00518776	0.00600054	0.00591531	0.00604987	0.0032323	0.00547706	0.00529552	0.00601415	0.00402192	0.00497209	0.00605544	0.00478524	0.00554405	0.0045259	0.00523667
HTATIP2	SSNFLYLQVK	0.030854	0.034307	0.0285272	0.0338837	0.0489231	0.0176587	0.0334016	0.0381063	0.0395769	0.0347367	0.0314429	0.0307476	0.0333908	0.0439283	0.0355073	0.0274009
IDH1	ATDFVVPGPGK	0.0136679	0.012419	0.0114517	0.0128224	0.016243	0.0071705	0.0164528	0.0147544	0.0144387	0.0116536	0.0130198	0.0128968	0.0129263	0.0123066	0.012978	0.0125495
IDH1	GLPNVQR	0.0425093	0.0423175	0.0347004	0.0416577	0.053568	0.0254495	0.048479	0.0480836	0.0456449	0.0394035	0.0405473	0.0415012	0.0429383	0.0405043	0.0433174	0.0429008
IDH1	SEGGFIWAC[+57]K	0.035873	0.0320885	0.0275053	0.033119	0.0441935	0.0203844	0.0386554	0.04197	0.0346793	0.0308354	0.0313351	0.031684	0.0346949	0.0349221	0.0369123	0.0330904
KEAP1	IGVGVAVLNR	0.00305188	0.00293541	0.00303583	0.00308261	0.00456779	0.00205251	0.00480115	0.00512176	0.00350347	0.00289901	0.00360185	0.00273892	0.00386853	0.00466577	0.00400395	0.0031837
KEAP1	LADLQVPR	0.0073367	0.00631891	0.00659447	0.00677289	0.00900857	0.00457136	0.00917882	0.00922623	0.00720901	0.0057482	0.00732338	0.00659947	0.00791819	0.00827043	0.00763947	0.00745088
KEAP1	VVLASSSPVFK	0.0189572	0.0171965	0.0171765	0.0176183	0.0254725	0.0117964	0.027061	0.027326	0.0210793	0.0163459	0.0193507	0.0165901	0.0218651	0.0233592	0.0215517	0.0195893
LDHA	DQLIYNLLK	0.16536	0.158345	0.133107	0.153383	0.204309	0.0988516	0.231413	0.207865	0.178296	0.131	0.14673	0.131629	0.15525	0.187263	0.12714	0.136222
LDHA	FIIPNVVK	0.169311	0.15815	0.117383	0.14008	0.215362	0.10537	0.215779	0.218382	0.170578	0.151465	0.142994	0.130584	0.164157	0.153871	0.144064	0.128889
MAFG	AELQQEVEK	0.00234087	0.00197573	0.00210257	0.00227969	0.00201026	0.000870612		0.00218731	0.00239124	0.00222485	0.0024851	0.00187906	0.00202856	0.00293102	0.00202379	0.00158379
MAFG	GPLAAGLGPLVPGK	0.00239417	0.0024638	0.00253857	0.0028541	0.00278587	0.00142291	0.00251439	0.00277125	0.00255991	0.00265338	0.00289138	0.00229965	0.00229603	0.00257265	0.00237444	0.0020936
MAFG	VAATSVITIVK	0.0125826	0.0146822	0.0166707	0.0162667	0.0153673	0.00683906	0.0144802	0.0161026	0.0141262	0.0168592	0.0183232	0.013798	0.0128452	0.0152867	0.0160169	0.0114129
MAP1B	AIGNIELGIR	0.00268067	0.00297019	0.00200962	0.00262355	0.0019952	0.000938845	0.00203712	0.00186568	0.00317498	0.00313361	0.00278676	0.00256622	0.0035384	0.00445495	0.00351618	0.00288554
MAP1B	SVGNTIDPVILFQK	0.00412435	0.00493579	0.00307711	0.00411145	0.00304765	0.00154243	0.0028042	0.00269826	0.00467714	0.00507762	0.00424345	0.00429122	0.00595875	0.00698908	0.00510467	0.00473153
MAP2	DQGGAGEGLVR	0.0202617	0.0207415	0.0190765	0.0188118	0.0165269	0.00641229	0.0177087	0.0172289	0.0229156	0.017488	0.0211083	0.0232977	0.0258629	0.0271183	0.0263838	0.0268231
MAP2	GGQVQIVTK	0.00374977	0.00359673	0.00294084	0.00327346	0.00522075	0.00237735	0.00505224	0.0050238	0.00406065	0.00302572	0.0038051	0.00356716	0.00487423	0.00458976	0.00452361	0.00458852
ME1	AIVVTDGER	0.0635934	0.0537861	0.049766	0.0619008	0.11485	0.0590995	0.108251	0.108907	0.0683592	0.0600874	0.0690852	0.0532123	0.0634585	0.0605746	0.0612988	0.0546027
ME1	DLAFTLEER	0.0216814	0.0198041	0.015871	0.0213087	0.051014	0.0188793	0.0377129	0.0358994	0.0278393	0.0217863	0.0246881	0.0176221	0.020943	0.0268489	0.0219788	0.0185035
ME1	TATVYPEPQNK			0.0172283		0.0458764	0.0184562	0.038287	0.0395368	0.0259889	0.0225554	0.024835	0.0187125	0.0236321	0.0229544	0.0216618	0.0191349
MGST1	IYHTIAYLTPLPQPNR					0.0014114		0.00115436	0.00092682	0.00107223							0.00058681
MYC	DQIPELENNEK	0.00214789	0.00245783	0.0033135	0.00309567	0.00305034	0.00174067	0.00311136	0.003158	0.00216198	0.0025409	0.00368041	0.00267977	0.00192033	0.00258073	0.00279504	0.0021941
MYC	LISEEDLLR	0.00122865	0.00123949	0.00135939	0.00142091	0.00201935	0.00112198	0.00155914	0.00172092	0.00117052	0.00152985	0.0016594	0.00128026	0.0012142	0.00134395	0.00147896	0.00113529
MYC	PLNVSFTNR	0.00154315	0.00159464	0.00201414	0.00171714	0.0022767	0.00140379	0.00205875	0.00183452	0.0016196	0.00166586	0.00218126	0.00159366	0.00139187	0.00156802	0.00160265	0.00139213
NAMPT	AVPEGFVIPR	0.0382574	0.0423108	0.0288197	0.0357375	0.0291415	0.0140361	0.0269931	0.02667	0.0382283	0.0362386	0.0285409	0.03331	0.040814	0.0374802	0.0362982	0.0350997
NAMPT	YDGHLPIEIK	0.0850279	0.0943243	0.0667696	0.0798945	0.0665036	0.0315159	0.0620564	0.0611716	0.0865947	0.0821158	0.0693773	0.0787736	0.0920121	0.0865766	0.0852172
NDUFAF3	IEIVVVGTGDR	0.00392057	0.00327569	0.00310013	0.0026602	0.00602106	0.00300004	0.00497343	0.00592865	0.00449641	0.00428789	0.00305054	0.003015	0.0043506	0.00375058	0.00249267	0.00252305
NDUFAF3	LQSQVLQAMR	0.0280144	0.0235007	0.0218698	0.0177945	0.0339018	0.0228414	0.032165	0.0426909	0.028806	0.028103	0.0200996	0.0233168	0.0293084	0.0214691	0.0177921	0.0205256
NDUFAF3	LSPADDELYQR	0.00625487	0.00479974	0.00446805	0.00347	0.00701304	0.00458133	0.00698218	0.00784275	0.00616679	0.0056765	0.00415876	0.00464331	0.00592971	0.00435107	0.00364422	0.00396404
NDUFAF4	EQISLYPEVK	0.00968064	0.00712135	0.00465139	0.00378523	0.00863805	0.00669463	0.00814902	0.0102461	0.00815878	0.00633011	0.00370901	0.00559908	0.0090364	0.00611897	0.00351326	0.00462751
NDUFAF4	IMQEYQLEQK	0.00619758	0.00530521	0.00346981	0.0030882	0.00645472	0.00485015	0.00558623	0.00843727	0.00653724	0.00575404	0.00277174	0.00425389	0.00676651	0.00448147	0.0025606	0.00367767
NFE2L2	ALHIPFPVEK	0.00220565	0.00251645	0.00296911	0.00314202	0.00415945	0.00213497	0.003797	0.00422074	0.00212872	0.00262722	0.00336167	0.00248529	0.00206686	0.0026841	0.00292854	0.00206032
NFE2L2	EQFNEAQLALIR	0.000652858	0.000738728	0.000971573	0.00091705	0.00138741	0.000700422	0.00121277	0.00129571	0.000646846	0.000774711	0.00106644	0.000780724	0.000593877	0.00080567	0.000871896	0.000651845
NFE2L2	EVFDFSQR	0.00171994	0.00179335	0.00210819	0.00216364	0.00280546	0.00174589	0.00273777	0.00286511	0.00168647	0.00190468	0.00230999	0.00175441	0.00165703	0.00179413	0.00200895	0.00174393
NFE2L2	LENIVELEQDLDHLK	0.000362464	0.000397341	0.000343309	0.000366389	0.000396169	0.000452275		0.000375971	0.000387093	0.000382901	0.000398266	0.000360628	0.000383915	0.00037737	0.000362672	0.000383851
NFE2L2	QDIDLGVSR	0.0006945	0.000759808	0.000989921	0.000952533	0.00151263	0.000731493	0.0013819	0.00165176	0.000807142	0.000922827	0.00103788	0.000796906	0.000685807	0.000841319	0.000904629	0.000665094
NQO1	EGHLSPDIVAEQK	0.10653	0.0830592	0.0808304	0.0927443	0.184661	0.0951576	0.192839	0.184125	0.11129	0.0827051	0.0952445	0.0852569	0.0944646	0.0902709	0.0972642	0.0873808
NQO1	IQILEGWK	0.0250622	0.0183973	0.0153636	0.0190166	0.0442491	0.0197574	0.0416787	0.0446764	0.0223446	0.0156329	0.0200784	0.0182894	0.0232528	0.0229159	0.0211339	0.0184366
NR2F6	AQVALTEYVR	0.00360566	0.00415554	0.00541904	0.00508917	0.00601362	0.0030075	0.00517179	0.00604878	0.00405232	0.00467599	0.0060035	0.00432255	0.00368984	0.00422184	0.00477739	0.00409063
NR2F6	LLFSTVEWAR	0.000674936	0.000834726	0.000957249	0.00100884	0.00133713		0.00104825	0.00120258	0.000691456			0.000765275	0.000727972	0.00104054	0.000987894	0.000699997
PGD	AGQAVDDFIEK	0.2055	0.188467	0.144865	0.172811	0.317332	0.159968	0.300918	0.304728	0.208272	0.183797	0.17139	0.158257	0.198594	0.191444	0.177238	0.16087
PGD	TIFQGIAAK	0.181378	0.169846	0.127132	0.153246	0.27689	0.138816	0.251542	0.255513	0.181569	0.160615	0.151469	0.140517	0.176245	0.168892	0.156631	0.143296
PGD	VDDFLANEAK	0.128203	0.115979	0.0941299	0.107503	0.19044	0.0956037	0.193358	0.175792	0.127843	0.10579	0.111979	0.0963931	0.119356	0.116802	0.107239	0.0983721
PIK3CA	LINLTDILK	0.000488707	0.000435379	0.000524309	0.000561113	0.00130194	0.000643792	0.00137148	0.0013243	0.000562252	0.000464692	0.000756038	0.000482395	0.00051377	0.000707344	0.000572763	0.000588039
PIK3CA	YEQYLDNLLVR	0.00132504	0.00125463	0.00138508	0.0014098	0.00152649	0.00147221	0.00174739	0.00173643	0.00122299	0.00132709	0.00145386	0.00139401	0.00119591	0.0013019	0.00141875	0.0013773
PIR	TPTLYLDFK	0.0245209	0.0218648	0.016141	0.0195454	0.0524728	0.0195713	0.0384935	0.039638	0.0260659	0.0200393	0.0204022	0.0170091	0.0255364	0.0269316	0.0224326	0.0206015
PIR	VTLSVLSR	0.00355755	0.00314366	0.00199627		0.00620367	0.00280284			0.00366379	0.00280089			0.00370205	0.00335387	0.00330316	0.00298792
PRDX1	ADEGISFR	0.660014	0.615089	0.503298	0.574072	0.695569	0.328143	0.749291	0.690614	0.660405	0.575712	0.557782	0.485183	0.636838	0.632676	0.551798	0.506135
PRDX1	LVQAFQFTDK	2.10276	2.0822	1.70575	1.89684	2.3682	1.01377	2.37869	2.34114	2.19568	1.94292	1.81443	1.609	2.13302	2.20369	1.87485	1.68463
PRDX1	TIAQDYGVLK	0.92938	0.889685	0.752394	0.887435	1.01991	0.466283	1.07127	1.01364	0.93245	0.846155	0.798142	0.71937	0.907948	0.905212	0.852814	0.758554
PSAT1	DDLLGFALR	0.0139121	0.0115124	0.0105327	0.0119675	0.0298815	0.0101785	0.017611	0.0156098	0.0161746	0.0112842	0.0135938	0.0114931	0.0127562	0.0137385	0.0116896	0.0112467
PSAT1	FGVIFAGAQK	0.15821	0.146301	0.116037	0.146628	0.272619	0.121669	0.182717	0.188215	0.170962	0.143168	0.142699	0.145374	0.153567	0.139507	0.149123	0.141947
PSAT1	IINNTENLVR	0.0444927	0.0374047	0.0303598	0.0384033	0.0764616	0.035127	0.0496533	0.0488055	0.0501265	0.0397348	0.0370645	0.0380679	0.0437134	0.036892	0.0388293	0.0381441
PTGR1	IAIC[+57]GAISTYNR				0.000277755	0.000284695	0.000286875			0.000283364		0.000305294	0.000272984			0.000318243
SHMT2	LGAPALTSR	0.114638	0.103242	0.0808512	0.0715827	0.115939	0.0732939	0.0873875	0.108612	0.12874	0.117325	0.0747468	0.0986369	0.11054	0.0920245	0.0696057	0.0838889
SHMT2	VLELVSITANK					0.561332
SLC7A11	GGYLQGNVNGR	0.0235297	0.0324788	0.033466	0.0350518	0.0403358	0.0344414	0.0309122	0.0263652	0.026547	0.0224174	0.0221511	0.0359593	0.0335517	0.034595	0.0367731	0.0211533
SLC7A11	LPSLGNK	0.00100251	0.00112739	0.00133678	0.00150634	0.00122501	0.00115629	0.00145548				0.00121827	0.00157129	0.00126396		0.0014622
SOX2	APC[+57]QAGDLR	0.0487721	0.0555506	0.0853021	0.0746044	0.141665	0.0714406	0.135627	0.120618	0.0472572	0.0626534	0.0940262	0.0615588	0.0457117	0.0611058	0.0676889	0.0509161
SOX2	LLSETEK	0.0203305	0.0273783	0.0359663	0.0342696	0.0528241	0.0291456	0.0582338	0.0510526	0.0219211	0.0235318	0.0365746	0.0243751	0.019495	0.0287308	0.0251451	0.0223506
SQSTM1	DHRPPC[+57]AQEAPR				0.00832416	0.0137691	0.00628049	0.0117941			0.00809889	0.00912514			0.00891511
SQSTM1	NYDIGAALDTIQYSK	0.107094	0.0908151	0.107518	0.0982484	0.221307	0.0923904	0.197018	0.202053	0.12333	0.0961684	0.112774	0.100164	0.0913955	0.119335	0.110059	0.0918517
SRXN1	LVQSTLSDLR	0.00351737	0.00287641	0.00281762	0.00261213		0.00567338	0.0116941	0.0111528	0.00347677	0.00306265	0.00308247	0.00260879	0.00361376	0.00305332	0.00255976	0.00267377
SRXN1	YAAYQQLQR	0.00698237	0.0055744	0.00507339	0.00496596	0.0193638	0.00988717	0.0188852	0.0197286	0.00687261	0.00583664	0.00626734	0.00490046	0.00699292	0.00613134	0.00521676	0.00464206
TALDO1	LLGELLQDNAK		0.134622	0.0954384	0.125249	0.0795341		0.0744977	0.0732464		0.120188	0.0974743	0.113225	0.130847
TALDO1	MESALDQLK	0.163726	0.198271	0.140992	0.165961	0.0836719	0.0422203	0.0942836	0.0951172	0.167318	0.158536	0.125068	0.161054	0.181987	0.172336	0.174384	0.17006
TKT	AVELAANTK	2.86833	3.40964	2.43547	2.89282	2.05545	0.934464	1.93359	1.95331	2.94738	2.804	2.19846	2.61323	3.13264	2.9949	3.06742	2.74956
TKT	DAIAQAVR	0.3486	0.388099	0.308766	0.329803	0.245142	0.117698	0.266569	0.236492	0.350109	0.322529	0.293376	0.324223	0.355215	0.340347	0.339758	0.316485
TKT	LDNLVAILDINR	0.34058	0.417934	0.343996	0.379805	0.317194	0.118277	0.30989	0.2795	0.394959	0.314083	0.310212	0.332923	0.359362	0.449772	0.38726	0.348121
TP73	SATWTYSPLLK	0.00773096	0.00872998	0.0118609	0.0123517	0.0186168	0.00861562	0.0186143	0.0205253	0.00761108	0.00942295	0.0130281	0.00970155	0.00708637	0.010268	0.0117297	0.00780512
TP73	VSTPPPPGTAIR	0.00720701	0.00890333	0.0117329	0.0119818	0.0184484	0.00875456	0.0184067	0.0188853	0.00766224	0.00967101	0.0131292	0.00993538	0.00689002	0.00940755	0.0104365	0.007899
TRIM16	EAELQC[+57]TQLDLER					0.00100559		0.0010898
TRIM16	EVLC[+57]DFC[+57]LDDTR					0.000614465		0.000689362
TXN	VGEFSGANK	2.2883	1.54828	1.08804	1.31511	3.79864	1.57667	2.92391	3.06041	2.42492	1.69465	1.48217	1.2487	2.08868	1.71638	1.23841	1.22067
TXNRD1	IGLETVGVK	0.0383896	0.0374314	0.0276688	0.0334284	0.0379183	0.0178778	0.0387734	0.0389565	0.0405025	0.032194	0.0302568	0.0305022	0.0377231	0.0375643	0.0314966	0.031434
TXNRD1	VELTPVAIQAGR	0.00116055	0.000973975	0.000793987	0.000931614	0.000972577	0.000640058	0.00105588	0.00113441	0.00104188	0.000902905	0.000881834	0.000840139	0.000974756	0.00114094	0.000865344	0.00100659
UCHL1	FSAVALC[+57]K	0.390345	0.332778	0.23291	0.274462	0.437816	0.197248	0.368538	0.38439	0.425088	0.327557	0.254734	0.268313	0.413513	0.311059	0.293395	0.309073
UCHL1	LGVAGQWR	0.393866	0.349335	0.216058	0.270121	0.376365	0.172825	0.307163	0.343544	0.361824	0.282066	0.235324	0.271856	0.380164	0.339279	0.299579	0.27779
UGDH	LAANAFLAQR	0.0255631	0.0320424	0.0244229	0.0299342	0.0108043	0.00480306	0.0094409	0.00894058	0.0257513	0.0292056	0.0249913	0.0252008	0.0274552	0.0295957	0.0295548	0.0255867
UGDH	VLIGGDETPEGQR	0.117105	0.132428	0.11667	0.131068	0.0474799	0.0237676	0.0450719	0.0412831	0.117608	0.122692	0.110748	0.109299	0.119659	0.128184	0.124896	0.10751
ZNF746	GQPLPTPPAPPDPFK	0.000472661	0.000518043	0.000702625	0.00065386	0.000585067	0.000347406	0.000688223	0.000680466	0.000481788	0.000517454	0.000725861	0.000483619	0.00042213	0.000541745	0.000494293	0.00042589
ZNF746	LLSLEGR								0.00106612
