# Supplementary material for: Pyrimethamine and a potent analog inhibit NRF2 by suppressing one-carbon metabolism
Source: J Biol Chem. 2025 Aug 30;301(10):110659. doi: 10.1016/j.jbc.2025.110659 (PMC12495326; doi:10.1016/j.jbc.2025.110659)
Supplement: Table S6 [file mmc8.xlsx]

## Sheet: DDA-Data
Table S6. Data-dependent acquisition proteomics data comparing the treatment of KYSE70 cells with DMSO, PYR, WCDD115, and MTX.
LFQ intensity 115_R2	LFQ intensity 115_R3	LFQ intensity 115_RX	LFQ intensity 115_RY	LFQ intensity DMSO_R2	LFQ intensity DMSO_R3	LFQ intensity DMSO_RX	LFQ intensity DMSO_RY	LFQ intensity MTX_R2	LFQ intensity MTX_R3	LFQ intensity MTX_RX	LFQ intensity MTX_RY	LFQ intensity PYR_R2	LFQ intensity PYR_R3	LFQ intensity PYR_RX	LFQ intensity PYR_RY	Taxonomy IDs	Student's T-test Significant 115_DMSO	Student's T-test Significant MTX_DMSO	Student's T-test Significant PYR_DMSO	Student's T-test significant	Peptides	Razor + unique peptides	Unique peptides	Sequence coverage [%]	Unique + razor sequence coverage [%]	Unique sequence coverage [%]	Mol. weight [kDa]	Q-value	Score	Intensity	MS/MS count	-Log Student's T-test p-value 115_DMSO	Student's T-test q-value 115_DMSO	Student's T-test Difference 115_DMSO	Student's T-test Test statistic 115_DMSO	-Log Student's T-test p-value MTX_DMSO	Student's T-test q-value MTX_DMSO	Student's T-test Difference MTX_DMSO	Student's T-test Test statistic MTX_DMSO	-Log Student's T-test p-value PYR_DMSO	Student's T-test q-value PYR_DMSO	Student's T-test Difference PYR_DMSO	Student's T-test Test statistic PYR_DMSO	Protein IDs	Majority protein IDs	Protein names	Gene names
115	115	115	115	DMSO	DMSO	DMSO	DMSO	MTX	MTX	MTX	MTX	PYR	PYR	PYR	PYR
23.5042	22.5653	22.9954	23.2003	21.0958	22.3753	21.6685	22.4765	22.7145	23.1984	23.6023	23.3962	23.1599	22.8536	23.196	23.0116	-1	+	+	+	115_DMSO;MTX_DMSO;PYR_DMSO	3	3	3	29.9	29.9	29.9	18.615	0.00020538	5.4764	217590000	30	1.65658	0.0165815	1.16229	3.06615	1.90563	0.00847301	1.32384	3.52605	1.8684	0.00849407	1.15126	3.45564	K7ERM9;A0A024QZ33;Q9H0G5;K7EK40;K7EMD8	K7ERM9;A0A024QZ33;Q9H0G5	Nuclear speckle splicing regulatory protein 1	NSRP1;CCDC55
23.3016	22.7941	22.8344	23.3254	22.6637	22.4147	22.8766	22.9267	23.0668	23.0553	22.453	22.6954	23.0999	22.5803	22.7865	22.7536	-1					6	6	6	25	25	25	43.024	0.00023041	9.8561	234870000	22	0.943378	0.0750649	0.343452	1.84914	0.203476	0.472645	0.0972233	0.513544	0.211873	0.487291	0.0846548	0.531843	A0A024QZX5;A0A087X1N8;A0A2R8YD12;P35237;A0A2R8Y6A7	A0A024QZX5;A0A087X1N8;A0A2R8YD12;P35237;A0A2R8Y6A7	Serpin B6	SERPINB6
26.0437	26.0072	26.0998	25.9435	26.6854	26.2571	26.2529	26.5637	25.871	25.7347	25.7141	25.6838	25.924	25.6589	25.5878	26.0513	-1	+	+	+	115_DMSO;MTX_DMSO;PYR_DMSO	48	48	48	51.1	51.1	51.1	141.44	0	323.31	13868000000	890	1.96517	0.00895663	-0.4162	-3.63999	2.97092	0.00164335	-0.68886	-5.88301	2.19612	0.00493282	-0.634255	-4.09877	A0A024R4E5;Q00341;H0Y394;H7C0A4;C9JIZ1;H7C2D1;C9J5E5;C9JZI8;C9JHZ8;H7BZC3;C9JES8;C9JHS7;C9JK79;C9JT62;C9JHN6;C9JEJ8;C9JBS3;C9JQ82;C9JMQ6;C9J739;H7C3D0;C9JHS9	A0A024R4E5;Q00341;H0Y394	Vigilin	HDLBP
24.458	24.7498	24.3854	24.8033	25.0026	25.1791	25.0472	25.2718	24.4291	24.3251	24.4736	24.0281	24.4706	24.1753	24.3889	24.3709	-1	+	+	+	115_DMSO;MTX_DMSO;PYR_DMSO	8	8	6	28.1	28.1	25.3	58.311	0	64.602	774370000	72	2.31665	0.00430037	-0.526049	-4.34984	3.33742	0.00108579	-0.811183	-6.89446	3.92596	0.00105376	-0.773739	-8.81159	A0A024R7W5;A0A087X0Q1;A0A087WY31;Q7Z739	A0A024R7W5;A0A087X0Q1;A0A087WY31;Q7Z739	YTH domain-containing family protein 3	YTHDF3
27.4146	27.4733	27.6276	27.5751	27.1842	27.1486	27.3445	27.5226	27.2941	27.5061	27.6542	27.7081	27.5592	27.4875	27.8698	27.4852	-1	+		+	115_DMSO;PYR_DMSO	9	9	9	49.1	49.1	49.1	25.898	0	323.31	16471000000	402	1.19441	0.0419207	0.222667	2.26719	0.979216	0.0585037	0.240648	1.90866	1.27289	0.029509	0.300426	2.39927	A0A024RA52;P25787;A0A7I2YQP7;C9JCK5;A0A7I2V2H3;H3BT36	A0A024RA52;P25787;A0A7I2YQP7;C9JCK5;A0A7I2V2H3	Proteasome subunit alpha type;Proteasome subunit alpha type-2	PSMA2
25.5759	25.7606	25.9591	25.7657	25.4783	25.6949	25.2977	25.7188	25.7076	25.7926	25.6316	25.4712	26.0408	25.8832	25.7004	25.9908	-1			+	PYR_DMSO	7	7	7	42.2	42.2	42.2	18.919	0	160.28	2578400000	164	0.868197	0.0905521	0.217914	1.72409	0.372562	0.277649	0.10333	0.857539	1.54025	0.0164898	0.356375	2.85942	A0A024RBT2;Q9NR28;H7BZQ7;H7BZK7;A0A2U3TZH2	A0A024RBT2;Q9NR28	Diablo homolog, mitochondrial	DIABLO
21.675	22.3489	22.5357	22.3305	20.9365	21.8319	20.9692	22.0572	22.4061	22.6912	22.2453	22.5119	20.9916	23.018	21.8456	21.1497	-1	+	+		115_DMSO;MTX_DMSO	2	2	2	14.4	14.4	14.4	20.398	0.0021747	2.6591	109770000	15	1.1769	0.0438441	0.77382	2.23786	1.80129	0.0104641	1.0149	3.33025	0.22274	0.470015	0.302528	0.555294	G8JLL2;A0A0G2JK02;A0A0G2JIU6;A0A0G2JHB6;A0A0G2JKR3;A0A140T9Y1;A0A0G2JLL3;A0A0G2JLA3;A0A0G2JH76;A0A024RCQ8;A0A140T8X7;Q9UMR5;A0A0G2JLK3;A2ABN7;A0A0G2JK07;A0A0G2JID8	G8JLL2;A0A0G2JK02;A0A0G2JIU6;A0A0G2JHB6;A0A0G2JKR3;A0A140T9Y1;A0A0G2JLL3;A0A0G2JLA3;A0A0G2JH76;A0A024RCQ8;A0A140T8X7;Q9UMR5;A0A0G2JLK3;A2ABN7;A0A0G2JK07;A0A0G2JID8	Lysosomal thioesterase PPT2	PPT2;hCG_1999928
25.0951	25.1118	25.3254	25.1642	24.8647	25.127	25.2534	25.2845	24.9952	25.1116	25.3229	25.3603	24.9634	25.1631	25.364	25.025	-1					24	24	24	37.9	37.9	37.9	119.41	0	190.39	4281600000	462	0.145644	0.604664	0.0417218	0.382771	0.199222	0.47947	0.0650969	0.504212	0.00904578	0.969858	-0.00351238	-0.0269328	P46379;A0A7I2V508;A0A0G2JK23;A0A024RCR6;A0A7P0MQS5;A0A0G2JL47;X6REW1;A0A0G2JJM1;F6S6P2;F6VEM6;F6UR09;A0A7I2V3H1;H0Y710;A0A0G2JJR8;F6U341;F6X9W3;H0Y4L1;F6WML8;A0A1B0GX79;F6XTU0;F6U1F2;F6TC96;A0A0G2JIB3;H0Y759;A0A0G2JJ92;H0Y7K4;A0A0G2JIA9	P46379;A0A7I2V508;A0A0G2JK23;A0A024RCR6;A0A7P0MQS5;A0A0G2JL47	Large proline-rich protein BAG6	BAG6;BAT3
22.6584	22.5122	23.0991	22.2886	22.7305	23.0443	22.8062	22.1998	22.0405	22.6037	23.1449	23.1521	22.4873	22.5097	22.1648	23.0989	-1					11	11	11	15.4	15.4	15.4	127.68	0.0002845	23.339	403230000	53	0.0813093	0.745795	-0.055625	-0.225251	0.0437738	0.849692	0.0400996	0.125641	0.194121	0.517527	-0.130048	-0.492965	A0A067XG54;A0A804HIW2;Q8NB49;H7C0E8	A0A067XG54;A0A804HIW2;Q8NB49	Phospholipid-transporting ATPase;Phospholipid-transporting ATPase IG	ATP11C
22.1411	21.818	22.0921	22.0673	21.6465	21.9673	21.4611	21.0176	21.9719	22.5421	21.7885	21.8872	21.7282	22.4413	21.4254	22.3222	-1	+			115_DMSO	6	6	6	38.6	38.6	38.6	30.929	0.00022134	8.1309	182840000	39	1.27341	0.0350438	0.506531	2.40016	1.04126	0.0500862	0.524296	2.01172	0.710383	0.114286	0.456163	1.45914	A0A075B6E4;Q14135;E7EWF5;G5E9M9;A0A0A6YYI5;G5E9M7;E7EQU6;F8W708;E7ERW0;A0A096LP98;C9JBN2;E7EUJ2;F8WBN7	A0A075B6E4;Q14135;E7EWF5;G5E9M9;A0A0A6YYI5;G5E9M7;E7EQU6;F8W708	Transcription cofactor vestigial-like protein 4	VGLL4
20.981	21.5324	21.2028	22.8469	21.0397	21.1202	20.9731	21.4861	22.0057	21.4548	21.4865	21.4989	21.813	21.8639	21.5931	21.2983	-1		+	+	MTX_DMSO;PYR_DMSO	3	3	3	5.6	5.6	5.6	74.63	0.0026925	2.5303	75256000	16	0.516127	0.21419	0.485997	1.12212	1.40063	0.0226427	0.456676	2.61686	1.52243	0.0170731	0.487281	2.82814	A0A7I2V574;A0A075B6H4;Q9H8E8;A0A7I2V3N1	A0A7I2V574;A0A075B6H4;Q9H8E8;A0A7I2V3N1	Cysteine-rich protein 2-binding protein	CSRP2BP
22.5982	23.1167	23.5543	23.3577	22.3039	21.4024	22.627	22.6079	23.1091	23.6004	23.1752	23.1216	23.2438	23.1205	23.2654	23.0923	-1	+	+	+	115_DMSO;MTX_DMSO;PYR_DMSO	7	7	7	21.9	21.9	21.9	61.009	0.00025291	14.812	315820000	28	1.39307	0.02715	0.921407	2.60388	1.77156	0.0108743	1.01626	3.2753	1.75939	0.0101842	0.945208	3.25293	A0A075B6T4;Q9NVX7;E9PQ38;E9PL18	A0A075B6T4;Q9NVX7	Kelch repeat and BTB domain-containing protein 4	KBTBD4
24.1011	24.015	23.7713	24.1613	23.4202	23.7876	23.6889	23.882	23.7712	23.9255	23.697	23.6741	23.7773	23.5418	23.7675	23.7246	-1	+			115_DMSO	8	8	2	5.1	5.1	1.6	269.34	0.00021358	6.8867	434670000	29	1.28277	0.0346097	0.317513	2.41599	0.258322	0.395911	0.0722833	0.630405	0.0243697	0.921011	0.00811577	0.0713579	A0A8Q3SI21;A0A8Q3SI83;A0A087WX83;A0A075B749;A0A8Q3WM32;Q5VU43;H0YCH7;A0A087X229;H0YCY0	A0A8Q3SI21;A0A8Q3SI83;A0A087WX83;A0A075B749;A0A8Q3WM32;Q5VU43	Myomegalin	PDE4DIP
24.7904	24.9337	25.1599	24.833	25.1604	25.1144	25.0998	25.1458	24.7795	24.9414	25.2447	25.2501	24.9612	25.0893	25.4347	25.0836	-1	+			115_DMSO	13	13	13	31.7	31.7	31.7	67.55	0	137.31	2244900000	226	1.27285	0.0350268	-0.200851	-2.39922	0.267469	0.383479	-0.0761862	-0.64933	0.0408543	0.871773	0.0120916	0.117605	A0A087WT20;Q9NV06;B3KME9;E5RHM4;A0A087X1F8	A0A087WT20;Q9NV06;B3KME9	DDB1- and CUL4-associated factor 13	DCAF13
24.1818	24.5017	24.4923	24.4658	24.9567	24.9304	25.0862	24.6636	24.3391	24.4534	24.8812	24.7505	24.2876	24.5633	24.4216	24.5435	-1	+		+	115_DMSO;PYR_DMSO	28	28	28	44.9	44.9	44.9	91.099	0	323.31	4126800000	409	2.27272	0.00455033	-0.498789	-4.25736	1.01325	0.0542246	-0.303144	-1.96519	2.23032	0.00470682	-0.455202	-4.16916	A0A087WVR3;A0A087WTW0;Q96T88;A0A087WWG9	A0A087WVR3;A0A087WTW0;Q96T88;A0A087WWG9	E3 ubiquitin-protein ligase UHRF1	UHRF1
25.8884	26.1898	26.4275	26.0355	26.0437	26.2073	26.1136	26.2421	25.9849	26.3344	26.5812	26.2668	26.1699	26.2747	26.9764	26.273	-1					1	1	1	31.6	31.6	31.6	6.7215	0.00039557	63.079	2263500000	107	0.046093	0.842686	-0.0163288	-0.131993	0.488826	0.197528	0.140172	1.07312	0.688008	0.120085	0.271861	1.4211	A0A087WU03	A0A087WU03		HNRNPDL
29.0952	29.2223	29.4276	28.815	28.1635	29.3763	28.8042	28.3584	28.5613	29.3366	29.4946	29.4951	29.0015	28.5811	28.5905	29.1868	-1					4	4	4	22	22	22	17.764	0	66.725	15739000000	164	0.76842	0.117215	0.464459	1.55714	0.770919	0.0952397	0.546302	1.56135	0.211894	0.487357	0.164377	0.531889	A6NNI4;A0A2R8Y478;A0A7I2V3T0;A0A7I2V3T7;G8JLH6;A0A087WU13;F5GXT1;P21926	A6NNI4;A0A2R8Y478;A0A7I2V3T0;A0A7I2V3T7;G8JLH6;A0A087WU13;F5GXT1;P21926	Tetraspanin;CD9 antigen	CD9
24.425	23.9943	24.2912	23.3361	23.886	24.8628	24.3036	23.8806	24.0643	23.7771	23.71	23.6888	23.9961	23.6101	23.1103	23.5049	-1			+	PYR_DMSO	4	4	4	14.7	14.7	14.7	30.868	0.000228	9.328	590120000	35	0.272826	0.413183	-0.221643	-0.660344	0.858681	0.0762597	-0.42324	-1.70822	1.21293	0.0339273	-0.677919	-2.29827	A0A8I5KUC4;A0A8I5KY62;A0A8I5QJM4;A0A8I5KYH1;A0A8I5QKX7;A0A087WU53;Q9H0U3;A0A8I5QJJ8	A0A8I5KUC4;A0A8I5KY62;A0A8I5QJM4;A0A8I5KYH1;A0A8I5QKX7;A0A087WU53;Q9H0U3;A0A8I5QJJ8	Magnesium transporter protein 1	MAGT1
26.216	26.2011	26.4092	26.267	25.7661	25.8363	25.6896	25.5442	26.3831	26.4727	26.5651	26.3913	26.3825	26.3996	26.4703	26.3047	-1	+	+	+	115_DMSO;MTX_DMSO;PYR_DMSO	21	21	21	36.4	36.4	36.4	65.173	0	323.31	7422000000	384	3.43484	0.000910217	0.564281	7.18518	4.19639	0.000467236	0.743984	9.83654	4.12377	0.00142545	0.680237	9.55138	Q8WYA6;A0A087WUB9;A2A2P1	Q8WYA6;A0A087WUB9	Beta-catenin-like protein 1	CTNNBL1
28.3901	28.5372	28.8114	28.4671	28.5307	28.6533	28.4927	28.7617	28.4704	28.5547	28.8287	28.9027	28.5276	28.7374	28.9913	28.5875	-1					16	14	14	39.4	36.6	36.6	40.04	0	323.31	46312000000	646	0.209956	0.495537	-0.0581713	-0.527679	0.271034	0.379962	0.079515	0.656665	0.36536	0.302202	0.101334	0.84374	A0A087WUK2;O14979	A0A087WUK2;O14979	Heterogeneous nuclear ribonucleoprotein D-like	HNRNPDL
26.9505	26.7086	26.6209	27.0234	27.6464	27.9815	27.5336	27.7694	26.9191	26.808	26.9028	26.6399	26.9116	26.9924	26.8669	26.8946	-1	+	+	+	115_DMSO;MTX_DMSO;PYR_DMSO	7	7	7	69.6	69.6	69.6	10.353	0	269.08	8476900000	252	3.26607	0.00107371	-0.906879	-6.68763	3.67246	0.000641638	-0.915277	-7.93697	3.74976	0.00101099	-0.816347	-8.19535	A0A087WUN7;H0YJ40;G3V4X6;G3V2S9;Q9GZT3;H0YJW7;H0YJI1;H0YJ07;H0YJU7	A0A087WUN7;H0YJ40;G3V4X6;G3V2S9;Q9GZT3;H0YJW7	SRA stem-loop-interacting RNA-binding protein, mitochondrial	SLIRP
25.2615	25.2968	25.2475	25.2852	25.5218	25.558	25.6646	25.6797	25.097	25.114	24.9998	24.9562	25.1077	24.961	25.0382	25.0163	-1	+	+	+	115_DMSO;MTX_DMSO;PYR_DMSO	37	37	37	38	38	38	138.68	0	309.16	6347400000	583	3.75401	0.00065	-0.333258	-8.20979	4.32452	0.000550336	-0.564267	-10.3584	4.61492	0.00155102	-0.575228	-11.6357	A0A087WUT6;O60841	A0A087WUT6;O60841	Eukaryotic translation initiation factor 5B	EIF5B
22.3985	21.1001	22.8191	21.9811	22.936	22.8351	22.9643	22.79	22.2325	22.0259	22.424	21.9667	22.7882	22.3937	22.6865	21.9556	-1	+	+	+	115_DMSO;MTX_DMSO;PYR_DMSO	7	7	7	35.1	35.1	35.1	32.514	0.00024673	13.377	230030000	49	1.14428	0.0474656	-0.806609	-2.18331	3.17054	0.0011019	-0.719087	-6.41842	1.16979	0.0373829	-0.425328	-2.22596	D3DWY0;C9J2V2;A0A087X0G7;A0A087WUW6;A0A087X1B1;A0A8I5KQX1;Q9Y6K9;A0A8I5KQX5;C9JN51;C9JH59;A0A8I5KYQ7	D3DWY0;C9J2V2;A0A087X0G7;A0A087WUW6;A0A087X1B1;A0A8I5KQX1;Q9Y6K9;A0A8I5KQX5	NF-kappa-B essential modulator	IKBKG
23.8306	23.3843	23.8398	23.8298	23.2415	20.834	22.9315	23.1619	23.2507	23.1659	23.7537	23.517	23.4522	23.7402	23.4153	23.4314	-1					5	5	5	11.8	11.8	11.8	59.642	0.0002584	15.995	331350000	30	1.04527	0.0599223	1.17893	2.01839	0.731319	0.105376	0.879628	1.49459	0.837524	0.0829326	0.967561	1.67292	A0A087WUY7;O75928;K7ER97;K7EJT4;A0A0A0MS92;B4DGW0;O75925	A0A087WUY7;O75928	E3 SUMO-protein ligase PIAS2	PIAS2
25.2566	25.2568	25.4486	25.2324	25.0495	25.1311	25.3265	25.2353	25.1038	25.2948	25.2511	25.2299	24.9841	24.8235	25.289	24.9679	-1					4	4	4	51.5	51.5	51.5	11.967	0	115.06	1161600000	83	0.697156	0.138593	0.112979	1.43667	0.183727	0.503683	0.0343089	0.469857	0.718818	0.111805	-0.169465	-1.47343	Q99417;A0A087WV05;A0A0D9SEI7	Q99417;A0A087WV05	C-Myc-binding protein	MYCBP
24.3188	23.7302	23.259	23.7195	24.725	24.9049	24.334	24.6415	24.5315	24.1258	23.7168	23.1263	24.5704	24.2041	23.3756	23.9613	-1	+	+	+	115_DMSO;MTX_DMSO;PYR_DMSO	24	24	24	38.2	38.2	38.2	99.31	0	226.59	2795400000	309	1.95018	0.00930393	-0.894492	-3.61114	1.27641	0.029889	-0.776273	-2.40523	1.18106	0.0362391	-0.623531	-2.24482	A0A087WVM4;B7ZM99;Q6UB35;H0Y327;Q4VXM0;Q4VXV2;Q5JYA8;Q5JYA3;Q4VXM1	A0A087WVM4;B7ZM99;Q6UB35	Monofunctional C1-tetrahydrofolate synthase, mitochondrial	MTHFD1L
23.8226	24.1679	24.2437	24.2955	23.6539	22.1134	22.1712	23.5912	21.5803	24.5343	20.153	21.9373	24.2617	20.1186	24.583	24.2423	-1	+			115_DMSO	2	2	2	5.7	5.7	5.7	63.566	0.004712	2.104	500660000	7	1.52701	0.020823	1.25001	2.83616	0.355322	0.293091	-0.831194	-0.824405	0.138262	0.623164	0.418963	0.36541	B4DRP8;A0A087WVP9;Q8TAF7;K7ESQ5	B4DRP8;A0A087WVP9;Q8TAF7;K7ESQ5	Zinc finger protein 461	ZNF461
27.5473	27.5863	27.5632	27.5742	27.2358	27.3672	27.3534	27.4341	27.4537	27.5463	27.4676	27.3793	27.5397	27.6355	27.444	27.4984	-1	+	+	+	115_DMSO;MTX_DMSO;PYR_DMSO	81	81	64	56.1	56.1	47.6	191.61	0	323.31	70219000000	2372	2.71	0.00225794	0.220133	5.23388	1.11227	0.0423483	0.114106	2.1299	1.70131	0.0117617	0.181772	3.14692	Q00610;K7EJJ5;A0A8V8TQ14;A0A087WVQ6;A0A8V8TR47;A0A8V8TRF0;A0A8V8TQK1;A0A8V8TRE8;A0A8V8TQK3;A0A8V8TQ18;J3KRF5;J3KS13;J3QL20;A0A8V8TQK7;A0A087WXH4;A0A087WV74;F5H5N6	Q00610;K7EJJ5;A0A8V8TQ14;A0A087WVQ6;A0A8V8TR47;A0A8V8TRF0;A0A8V8TQK1;A0A8V8TRE8;A0A8V8TQK3;A0A8V8TQ18	Clathrin heavy chain 1;Clathrin heavy chain	CLTC
24.0823	24.1674	25.047	24.6148	24.8101	24.6546	24.7093	24.7457	23.9729	24.3322	25.062	25.2169	23.8494	24.0503	24.9072	24.461	-1					5	5	5	23.3	23.3	23.3	37.772	0	84.08	895130000	83	0.514686	0.215078	-0.252061	-1.11954	0.103753	0.673147	-0.08391	-0.281897	0.881023	0.0738052	-0.412947	-1.74545	A0A087WVT6;Q9BWW4;D6RAC5;A0A087X159;P81877;U3KQ46;Q9NW25;Q9BWG4	A0A087WVT6;Q9BWW4;D6RAC5;A0A087X159;P81877	Single-stranded DNA-binding protein 3;Single-stranded DNA-binding protein 2	SSBP3;SSBP2
26.0532	26.1595	26.3942	26.0589	25.7654	26.0971	26.1167	26.1833	26.0708	26.2604	26.7728	26.7521	26.1601	26.7335	26.8295	26.424	-1		+	+	MTX_DMSO;PYR_DMSO	6	6	6	42.9	42.9	42.9	21.459	0	138.08	3485100000	135	0.461456	0.247187	0.125833	1.02345	1.10518	0.0430563	0.423418	2.11809	1.49104	0.0180487	0.496178	2.77328	A0A087WVZ9;A0A0A0MQR7;P19388;K7EQN2;K7EJ87;A0A087WWX0;A0A087WVN5	A0A087WVZ9;A0A0A0MQR7;P19388	DNA-directed RNA polymerases I, II, and III subunit RPABC1	POLR2E
20.9152	20.9805	21.8738	21.5136	22.0227	21.8615	22.8847	22.6304	21.314	20.5455	21.1385	21.0128	20.956	21.0752	20.9549	20.9275	-1	+	+	+	115_DMSO;MTX_DMSO;PYR_DMSO	1	1	1	3.8	3.8	3.8	44.26	0.00076614	3.719	45238000	6	1.668	0.0162806	-1.029	-3.0867	2.4271	0.00354238	-1.34713	-4.58766	2.8543	0.00207803	-1.37142	-5.58613	A0A087WW40;Q9Y371	A0A087WW40;Q9Y371	Endophilin-B1	SH3GLB1
23.667	23.6697	23.2534	23.422	23.4569	23.4507	23.0361	23.2809	24.0681	23.3927	22.8795	22.8484	23.886	23.1512	22.9647	22.8466	-1					16	16	16	23.6	23.6	23.6	114.43	0.00029351	25.904	809010000	97	0.66971	0.148297	0.196858	1.38988	0.0099902	0.964674	-0.0089817	-0.0297135	0.140717	0.61835	-0.0940242	-0.371204	A0A087WW77;Q15334	A0A087WW77;Q15334	Lethal(2) giant larvae protein homolog 1	LLGL1
25.1898	25.2438	25.2888	25.1903	24.6505	24.7972	24.6477	24.6397	25.2982	25.2595	25.4529	25.5261	25.3569	25.4146	25.5217	25.3303	-1	+	+	+	115_DMSO;MTX_DMSO;PYR_DMSO	24	24	23	37	37	35.6	101.31	0	271.47	4726100000	405	4.72678	0.000256684	0.544386	12.1654	4.11442	0.000433862	0.700361	9.51521	4.83452	0.00118095	0.722075	12.6967	A0A499FJY3;A0A087WWP4;Q96T37;A0A494C001	A0A499FJY3;A0A087WWP4;Q96T37;A0A494C001	Putative RNA-binding protein 15	RBM15
21.5898	20.9449	21.2751	20.0935	21.5214	21.8989	21.6025	22.2741	21.2659	21.7966	21.7184	21.2989	21.2572	22.1017	21.9905	21.4972	-1	+			115_DMSO	6	5	5	11.5	9.9	9.9	90.071	0	108.31	147720000	36	1.23002	0.038729	-0.84834	-2.32701	0.66749	0.123285	-0.304262	-1.38609	0.165034	0.57013	-0.112546	-0.427608	Q5VWQ0;A0A087WWP8;A0A0C4DH79	Q5VWQ0;A0A087WWP8	Round spermatid basic protein 1	RSBN1
30.3265	30.2741	30.1615	30.1199	29.9979	29.626	29.4774	29.6345	30.1527	30.2097	29.8082	29.9051	30.2133	30.0884	29.6942	30.1285	-1	+	+	+	115_DMSO;MTX_DMSO;PYR_DMSO	26	26	9	67.4	67.4	19.4	26.42	0	323.31	81488000000	845	2.36172	0.00388037	0.536529	4.44598	1.20291	0.0353158	0.334966	2.28145	1.13765	0.0402026	0.34716	2.17224	A0A087WWU8;D6R904;A0A494C0G0;Q5VU61	A0A087WWU8;D6R904		TPM3
23.8718	24.1561	23.7769	23.9654	24.039	23.7998	23.8361	23.9846	23.5019	23.8188	23.4025	23.4904	23.7359	23.7214	23.615	23.7375	-1		+	+	MTX_DMSO;PYR_DMSO	5	5	5	61.5	61.5	61.5	11.85	0.00026226	17.007	664430000	69	0.10262	0.695238	0.0277143	0.279084	1.81278	0.0104008	-0.361439	-3.35157	1.77826	0.00975967	-0.212389	-3.28766	A0A087WWU9;P09132;A0A087WYR0;A0A2U3TZN1;D6RBG4;A0A2R8Y4M3	A0A087WWU9;P09132;A0A087WYR0;A0A2U3TZN1	Signal recognition particle 19 kDa protein	SRP19
23.6033	23.8296	24.1223	23.8412	24.112	23.8073	23.971	24.076	23.793	24.1007	24.332	24.4475	23.8884	24.0077	24.6911	24.0832	-1					15	15	7	10.9	10.9	4.7	240.76	0.00030836	30.599	765290000	104	0.519064	0.212799	-0.142428	-1.12736	0.507461	0.188134	0.17677	1.10662	0.404774	0.268894	0.176037	0.918556	A0A087WWW8;Q9Y6J0;C9JT60;C9J068	A0A087WWW8;Q9Y6J0	Calcineurin-binding protein cabin-1	CABIN1
24.9086	24.4069	24.3485	25.0239	25.0452	25.6505	24.9729	25.5725	24.9335	24.5936	24.9022	24.3182	24.7208	24.6982	24.4453	24.6397	-1	+	+	+	115_DMSO;MTX_DMSO;PYR_DMSO	11	11	11	45.4	45.4	45.4	40.75	0	64.17	1777900000	153	1.39077	0.0272492	-0.638298	-2.59993	1.473	0.0195432	-0.62339	-2.7419	1.98431	0.00695931	-0.684263	-3.67698	O95299;E7ESZ7;A0A087WXC5;A0A7I2V594;A0A7I2YQU0;A0A7I2V2X3;A0A7I2V4N8;A0A7I2V2N6;H7C2X4;H7C1Y7;A0A7I2V5B2;A0A7I2V5U7;A0A7I2V419;A0A7I2V458;A0A7I2V2W9;A0A7I2V327;A0A7I2V438;A0A7I2V5L0;A0A7I2V3H5;C9J6X0;A0A7I2V2F6;A0A7I2V3D4;A0A7I2V2I6;Q8N1B9;H7C2W5;A0A7I2V2J5	O95299;E7ESZ7;A0A087WXC5;A0A7I2V594;A0A7I2YQU0;A0A7I2V2X3;A0A7I2V4N8;A0A7I2V2N6;H7C2X4;H7C1Y7;A0A7I2V5B2;A0A7I2V5U7;A0A7I2V419;A0A7I2V458;A0A7I2V2W9;A0A7I2V327;A0A7I2V438;A0A7I2V5L0;A0A7I2V3H5	NADH dehydrogenase [ubiquinone] 1 alpha subcomplex subunit 10, mitochondrial	NDUFA10
22.1928	22.1102	22.584	22.0746	21.0502	21.2208	21.0976	21.2975	22.0565	22.4052	22.565	22.3939	22.4917	22.7082	22.5644	22.2872	-1	+	+	+	115_DMSO;MTX_DMSO;PYR_DMSO	7	7	7	28.8	28.8	28.8	27.994	0.00026991	19.248	190790000	39	3.76699	0.000659619	1.07387	8.25393	4.19341	0.000464589	1.1886	9.8247	4.87614	0.000865979	1.34636	12.9077	A0A0D9SEW3;A0A087WXF8;Q9NP64;A0A087WXU5;A0A087WYV3;A0A087WYF0	A0A0D9SEW3;A0A087WXF8;Q9NP64;A0A087WXU5;A0A087WYV3	Nucleolar protein of 40 kDa	ZCCHC17
18.8369	20.0296	21.2506	21.4507	19.8182	20.6001	20.0683	19.2314	20.6727	20.8913	19.3132	18.9759	21.8581	21.9009	18.8063	19.3755	-1					2	2	2	3.9	3.9	3.9	118.13	0.00075629	3.3998	10961000	9	0.287814	0.395682	0.462467	0.690908	0.020604	0.929744	0.0337758	0.0605744	0.265377	0.409462	0.555732	0.645015	H0Y8C9;H0Y8D6;A0A087WXK5;Q9BZC7	H0Y8C9;H0Y8D6;A0A087WXK5;Q9BZC7	ATP-binding cassette sub-family A member 2	ABCA2
22.4758	23.2394	23.1589	22.9429	23.1865	22.9538	23.5573	23.3355	22.2929	22.397	22.3987	22.7071	22.1631	21.9268	22.4937	22.8086	-1		+	+	MTX_DMSO;PYR_DMSO	6	6	6	12.5	12.5	12.5	67.664	0.00025833	15.96	278680000	70	0.690904	0.141043	-0.304035	-1.42604	2.70048	0.00228148	-0.809352	-5.21121	2.1212	0.00567413	-0.910207	-3.94686	A0A087WXK8;Q9H4H8	A0A087WXK8;Q9H4H8	Protein FAM83D	FAM83D
23.8817	23.9282	23.7196	24.032	23.1076	23.3624	23.597	23.4638	23.8011	23.8249	23.5238	23.4504	24.0637	23.607	23.1539	23.5418	-1	+			115_DMSO	11	11	11	16.6	16.6	16.6	107.81	0.0002727	19.917	578840000	63	2.22276	0.00491036	0.507695	4.15354	0.9737	0.0591322	0.267394	1.8995	0.437605	0.244633	0.208935	0.979664	A0A087WXL6;Q9H270;B7Z879;A0A0G2JS92;A0A087X2J4	A0A087WXL6;Q9H270;B7Z879	Vacuolar protein sorting-associated protein 11 homolog	VPS11
27.0534	27.1104	27.1487	26.9138	26.9028	26.9165	27.2371	27.2313	26.8323	26.6518	26.8288	26.7102	26.6495	26.8454	26.8476	27.0838	-1		+		MTX_DMSO	9	9	9	43.8	43.8	43.8	19.586	0.0003659	51.789	11814000000	245	0.0503452	0.83186	-0.0153537	-0.143567	1.64358	0.0138004	-0.316133	-3.04281	0.8343	0.083616	-0.215356	-1.66754	A0A087WXM6;J3QQT2;J3KRX5;A0A0A6YYL6;P18621;J3QLC8;A0A0A0MRF8;J3KRB3;A0A087WWH0;J3QS96;A0A087WY81;J3KSJ0	A0A087WXM6;J3QQT2;J3KRX5;A0A0A6YYL6;P18621;J3QLC8;A0A0A0MRF8;J3KRB3;A0A087WWH0;J3QS96	60S ribosomal protein L17	RPL17;RPL17-C18orf32
21.5891	20.3857	21.7854	21.8658	20.6851	20.8892	21.5303	21.7442	21.695	21.6998	21.9783	22.0177	22.0245	21.829	22.1517	22.016	-1		+	+	MTX_DMSO;PYR_DMSO	3	3	3	14.8	14.8	14.8	17.607	0.00020973	6.1064	103070000	22	0.176746	0.548381	0.194304	0.454186	1.25986	0.0310128	0.635491	2.37729	1.63928	0.0133616	0.793091	3.0351	Q15649;A0A087WY54;A0A087X045	Q15649;A0A087WY54;A0A087X045	Zinc finger HIT domain-containing protein 3	ZNHIT3
23.87	23.6571	23.8604	23.3347	23.6757	23.8627	24.2654	24.0523	23.6275	23.7787	23.2122	23.6403	23.4152	23.562	23.6339	23.0838	-1		+	+	MTX_DMSO;PYR_DMSO	6	6	6	28	28	28	33.879	0.00029472	26.416	749850000	84	0.789172	0.110883	-0.283442	-1.592	1.19561	0.0357231	-0.399345	-2.26921	1.66052	0.0128011	-0.540301	-3.07324	Q9NP79;A0A087WY55;Q5TGM0	Q9NP79;A0A087WY55;Q5TGM0	Vacuolar protein sorting-associated protein VTA1 homolog	VTA1
25.6638	25.412	25.2599	25.0636	26.119	25.9205	26.1426	26.4113	25.1014	25.0043	24.8626	24.6882	25.278	24.7552	24.9613	24.7261	-1	+	+	+	115_DMSO;MTX_DMSO;PYR_DMSO	3	3	3	54.1	54.1	54.1	11.065	0	129.23	1796700000	105	2.58162	0.0028636	-0.798573	-4.9337	4.01537	0.000657143	-1.23424	-9.13947	3.53845	0.00142642	-1.21822	-7.50532	D6RFM0;D6RAH7;H9KV45;A0A087WY85;P62837;P61077;D6RAW0;D6RA11;A0A087WW00;C9J9H9;Q9Y2X8;P51668	D6RFM0;D6RAH7;H9KV45;A0A087WY85;P62837;P61077;D6RAW0	Ubiquitin-conjugating enzyme E2 D2;Ubiquitin-conjugating enzyme E2 D3	UBE2D2;UBE2D3
23.6949	24.2638	24.2025	23.7613	23.7225	23.8943	23.7262	23.6907	24.3527	23.8559	24.5888	24.5397	23.7834	24.1251	24.4811	24.5355	-1		+	+	MTX_DMSO;PYR_DMSO	3	3	3	18.7	18.7	18.7	29.682	0.00027352	20.227	520470000	39	0.700817	0.137091	0.222203	1.4429	1.79428	0.0106218	0.575791	3.31726	1.39973	0.0215643	0.472819	2.61531	A0A087WYL7;G3V4A5;O75586	A0A087WYL7;G3V4A5;O75586	Mediator of RNA polymerase II transcription subunit 6	MED6
25.0106	24.9565	24.9349	25.2255	25.1532	25.2211	25.1906	25.4217	25.203	24.9066	24.7163	24.852	24.8412	24.8533	24.8664	24.7736	-1	+	+	+	115_DMSO;MTX_DMSO;PYR_DMSO	13	13	13	41.3	41.3	41.3	52.077	0	157.74	1981000000	139	1.27276	0.0350124	-0.21479	-2.39906	1.47931	0.0192153	-0.327194	-2.75287	3.20379	0.0018	-0.413033	-6.51113	A0A087WYS1;A0A7I2YQ74;Q16851;E7EUC7;A0A7I2V676;A0A7I2V4T0;C9JNZ1;C9JVG3;C9JWG0;C9JQU9;A0A7I2V2Q3;C9JUW1;C9JTZ5;F2Z3P4;F2Z3H1;F8WC70;C9J3M0	A0A087WYS1;A0A7I2YQ74;Q16851;E7EUC7	UTP--glucose-1-phosphate uridylyltransferase	UGP2
28.5102	28.3543	28.1808	28.0289	28.6178	28.5769	28.6266	28.916	27.874	28.0079	27.6754	28.1616	27.9622	27.8208	27.7455	27.9811	-1	+	+	+	115_DMSO;MTX_DMSO;PYR_DMSO	4	4	4	27.5	27.5	27.5	18.697	0	215.11	11094000000	114	1.72484	0.0144969	-0.415784	-3.18971	2.95277	0.00167315	-0.754613	-5.83605	3.80094	0.00108235	-0.806941	-8.37039	Q15185;A0A087WYT3;B4DDC6	Q15185;A0A087WYT3	Prostaglandin E synthase 3	PTGES3
23.6617	23.6471	23.594	23.9409	24.0885	24.444	24.1297	24.4013	23.7218	23.8576	23.6851	23.547	23.9298	23.7352	23.5676	23.8638	-1	+	+	+	115_DMSO;MTX_DMSO;PYR_DMSO	5	5	4	51.3	51.3	42.1	17.188	0.0003427	43.123	552470000	60	2.44185	0.0034475	-0.554949	-4.62	2.6332	0.00232864	-0.563018	-5.05288	2.17454	0.00517932	-0.491791	-4.05469	A0A087X1F5;A0A087WYV9;P57105;A0A087WTA2;A0A087WX56	A0A087X1F5;A0A087WYV9;P57105	Synaptojanin-2-binding protein	SYNJ2BP-COX16;SYNJ2BP
26.5066	26.5751	26.5342	26.6885	26.1821	26.1715	26.1101	26.2581	26.7786	26.7163	26.8039	26.8508	26.6776	26.7758	26.7706	26.5719	-1	+	+	+	115_DMSO;MTX_DMSO;PYR_DMSO	31	31	31	66	66	66	77.843	0	323.31	15854000000	721	3.6547	0.000704545	0.395643	7.8786	5.20491	0.000680851	0.606951	14.6946	4.01294	0.00121739	0.518536	9.1304	A0A087WZ13;E9PAU2;Q8IY67;K7EQG2;K7EKR9	A0A087WZ13;E9PAU2;Q8IY67	Ribonucleoprotein PTB-binding 1	RAVER1
23.1044	23.0704	22.7874	21.9366	22.7018	23.2051	22.429	22.6505	22.2559	23.1778	22.5768	22.9741	22.3114	21.993	22.2485	22.7385	-1					5	5	5	41.1	41.1	41.1	24.198	0	81.266	296300000	51	0.0235351	0.917289	-0.0219121	-0.0689753	0.000561021	0.997423	-0.000443459	-0.00168651	0.962001	0.0605818	-0.423724	-1.88007	H0YCW6;A0A087WZ62;Q9H6U8	H0YCW6;A0A087WZ62;Q9H6U8	Alpha-1,2-mannosyltransferase ALG9	ALG9
22.9945	22.9574	22.769	22.9677	23.5246	23.5054	23.833	24.0397	23.4672	22.8456	22.4965	22.8209	23.3119	22.8086	23.2502	22.5101	-1	+	+	+	115_DMSO;MTX_DMSO;PYR_DMSO	13	13	13	40.3	40.3	40.3	63.382	0.00030525	29.588	609180000	70	2.93504	0.00142733	-0.803525	-5.79047	1.84152	0.00959329	-0.818094	-3.40517	1.7805	0.00972449	-0.755438	-3.29179	A0A087WZF1;Q93052;C9JUT4;C9JXK9;C9JE51;C9J2R5;C9JIY7;C9JT42;C9J3U9;C9J1K7;C9J5C8;C9J4E3	A0A087WZF1;Q93052	Lipoma-preferred partner	LPP
26.161	25.6684	25.2267	25.729	25.9978	26.3476	25.8128	26.0372	26.1902	25.8106	25.6001	25.3772	26.1748	26.0525	25.4166	25.7415	-1					17	17	17	50.6	50.6	50.6	42.41	0	323.31	8761400000	453	0.791231	0.110316	-0.35258	-1.59546	0.723489	0.107654	-0.304334	-1.48134	0.447723	0.237465	-0.202499	-0.998297	A0A087WZN1;O43837;A0A087X2E5;A0A0D9SG66	A0A087WZN1;O43837;A0A087X2E5	Isocitrate dehydrogenase [NAD] subunit, mitochondrial;Isocitrate dehydrogenase [NAD] subunit beta, mitochondrial	IDH3B
27.5051	27.8278	27.8522	27.869	27.2373	27.3336	26.6705	27.2085	27.6344	27.9342	27.8255	28.0564	27.9153	27.7953	27.9542	27.8218	-1	+	+	+	115_DMSO;MTX_DMSO;PYR_DMSO	11	11	11	14.4	14.4	14.4	153.09	0.00038124	57.448	4626500000	132	2.02915	0.00762108	0.651065	3.76433	2.29292	0.00425981	0.750141	4.29974	2.57419	0.00290999	0.759177	4.91668	A0A087WZX0;Q86UU0	A0A087WZX0;Q86UU0	B-cell CLL/lymphoma 9-like protein	BCL9L
21.513	21.8142	21.9427	21.8482	21.469	21.6989	21.8014	21.7925	21.5263	21.4023	21.1847	21.8607	21.3811	21.2373	21.5157	21.452	-1			+	PYR_DMSO	4	4	4	14.9	14.9	14.9	41.649	0.0069192	1.9786	88956000	10	0.310694	0.371241	0.0890799	0.736877	0.572986	0.158248	-0.196958	-1.22264	1.62346	0.0138652	-0.293932	-3.00682	A0A087X038;A8K727;Q9HB19;A0A087WZ32;E5RGP3;E5RHB5	A0A087X038;A8K727;Q9HB19;A0A087WZ32	Pleckstrin homology domain-containing family A member 2	PLEKHA2
26.3366	26.3691	26.4068	26.4059	26.8014	26.6442	26.3823	26.5959	26.5615	26.566	26.3503	26.4102	26.7524	26.5306	26.2849	26.7432	-1	+			115_DMSO	36	36	32	45.9	45.9	41.6	111.33	0	323.31	18703000000	841	1.37218	0.0282609	-0.226334	-2.56809	0.623572	0.138077	-0.133919	-1.31061	0.0719812	0.786199	-0.0281816	-0.2011	Q9Y4L1;A0A494C039;K7EQK2;A0A087X054;A0A8Q3SHG4;E9PJ21;A0A0G2JRS0;A0A087WWI4;J3QLE9;J3QQH7;J3KTF1;J3QL06;A0A0G2JRG7;A0A0G2JRT9;Q9BST8;A0A0G2JR88;A0A0G2JR71	Q9Y4L1;A0A494C039;K7EQK2;A0A087X054;A0A8Q3SHG4;E9PJ21;A0A0G2JRS0;A0A087WWI4;J3QLE9;J3QQH7	Hypoxia up-regulated protein 1	HYOU1
21.2304	20.2499	21.0816	20.8089	21.84	22.2539	21.7176	21.8932	20.804	21.0527	21.3124	20.1695	21.1363	21.1479	21.7559	21.3544	-1	+	+	+	115_DMSO;MTX_DMSO;PYR_DMSO	4	3	3	13	10	10	53.88	0.00021349	6.8189	50685000	23	2.35213	0.00385965	-1.0835	-4.42542	2.16441	0.00567164	-1.09153	-4.0341	1.68765	0.0119728	-0.577569	-3.12217	C9J929;B5MBX1;A0A7P0TAP8;A0A0C4DFT8;A0A087X085;G3XAA4;Q9NQC1;A0A7P0Z4H4	C9J929;B5MBX1;A0A7P0TAP8;A0A0C4DFT8;A0A087X085;G3XAA4;Q9NQC1	Protein Jade-2	JADE2
22.6556	22.5266	21.995	21.9338	22.3634	22.158	23.2188	22.2296	21.6564	21.9958	20.8734	21.7992	22.2865	21.9861	20.4685	21.9163	-1		+		MTX_DMSO	10	6	6	20.5	14.2	14.2	87.455	0.00022462	8.8093	118300000	22	0.292452	0.390006	-0.214707	-0.700291	1.40267	0.0226597	-0.911262	-2.62037	0.879449	0.0739306	-0.828117	-1.74283	B4DIB3;A0A087X0I6;Q9P0L2;A0A7I2YQC1;A0A7I2V550;A0A7I2V4P8	B4DIB3;A0A087X0I6;Q9P0L2;A0A7I2YQC1;A0A7I2V550	Serine/threonine-protein kinase MARK1	MARK1
24.8104	24.8321	25.009	24.8698	23.9104	23.9628	24.0585	24.1799	24.8932	25.006	24.9939	24.8782	24.9062	25.0768	24.9695	24.7851	-1	+	+	+	115_DMSO;MTX_DMSO;PYR_DMSO	16	16	16	41.9	41.9	41.9	76.936	0	191.8	3193200000	272	4.58488	0.000224299	0.85244	11.4972	4.98498	0.000909091	0.91492	13.4752	4.3974	0.00141538	0.906481	10.6663	A0A8Q3WLG9;A0A8Q3WKX9;A0A087X0M4;Q9BWU0;A0A8Q3WKX1;A0A087WWF4;A0A8Q3WKX3;H7C256	A0A8Q3WLG9;A0A8Q3WKX9;A0A087X0M4;Q9BWU0;A0A8Q3WKX1;A0A087WWF4;A0A8Q3WKX3	Kanadaptin	SLC4A1AP
24.0565	23.951	23.3825	23.3325	24.1704	23.9867	24.1966	24.1419	23.7676	23.0987	23.2225	23.0417	23.8755	23.5203	23.192	23.1143	-1	+	+	+	115_DMSO;MTX_DMSO;PYR_DMSO	11	11	9	64.5	64.5	55.2	19.825	0.00033738	40.999	851420000	64	1.20589	0.0407937	-0.443293	-2.28645	2.5562	0.00269449	-0.841267	-4.87564	2.08612	0.00592935	-0.698384	-3.87678	A0A087X0R6;Q9UMY4	A0A087X0R6;Q9UMY4	Sorting nexin-12	SNX12
22.6711	22.6582	22.5875	22.1362	22.7355	23.1714	23.1264	23.2299	22.2394	22.048	22.0996	21.4573	22.6747	22.6725	22.664	22.5106	-1	+	+	+	115_DMSO;MTX_DMSO;PYR_DMSO	6	6	6	27.3	27.3	27.3	42.868	0.00023747	11.542	305150000	35	1.76382	0.0132051	-0.552553	-3.26107	2.76443	0.00217903	-1.10473	-5.36485	1.97387	0.00713242	-0.435365	-3.65678	Q2TAM5;E9PKH5;A0A087X0W8;Q04206;E9PKV4;E9PI38;E9PQS6;E9PRX2;E9PMD5;E9PJR1;E9PNV4	Q2TAM5;E9PKH5;A0A087X0W8;Q04206;E9PKV4;E9PI38;E9PQS6	Transcription factor p65	RELA
21.9431	22.2156	20.0996	21.7598	22.9175	22.6748	23.3044	23.751	21.5054	21.2423	21.6873	22.0881	22.2005	20.5373	20.9962	22.0896	-1	+	+	+	115_DMSO;MTX_DMSO;PYR_DMSO	7	7	7	27.6	27.6	27.6	44.068	0.00029542	26.652	176290000	22	1.68259	0.0157017	-1.6574	-3.11303	2.69263	0.00227213	-1.53114	-5.19257	1.95116	0.00745946	-1.70602	-3.61303	Q9BRT8;A0A087X140;C9J3G2;Q5JTY5;Q5RIA9;A0A087WWG3;Q8IUF1;A0A0A0MRU4;Q5RIB0;A0A0A6YYH9;H0Y5V3;F2Z2T4;Q4V339;A0A087WTC0;A0A0B4J2F1;A0A087WZQ3;F8WEU0;A0A0B4J2E3;E7EUZ7;A0A087WYD2;Q6NVZ8;Q5JTY2;H0Y857;Q5RIB3;A0A087X1C0;Q5RIB5;A0A0B4J1T6;A0A087WU66;A0A087WVU7	Q9BRT8;A0A087X140;C9J3G2;Q5JTY5;Q5RIA9;A0A087WWG3;Q8IUF1;A0A0A0MRU4;Q5RIB0;A0A0A6YYH9;H0Y5V3;F2Z2T4;Q4V339;A0A087WTC0;A0A0B4J2F1;A0A087WZQ3;F8WEU0	COBW domain-containing protein 1;COBW domain-containing protein 3;COBW domain-containing protein 5;COBW domain-containing protein 2;COBW domain-containing protein 6	CBWD1;CBWD2;CBWD3;CBWD5;CBWD7;CBWD6
24.356	24.6095	24.423	24.5857	24.3118	24.1065	24.439	24.4212	24.0996	24.1143	24.2096	24.0739	24.3152	23.9596	24.2728	24.0838	-1		+		MTX_DMSO	12	9	9	45.3	38.5	38.5	49.355	0	68.994	1688100000	170	0.895753	0.0844635	0.173905	1.76997	1.2634	0.0309008	-0.195267	-2.38325	0.695369	0.118146	-0.161775	-1.43363	A0A087X142;A6NMH6;A6NFQ9;F8W8I8;Q92599;C9JV02;A0A0A0MRP8;C9J4G8	A0A087X142;A6NMH6;A6NFQ9;F8W8I8;Q92599	Septin-8	2023-09-08
25.9382	25.558	25.9682	26.0349	25.9492	25.5467	25.7987	25.8335	25.5992	25.838	25.689	25.9527	25.8612	25.6944	25.7927	25.5822	-1					9	9	9	55.5	55.5	55.5	29.126	0	287.55	3443900000	227	0.281277	0.40319	0.0927868	0.677624	0.0369522	0.87147	-0.012332	-0.106794	0.185509	0.533066	-0.0494146	-0.473839	A0A087X1Z3;Q9UL46;H0YM70;H0YKU2	A0A087X1Z3;Q9UL46;H0YM70	Proteasome activator complex subunit 2	PSME2
23.0389	23.1466	22.6183	22.6568	22.7555	22.9766	23.1777	23.1544	22.4324	22.7286	22.3996	22.4865	22.4074	22.3411	22.5843	22.7	-1		+	+	MTX_DMSO;PYR_DMSO	11	11	11	15.4	15.4	15.4	136.5	0.00027071	19.45	334390000	52	0.40149	0.29	-0.150948	-0.912385	2.19847	0.0053317	-0.504324	-4.10358	2.1378	0.00545113	-0.507892	-3.98025	A0A087X256;Q2M389;F8W1W1;F8VNZ5;F8VYH7	A0A087X256;Q2M389	WASH complex subunit 7	KIAA1033
22.7398	22.5785	22.9327	23.0043	23.2402	23.3875	23.5133	23.4593	22.6906	22.4471	22.8571	22.9437	22.9944	22.9903	23.1563	22.4887	-1	+	+	+	115_DMSO;MTX_DMSO;PYR_DMSO	9	9	9	13.7	13.7	13.7	125	0.00025189	14.596	377880000	44	2.68991	0.00222878	-0.586221	-5.18612	2.76016	0.00221957	-0.665447	-5.35451	1.7023	0.0117535	-0.49262	-3.14871	A0A087X295;Q9NNW5;E9PDU5;E9PBK6;V9GZ65;C9JFP6;V9GYU1;C9K020	A0A087X295;Q9NNW5;E9PDU5	WD repeat-containing protein 6	WDR6
24.0998	23.7413	23.8251	23.953	24.4961	25.0098	24.3141	24.711	24.2956	23.9853	24.0964	23.7764	24.5587	23.8296	24.008	24.0297	-1	+	+	+	115_DMSO;MTX_DMSO;PYR_DMSO	10	10	10	56.5	56.5	56.5	35.29	0.00024808	13.682	1050600000	77	2.29883	0.00449082	-0.727931	-4.3122	1.73995	0.0116279	-0.594335	-3.21729	1.28788	0.0283235	-0.526246	-2.42464	A0A087X2D5;Q9BRJ2;A0A087WU62;A0A0G2JMS5	A0A087X2D5;Q9BRJ2;A0A087WU62;A0A0G2JMS5	39S ribosomal protein L45, mitochondrial	MRPL45
24.8857	24.0346	25.4066	23.0936	25.2664	26.4111	26.598	25.984	24.8956	24.9207	25.1632	22.5559	24.8737	19.8641	24.9569	25.0456	-1	+	+		115_DMSO;MTX_DMSO	23	23	23	14	14	14	284.45	0	79.403	890700000	50	1.57151	0.0195116	-1.70971	-2.91452	1.31606	0.0269969	-1.68099	-2.47242	0.925532	0.0656008	-2.37982	-1.81949	A0A8I5QJU2;A0A087X2H1;Q9ULT8;A0A8I5KU01;H0YJD4;H0YJP0;A0A8I5KUD6;G3V4V5	A0A8I5QJU2;A0A087X2H1;Q9ULT8;A0A8I5KU01;H0YJD4;H0YJP0;A0A8I5KUD6	E3 ubiquitin-protein ligase HECTD1	HECTD1
27.2494	27.2087	27.3475	27.2971	27.307	27.2702	27.2446	27.2453	27.2308	27.2727	27.432	27.4217	27.2906	27.4134	27.6365	27.2821	-1					17	17	17	53.8	53.8	53.8	45.796	0	323.31	19502000000	626	0.097961	0.706213	0.00892639	0.267467	0.651618	0.128121	0.0725107	1.3589	0.827175	0.0849881	0.138883	1.65563	A0A087X2I1;P62333;H0YJC0;H0YJS8;H0YJX2;H0YJE9;H0YJT1	A0A087X2I1;P62333	26S protease regulatory subunit 10B	PSMC6
24.7601	24.7706	24.7649	24.8242	25.0204	24.8262	25.1588	25.1046	24.9813	24.7995	24.6029	24.8314	24.8311	24.7513	24.8128	24.4744	-1	+	+	+	115_DMSO;MTX_DMSO;PYR_DMSO	17	17	17	52.9	52.9	52.9	54.889	0	92.671	3220000000	232	1.79974	0.0123819	-0.247556	-3.32737	1.09338	0.0442046	-0.223717	-2.09842	1.51297	0.0173748	-0.310088	-2.81158	P30566;A0A1B0GWJ0;A0A7P0Z472;A0A7P0T9A7;A0A096LNY6;A0A1B0GTJ7;A0A096LNY5;A0A1B0GTG9;A0A7P0T8E4;A0A0A6YY92;A0A1B0GWF8;A0A096LP92;A0A096LNY4;A0A096LP72;B4DEP1;A0A1W2PRX2;A0A096LPA2;A0A096LP76;A0A096LNT0;V9GY96	P30566;A0A1B0GWJ0;A0A7P0Z472;A0A7P0T9A7;A0A096LNY6;A0A1B0GTJ7;A0A096LNY5;A0A1B0GTG9;A0A7P0T8E4;A0A0A6YY92;A0A1B0GWF8;A0A096LP92	Adenylosuccinate lyase	ADSL
23.823	23.0265	23.2296	23.4225	23.7502	23.9898	23.3745	23.9287	23.8208	23.4545	23.5792	23.4353	23.5209	23.5529	23.014	23.4472	-1			+	PYR_DMSO	14	12	12	55.1	51.8	51.8	50.057	0.00038197	57.749	969110000	110	0.889663	0.0859208	-0.385397	-1.75983	0.5292	0.177374	-0.188332	-1.1454	1.04631	0.0497503	-0.377077	-2.02012	A0A096LPK7;A0A182DWF2;A0A182DWF3;Q9NNW7;D3YTF8;A0A096LPD9;E7EWK1;A0A0U1RQX0;A0A096LPH4;A0A096LNY7;A0A096LPB7;A0A096LP96	A0A096LPK7;A0A182DWF2;A0A182DWF3;Q9NNW7;D3YTF8;A0A096LPD9;E7EWK1	Thioredoxin reductase 2, mitochondrial	TXNRD2
22.5772	20.9081	23.168	22.493	24.7066	21.7526	23.7562	20.7652	20.9781	22.4489	22.7151	20.937	21.1291	21.1373	22.3614	21.8938	-1					3	3	3	15.2	15.2	15.2	31.151	0.00026738	18.371	152640000	36	0.173972	0.553011	-0.4586	-0.447924	0.425687	0.236634	-0.97538	-0.957599	0.543703	0.17723	-1.11475	-1.17111	A2A2L5;A0A0A0MQR2;Q9BY42;A2A2L6	A2A2L5;A0A0A0MQR2;Q9BY42;A2A2L6	Protein RTF2 homolog	RTFDC1
23.6529	24.2381	24.0782	24.4281	23.5642	23.6044	24.2234	23.869	24.5706	23.84	24.0788	23.6533	24.4041	23.986	24.3025	24.1212	-1			+	PYR_DMSO	6	6	6	24.5	24.5	24.5	29.892	0.00035868	49.335	681210000	69	0.597984	0.175462	0.284088	1.26626	0.385377	0.26739	0.220414	0.881949	1.14127	0.0398698	0.388182	2.17829	A0A0A0MQS1;Q53H96;B5MD87;A0A087WTU2	A0A0A0MQS1;Q53H96;B5MD87	Pyrroline-5-carboxylate reductase;Pyrroline-5-carboxylate reductase 3	PYCRL
24.2125	23.9761	24.1592	24.0834	23.3957	23.5725	23.1584	23.1454	24.0426	24.111	23.9592	24.1561	24.173	24.3012	24.1158	23.8594	-1	+	+	+	115_DMSO;MTX_DMSO;PYR_DMSO	4	4	4	11.1	11.1	11.1	30.752	0.00023057	9.8814	556390000	52	3.33642	0.000946299	0.789772	6.89154	3.28499	0.00113382	0.749208	6.74198	2.9171	0.00204082	0.794296	5.74459	A0A0A0MQV6;P09038	A0A0A0MQV6;P09038	Fibroblast growth factor 2	FGF2
26.4195	26.4551	26.6906	26.6041	26.1469	25.9039	25.7696	25.9961	26.571	26.7462	26.6129	26.601	26.7029	26.679	26.5169	26.4198	-1	+	+	+	115_DMSO;MTX_DMSO;PYR_DMSO	8	8	5	29.9	29.9	17.8	37.898	0	73.402	3653100000	101	2.93384	0.00142579	0.588221	5.7874	3.59517	0.000599681	0.678667	7.68556	3.0192	0.00177726	0.625518	6.00927	C9JP00;A0A0A0MQX8;Q9NR56;Q86VM6;C9JCX1;H7C4Y1	C9JP00;A0A0A0MQX8;Q9NR56;Q86VM6	Muscleblind-like protein 1	MBNL1
28.8852	28.3439	28.2199	28.4384	28.9816	29.3866	28.6761	29.0712	28.6453	28.4988	28.4735	28.1779	28.7614	28.5573	28.2127	28.4696	-1	+	+	+	115_DMSO;MTX_DMSO;PYR_DMSO	15	15	15	69.5	69.5	69.5	30.348	0	323.31	42822000000	908	1.4526	0.0240983	-0.55703	-2.7065	1.78302	0.0107561	-0.580039	-3.29644	1.53745	0.0165925	-0.528638	-2.85449	A0A0A0MR02;P45880;Q5JSD2;Q5JSD1;A2A3S1	A0A0A0MR02;P45880;Q5JSD2;Q5JSD1	Voltage-dependent anion-selective channel protein 2	VDAC2
23.1227	23.2533	23.2421	22.9086	23.4499	23.0979	21.5148	20.446	23.1856	23.1039	22.7694	21.1506	22.8962	22.7318	22.8494	22.7794	-1					3	3	3	30.4	30.4	30.4	18.388	0.00021386	6.9103	229890000	47	0.689854	0.141464	1.00456	1.42425	0.19823	0.481007	0.425251	0.502029	0.437296	0.24471	0.687052	0.979093	Q5T092;A0A0A0MR06;Q5T091;O15258;Q5T093	Q5T092;A0A0A0MR06;Q5T091;O15258;Q5T093	Protein RER1	RER1
20.5435	21.8061	21.0571	21.1473	21.4917	22.8744	22.295	22.4602	21.3663	20.8034	21.256	22.9994	20.5232	21.224	20.0235	20.4433	-1	+		+	115_DMSO;PYR_DMSO	4	4	3	13.5	13.5	10.3	48.655	0.00021464	7.0282	74637000	12	1.58413	0.0190756	-1.14182	-2.93686	0.5613	0.163259	-0.674074	-1.20213	2.39632	0.003693	-1.72682	-4.52062	A0A1W2PQT9;S4R381;H7BXU9;A0A804HI76;E7EVR7;D2CGD1;A0A5S6RJB7;A0A0A0MR25;P21802;H7C265	A0A1W2PQT9;S4R381;H7BXU9;A0A804HI76;E7EVR7;D2CGD1;A0A5S6RJB7;A0A0A0MR25;P21802;H7C265	Receptor protein-tyrosine kinase;Fibroblast growth factor receptor;Fibroblast growth factor receptor 2	FGFR2
24.6093	24.6451	24.7494	24.7542	24.5495	24.6929	24.685	24.7913	24.667	24.7911	25.0084	24.9727	24.8097	24.8573	25.2239	24.8776	-1			+	PYR_DMSO	21	21	3	47.8	47.8	7.5	64.149	0	147.92	4236700000	393	0.0563533	0.812838	0.00987101	0.159767	0.982486	0.058086	0.180168	1.91409	1.30187	0.0272546	0.262461	2.44834	A0A0A0MR39;Q9P2K5;A0A087WUT0	A0A0A0MR39;Q9P2K5;A0A087WUT0	Myelin expression factor 2	MYEF2
23.0761	23.1124	23.1305	23.0534	22.7005	22.9321	22.8458	23.0961	23.1301	23.1351	23.4218	23.3144	23.0025	23.145	23.4975	23.276	-1	+	+	+	115_DMSO;MTX_DMSO;PYR_DMSO	31	31	31	23.3	23.3	23.3	243.08	0	161.4	1400300000	224	1.2498	0.0369174	0.19948	2.36032	1.76561	0.0108832	0.356718	3.26435	1.34191	0.0250975	0.336634	2.5164	Q93074;A0A8I5KUR0;A0A8I5KW86;A0A8I5QJW8;A0A0A0MR79;A0A8I5KXK9;A0A8I5KQY2;A0A8I5KSA4;A0A8I5KVA6;A0A8I5KRJ8;A0A8I5QJG1;A0A8I5QJK7;F8WAE6;H7C274;A0A8I5KVJ2;A0A8I5KQ51;A0A8I5KX78;Q86YW9;A0A8I5QKU5;A0A8I5KY35;H7C191;A0A8I5KW22;A0A8I5KVM1;A0A8I5KWM7;A0A8I5KVC2;A0A8I5QJB1	Q93074;A0A8I5KUR0;A0A8I5KW86;A0A8I5QJW8;A0A0A0MR79;A0A8I5KXK9;A0A8I5KQY2;A0A8I5KSA4	Mediator of RNA polymerase II transcription subunit 12	MED12
27.2657	27.4008	27.3754	27.4718	26.5362	26.8663	26.7108	26.7278	27.4999	27.4814	27.6159	27.6464	27.4993	27.5713	27.6895	27.4713	-1	+	+	+	115_DMSO;MTX_DMSO;PYR_DMSO	31	31	31	47.4	47.4	47.4	85.939	0	323.31	18957000000	851	3.79398	0.000563991	0.668151	8.34642	4.41337	0.000447761	0.850621	10.7348	4.27828	0.00170435	0.847584	10.1672	A0A0A0MRA5;B7Z4B8;Q9BUJ2;M0R3F1;M0QYZ0;M0R0K8;M0QYI8;M0R203;M0QZV6;M0QYM5	A0A0A0MRA5;B7Z4B8;Q9BUJ2;M0R3F1;M0QYZ0	Heterogeneous nuclear ribonucleoprotein U-like protein 1	HNRNPUL1
24.4767	24.4149	21.2382	24.3498	24.197	24.3723	24.3977	21.259	24.3913	24.5317	24.4132	24.5684	24.3836	24.1598	24.49	24.1257	-1					4	4	4	12.6	12.6	12.6	74.481	0.00020268	5.0938	494150000	13	0.0195251	0.931009	0.0634623	0.0574692	0.558347	0.164435	0.919693	1.19694	0.421443	0.25603	0.733321	0.94971	A0A0A0MSK4;A0A0A0MRC4;Q86YR5;A0A087WVF5	A0A0A0MSK4;A0A0A0MRC4;Q86YR5;A0A087WVF5	G-protein-signaling modulator 1	GPSM1
23.7902	23.8691	23.9157	23.9812	23.7211	23.5524	23.3606	23.4623	23.7081	23.9251	23.5992	23.8549	23.7684	23.9593	23.6475	23.9401	-1	+	+	+	115_DMSO;MTX_DMSO;PYR_DMSO	56	56	1	22	22	0.3	452.98	0	196.86	2621800000	294	2.25763	0.00464424	0.364964	4.22584	1.23833	0.0329204	0.247727	2.34099	1.54136	0.0164225	0.304709	2.86137	Q99996;A0A7P0TAX3;A0A0A0MRF6;A0A7P0T928;A0A7P0Z4Q5;A0A7P0TBH8;A0A7P0TBI4;A0A7P0Z4N5;A0A7P0T9A9;A0A7P0TAD6;A0A7P0T939;A0A7P0TAA2;A0A2R8Y590;H7BYL6;A0A7P0TAJ1;A0A7P0T9E2;A0A6I8PUD8;A0A7P0TB09	Q99996;A0A7P0TAX3;A0A0A0MRF6;A0A7P0T928;A0A7P0Z4Q5;A0A7P0TBH8;A0A7P0TBI4;A0A7P0Z4N5;A0A7P0T9A9;A0A7P0TAD6;A0A7P0T939;A0A7P0TAA2;A0A2R8Y590	A-kinase anchor protein 9	AKAP9
24.6722	24.5017	24.4827	24.7452	24.9839	24.7427	25.1004	24.9622	24.2924	24.2146	24.0067	23.8955	24.7575	24.1416	24.1155	23.7477	-1	+	+	+	115_DMSO;MTX_DMSO;PYR_DMSO	11	11	11	28.9	28.9	28.9	47.804	0	197.07	1161800000	124	1.90155	0.0100769	-0.346851	-3.5183	3.42388	0.000862637	-0.845016	-7.15199	1.84173	0.00875239	-0.756735	-3.40556	A0A0A0MRI2;Q9UNH7;G3V5X9;G3V2U1;H0YJF8;G3V4Z5;Q86XE0	A0A0A0MRI2;Q9UNH7	Sorting nexin-6;Sorting nexin-6, N-terminally processed	SNX6
22.177	22.0039	22.2628	22.0886	21.1121	20.6866	20.8254	21.0738	22.4359	22.2224	22.2483	22.1874	22.3601	22.896	22.4674	22.3069	-1	+	+	+	115_DMSO;MTX_DMSO;PYR_DMSO	3	3	3	30.1	30.1	30.1	17.643	0.00020012	4.7169	154870000	23	4.3402	0.000175824	1.2086	10.4239	4.61771	0.000574163	1.34904	11.6487	4.09162	0.00137544	1.58314	9.42752	A0A0A0MRJ2;Q5VTZ4;P18847	A0A0A0MRJ2;Q5VTZ4;P18847	Cyclic AMP-dependent transcription factor ATF-3	ATF3
24.1575	24.3866	24.3007	24.1572	23.6327	23.7547	23.6557	23.7206	24.143	24.3572	24.2947	24.1771	24.5671	24.5306	24.2326	24.6282	-1	+	+	+	115_DMSO;MTX_DMSO;PYR_DMSO	39	39	39	47.3	47.3	47.3	145.01	0	323.31	3979800000	514	3.93649	0.000368159	0.559588	8.84966	4.1377	0.000442049	0.552114	9.60551	3.8785	0.00115869	0.798733	8.64177	A0A0A0MRM8;A0A1Y0BRN3;A0A590UJ40;Q9UM54;A0A590UKB0;A0A590UJ75;A0A0D9SGC1;A0A590UK22;A0A590UK86;A0A590UK71;A0A5F9ZI03;A0A590UJY4;Q5JVM0;A0A590UJW9	A0A0A0MRM8;A0A1Y0BRN3;A0A590UJ40;Q9UM54;A0A590UKB0;A0A590UJ75;A0A0D9SGC1;A0A590UK22;A0A590UK86;A0A590UK71;A0A5F9ZI03;A0A590UJY4	Unconventional myosin-VI	MYO6
27.78	27.7984	28.0418	27.7102	27.5822	27.5279	27.4966	27.5079	27.8636	27.7324	28.0182	27.8781	27.7971	28.2629	28.2495	27.9332	-1	+	+	+	115_DMSO;MTX_DMSO;PYR_DMSO	12	12	9	13.3	13.3	9.2	74.543	0	105.12	6688400000	244	2.18065	0.00557816	0.303953	4.06715	2.86255	0.00186961	0.34443	5.60677	2.39368	0.00367656	0.532018	4.51489	A0A0A0MRM9;Q14978;S4R349;S4R402	A0A0A0MRM9;Q14978	Nucleolar and coiled-body phosphoprotein 1	NOLC1
23.47	23.5727	23.4761	23.6673	22.8444	22.8678	23.0291	22.8343	23.2867	23.3487	23.5116	23.6791	23.2159	23.5868	23.3981	23.6553	-1	+	+	+	115_DMSO;MTX_DMSO;PYR_DMSO	15	15	15	29.4	29.4	29.4	73.324	0.000387	59.553	710120000	159	4.23798	0.00015534	0.652589	10.0033	2.88916	0.00179813	0.562606	5.67368	2.70859	0.00253712	0.570121	5.23053	Q9NZT2;A0A0A0MRN5;Q4VXW3	Q9NZT2;A0A0A0MRN5	Opioid growth factor receptor	OGFR
23.7192	23.675	23.9747	24.2084	23.3966	23.6402	23.5445	23.8416	23.7492	23.6913	24.4262	24.1853	23.7608	23.9719	24.5916	23.8883	-1		+	+	MTX_DMSO;PYR_DMSO	35	23	23	34.5	24.6	24.6	122.86	0	139.08	1795700000	168	0.951251	0.0736642	0.28858	1.86222	1.05874	0.048062	0.407245	2.04078	1.13206	0.0407433	0.447415	2.1629	A0A0A0MRP6;B7ZLQ5;P28370	A0A0A0MRP6;B7ZLQ5;P28370	Probable global transcription activator SNF2L1	SMARCA1
21.2344	22.3404	22.3322	21.1544	22.1964	21.8898	21.8378	21.9922	20.5377	22.5464	22.5948	23.0705	22.604	22.3117	22.5682	22.7474	-1			+	PYR_DMSO	3	3	3	13.9	13.9	13.9	33.708	0.00021222	6.6394	114640000	16	0.25797	0.43059	-0.213724	-0.629674	0.138834	0.591942	0.208325	0.366762	2.52488	0.00308286	0.578767	4.80474	A0A0A0MRR1;Q5VV50;Q5VV52	A0A0A0MRR1;Q5VV50;Q5VV52	Zinc finger protein 691	ZNF691
24.3725	24.4087	24.3996	24.2974	24.5265	24.661	24.5905	24.8614	24.3551	24.0742	23.9362	23.9143	24.326	24.0889	24.1143	24.1595	-1	+	+	+	115_DMSO;MTX_DMSO;PYR_DMSO	17	17	12	42.5	42.5	35.4	43.294	0	160.1	1834400000	244	2.03562	0.00752141	-0.290287	-3.77701	2.4914	0.00305679	-0.58989	-4.72969	2.78484	0.00234834	-0.487633	-5.41456	B6VEX4;A0A0A0MRT6;Q8IZP0;E9PEZ7	B6VEX4;A0A0A0MRT6;Q8IZP0	Abl interactor 1	ABI1
21.2315	21.8172	21.1581	24.6466	24.2227	24.5354	24.3305	24.4383	24.7746	24.7169	24.8576	21.6174	24.55	21.0871	24.7707	24.6224	-1	+			115_DMSO	4	4	4	14.7	14.7	14.7	48.874	0.00057748	3.8201	549660000	25	1.40332	0.0265188	-2.16834	-2.62148	0.193128	0.488998	-0.390068	-0.49077	0.291438	0.378131	-0.624147	-0.698243	A0A0A0MRV3;Q9P2S5;Q5T0D5;Q5TBW1;J3KTP2	A0A0A0MRV3;Q9P2S5;Q5T0D5;Q5TBW1;J3KTP2	WD repeat-containing protein WRAP73	WRAP73
23.5293	23.0941	22.8693	22.799	23.6809	22.8013	22.9189	23.2294	23.8169	23.1634	23.2173	23.0899	23.6144	23.7453	23.3127	23.5429	-1					9	9	9	24.9	24.9	24.9	82.525	0.00028082	22.244	539620000	59	0.123602	0.650088	-0.0846829	-0.330424	0.261582	0.391018	0.164297	0.637167	0.932809	0.0644683	0.3962	1.83158	A0A0A0MS51;A0A8V8TND7;A0A0A0MT01;P06396;CON__Q3SX14;A0A0U1RQL8;Q5T0I0	A0A0A0MS51;A0A8V8TND7;A0A0A0MT01;P06396	Gelsolin	GSN
23.0378	22.9655	22.8647	22.4433	21.7079	22.7412	21.6664	21.4848	22.5983	22.7982	22.924	23.1291	22.9545	22.5601	22.2572	22.9745	-1	+	+	+	115_DMSO;MTX_DMSO;PYR_DMSO	4	4	4	12.8	12.8	12.8	42.882	0	72.309	265820000	61	1.59377	0.018621	0.927739	2.95395	1.70281	0.0122298	0.962309	3.14963	1.25285	0.0308915	0.786462	2.36545	A0A0A0MSA9;A0A0C4DG49;P15151	A0A0A0MSA9;A0A0C4DG49;P15151	Poliovirus receptor	PVR
22.8607	22.7927	22.5868	22.7771	23.0588	23.1017	23.3086	23.0397	22.8762	22.2685	22.2249	22.3656	22.8343	22.3786	22.5231	21.849	-1	+	+	+	115_DMSO;MTX_DMSO;PYR_DMSO	15	15	15	29.6	29.6	29.6	78.808	0.00035137	46.584	587090000	70	2.32751	0.00433583	-0.372866	-4.37289	2.27619	0.00441608	-0.693381	-4.2646	1.84039	0.00877748	-0.730937	-3.40307	A0A0A0MSB8;Q9UPT5;A0A0A0MRE1;B4DJ07;B5MCY9;K7ERQ5;C9JME6;C9JKC2	A0A0A0MSB8;Q9UPT5;A0A0A0MRE1;B4DJ07	Exocyst complex component 7	EXOC7
22.7029	23.1542	22.6953	22.9518	22.4629	22.6802	22.3378	20.8937	22.7697	23.1019	23.3693	23.1079	22.7051	22.9547	23.2183	22.7556	-1		+		MTX_DMSO	9	6	6	12.6	9.8	9.8	90.712	0.00024091	12.238	282070000	32	0.94934	0.0740532	0.782405	1.85904	1.23855	0.0329163	0.993549	2.34136	0.991027	0.0567615	0.814802	1.92828	Q8IXK0;A0A0A0MSI2;A0A8I5KY19	Q8IXK0;A0A0A0MSI2	Polyhomeotic-like protein 2	PHC2
22.8458	22.4262	21.7032	22.6093	23.2994	22.977	22.4287	22.7854	22.721	22.4342	21.6769	22.0621	22.8852	22.332	21.9967	22.0943	-1		+	+	MTX_DMSO;PYR_DMSO	8	2	2	31.6	11.8	11.8	36.853	0.0003023	28.677	209420000	41	0.767229	0.117571	-0.476472	-1.55514	1.17366	0.0373917	-0.649056	-2.23244	1.0481	0.0496466	-0.545531	-2.02309	P42330;A0A0A0MSS8;S4R3Z2	P42330;A0A0A0MSS8;S4R3Z2	Aldo-keto reductase family 1 member C3	AKR1C3
23.6187	23.5123	24.2054	23.1	23.0921	23.7507	22.7457	22.3616	22.8722	23.6866	23.6713	23.6107	23.2775	23.2671	23.3123	23.6605	-1					8	8	4	9.2	9.2	4.4	134.57	0.00026717	18.301	523320000	69	0.834134	0.099112	0.621566	1.66726	0.636758	0.133668	0.472637	1.33335	0.597624	0.152727	0.391818	1.26564	A0A0A0MST8;E9PFN4;Q9Y6M7;C9JRP1	A0A0A0MST8;E9PFN4;Q9Y6M7;C9JRP1	Anion exchange protein;Sodium bicarbonate cotransporter 3	SLC4A7
21.831	22.6571	22.5721	22.3604	22.359	22.9383	22.5846	22.5286	21.8827	22.0506	22.7202	21.9121	22.2788	22.0951	21.9738	21.3561	-1			+	PYR_DMSO	4	4	3	8.9	8.9	6.3	85.467	0.00022227	8.278	186350000	21	0.512308	0.216633	-0.247474	-1.11529	1.03181	0.0516041	-0.46119	-1.99602	1.55737	0.0157256	-0.676652	-2.88956	A0A0G2JNZ7;A0A0A0MSX3;Q08345;A0A0G2JI85;E7ERI6;E7ETI3;A0A0G2JIA2;E7EPN2;H0Y717;A2ABL2;A0A0G2JIZ7;E7EQ30;H0Y9F4;E7EPH4;A2ABM8;A0A140T972	A0A0G2JNZ7;A0A0A0MSX3;Q08345;A0A0G2JI85	Epithelial discoidin domain-containing receptor 1	DDR1
23.2114	23.8069	22.7834	23.2575	22.8183	23.1308	22.7331	22.8806	22.988	23.2852	23.3523	23.5249	23.4224	23.4658	23.3589	23.3423	-1		+	+	MTX_DMSO;PYR_DMSO	3	3	3	14.5	14.5	14.5	32.57	0.00023137	10.077	407540000	53	0.824216	0.101905	0.374083	1.65069	1.51647	0.0178395	0.396898	2.8177	2.86661	0.00209741	0.506639	5.61693	A0A0A0MT32;P38571;Q5T073;Q5T770	A0A0A0MT32;P38571;Q5T073	Lysosomal acid lipase/cholesteryl ester hydrolase	LIPA
23.6282	23.8807	23.7048	23.8137	23.7075	23.6585	23.3892	23.3999	23.9516	23.9722	24.0496	24.1057	23.6845	24.0829	24.0975	23.8664	-1	+	+	+	115_DMSO;MTX_DMSO;PYR_DMSO	14	11	11	17.3	15.4	15.4	148.86	0.00037879	56.162	1159700000	119	1.13071	0.0490916	0.218122	2.16066	2.72872	0.00226421	0.481033	5.27868	1.64822	0.013105	0.394074	3.05113	A0A0A0MT33;Q9UPN6	A0A0A0MT33;Q9UPN6	Protein SCAF8	SCAF8
24.8475	24.4253	23.9252	24.4439	24.3615	24.6403	24.2942	24.7639	24.8459	24.7171	24.1352	23.9356	24.9627	24.8069	24.1286	24.4183	-1					8	8	8	31.6	31.6	31.6	42.724	0.00037821	55.824	1613400000	132	0.186607	0.532573	-0.104502	-0.476286	0.166249	0.535087	-0.106504	-0.430382	0.107976	0.691388	0.0641494	0.292339	A0A0S2Z4K7;A0A0A0MT83;P26440;H7C4G6;H0YKV0;H0YN10;H0YLC3;A0A087WVD3	A0A0S2Z4K7;A0A0A0MT83;P26440;H7C4G6	Isovaleryl-CoA dehydrogenase, mitochondrial	IVD
26.0245	26.1618	26.2687	26.1782	25.8124	25.898	25.6315	25.8104	26.2041	26.1698	26.3547	26.3027	26.1985	26.3203	26.5358	26.1783	-1	+	+	+	115_DMSO;MTX_DMSO;PYR_DMSO	30	30	30	39.1	39.1	39.1	99.365	0	314.85	9308300000	591	2.57171	0.00287931	0.370239	4.91101	3.25595	0.00110689	0.469766	6.6587	2.70964	0.00253945	0.520189	5.23304	A0A0A0MTB8;Q8NI36	A0A0A0MTB8;Q8NI36	WD repeat-containing protein 36	WDR36
22.8514	22.9349	23.4864	23.2369	23.0284	22.8863	22.9244	22.8941	22.7265	22.8229	23.0665	22.91	22.8143	23.2051	23.0563	23.1127	-1					33	33	33	9.8	9.8	9.8	591.4	0.00033956	41.865	944370000	107	0.618143	0.167727	0.194095	1.30123	0.269806	0.381328	-0.051847	-0.654141	0.599692	0.151811	0.113775	1.26923	A0A0A0MTR7;A0A0A0MTC1;Q63HN8;I3L3H9	A0A0A0MTR7;A0A0A0MTC1;Q63HN8	E3 ubiquitin-protein ligase RNF213	RNF213
23.123	23.073	22.7446	23.0283	23.1734	23.3518	23.5998	23.6066	22.8497	22.3576	22.7133	22.6899	23.2106	22.7712	22.9091	22.414	-1	+	+	+	115_DMSO;MTX_DMSO;PYR_DMSO	8	8	8	23	23	23	51.419	0.00028596	23.825	458390000	76	1.76763	0.0131593	-0.440673	-3.26808	2.72582	0.00225667	-0.780283	-5.27172	1.67544	0.0124457	-0.606658	-3.10011	Q13418;A0A0A0MTH3;A0A087WWY6	Q13418;A0A0A0MTH3	Integrin-linked protein kinase	ILK
25.6538	25.6868	26.0959	25.2253	25.789	26.4914	26.1032	26.0772	25.0524	25.5735	25.9904	25.9013	25.1781	25.125	25.358	25.5699	-1			+	PYR_DMSO	16	16	16	44.3	44.3	44.3	61.446	0	191.29	5588800000	318	1.01268	0.0641469	-0.449728	-1.96424	0.970126	0.0595965	-0.485793	-1.89357	2.42925	0.00349279	-0.807434	-4.59237	A0A0A0MTI1;Q15392;A0A3B3ITT9;A0A3B3IT58;A0A3B3IRV7;A0A3B3ISR5	A0A0A0MTI1;Q15392	Delta(24)-sterol reductase	DHCR24
24.6757	24.8747	25.0921	24.919	22.7488	22.9259	23.3257	23.493	24.5101	24.7845	24.8965	25.1266	24.296	24.5818	24.8674	24.6141	-1	+	+	+	115_DMSO;MTX_DMSO;PYR_DMSO	13	13	13	51.3	51.3	51.3	51.497	0	126.7	3096100000	209	4.02607	0.000394667	1.76701	9.1794	3.67428	0.000642735	1.70607	7.94299	3.38619	0.00144571	1.46644	7.0388	A0A0A0MTL5;Q13309;D6R9R7;A0A7I2V5B8;A0A7I2YQC7;A0A7I2V2J7;A0A7I2YQB7;A0A7P0S4R7;D6RF40;D6RAG5;A0A7I2V413;D6RHY6;A0A7I2V3U1;A0A7I2YQH6	A0A0A0MTL5;Q13309;D6R9R7;A0A7I2V5B8;A0A7I2YQC7;A0A7I2V2J7;A0A7I2YQB7;A0A7P0S4R7;D6RF40	S-phase kinase-associated protein 2	SKP2
25.3262	25.3738	25.5911	25.4545	24.5418	24.5395	24.7461	24.7073	25.1778	25.2998	25.4871	25.5441	25.139	25.482	25.4192	25.4636	-1	+	+	+	115_DMSO;MTX_DMSO;PYR_DMSO	24	24	24	40.4	40.4	40.4	86.982	0	234.16	4452200000	395	4.26382	0.00016	0.802732	10.1081	3.50587	0.000554572	0.743552	7.4034	3.59123	0.00138856	0.742305	7.67293	Q13617;Q5T2B5;A0A0A0MTN0;A0A8I5QJI3;A0A8I5KYP8;A0A8I5KUA9;A0A8I5KQQ5;A0A8I5KU22;A0A0D9SET6;A0A8I5KYZ8;A0A8I5KVR3;A0A8I5KXB2;A0A8I5KY75;A0A8I5KVE2;A0A8I5KTY5;A0A8I5KS98;A0A8I5KPX0;A0A8I5QKN3;A0A8I5KWB8;A0A8I5KV54;A0A8I5KYM7;A0A8I5KTY2;A0A8I5KSW7;Q5T2B7;A0A8I5KR51;A0A8I5KYA3;A0A8I5KUA0	Q13617;Q5T2B5;A0A0A0MTN0;A0A8I5QJI3;A0A8I5KYP8;A0A8I5KUA9;A0A8I5KQQ5;A0A8I5KU22;A0A0D9SET6;A0A8I5KYZ8;A0A8I5KVR3;A0A8I5KXB2;A0A8I5KY75	Cullin-2	CUL2
29.7547	29.4711	29.6793	29.3947	29.7414	30.0602	29.2641	30.0313	29.5406	29.9677	29.6267	29.5379	29.4438	29.3496	29.5934	29.7198	-1					22	22	22	1.2	1.2	1.2	3994.6	0.00075772	3.4366	16214000000	26	0.438181	0.262759	-0.199311	-0.980726	0.198504	0.480608	-0.106015	-0.502633	0.57512	0.162703	-0.2476	-1.22637	A0A0A0MTS7;Q8WZ42;A0A0A0MRA3	A0A0A0MTS7;Q8WZ42;A0A0A0MRA3	Titin	TTN
21.6048	21.9563	21.8125	21.0558	22.2109	22.9803	21.9098	22.1772	21.6481	21.7914	21.8832	21.896	21.6805	21.4635	21.3775	21.5849	-1	+	+	+	115_DMSO;MTX_DMSO;PYR_DMSO	3	3	3	9.9	9.9	9.9	46.22	0.00031456	32.634	102420000	43	1.24213	0.037658	-0.712211	-2.3474	1.1361	0.0404788	-0.51486	-2.16966	1.78884	0.00959877	-0.792941	-3.3072	A0A0A0MTU3;Q4ZIN3;U3KPY4	A0A0A0MTU3;Q4ZIN3	Membralin	TMEM259
26.2214	26.3946	26.4475	26.032	26.4457	26.3603	26.2372	26.5888	26.0835	26.3277	26.2095	26.3429	26.2935	26.4356	26.2081	26.4143	-1					8	8	8	49.6	49.6	49.6	25.171	0	114.95	3129200000	147	0.515907	0.214262	-0.134097	-1.12172	0.884306	0.0720691	-0.167065	-1.75092	0.326942	0.339978	-0.0701141	-0.769054	Q9Y3B3;A0A0A6YYA0;G3V2Y2	Q9Y3B3;A0A0A6YYA0	Transmembrane emp24 domain-containing protein 7	TMED7;TMED7-TICAM2
23.4981	23.3431	23.5085	23.498	22.6155	23.143	22.9202	23.0197	23.5806	23.7974	23.5939	23.587	23.4586	23.9307	23.6837	23.7634	-1	+	+	+	115_DMSO;MTX_DMSO;PYR_DMSO	4	4	4	12.3	12.3	12.3	63.444	0.00030684	30.088	514470000	52	2.38629	0.0038537	0.537338	4.4989	2.91979	0.00169628	0.715132	5.75146	2.71772	0.00250879	0.784509	5.25233	Q96JP5;A0A0A6YYC7;H3BTR0	Q96JP5;A0A0A6YYC7;H3BTR0	E3 ubiquitin-protein ligase ZFP91	ZFP91;ZFP91-CNTF
24.7645	24.8377	25.0361	24.9471	23.7805	23.6641	24.0239	23.9673	24.6737	24.934	25.2152	25.0127	24.7397	24.9559	25.2329	25.0383	-1	+	+	+	115_DMSO;MTX_DMSO;PYR_DMSO	16	16	16	40.6	40.6	40.6	66.257	0	87.205	2383000000	235	4.26756	0.000161074	1.03742	10.1234	3.65625	0.00063837	1.09999	7.88367	3.86683	0.00114428	1.1328	8.60047	A0A0A6YYG7;Q6IBW4;H0YC55;E5RJN3;E5RJL4;F8WAR3	A0A0A6YYG7;Q6IBW4	Condensin-2 complex subunit H2	NCAPH2
25.1582	25.1081	25.3005	25.0978	24.7406	24.7314	24.6283	24.8029	25.0508	25.2257	25.4305	25.062	25.1279	25.5056	25.3205	25.1414	-1	+	+	+	115_DMSO;MTX_DMSO;PYR_DMSO	9	9	9	29	29	29	58.199	0	246.53	2571100000	152	3.523	0.000910624	0.440349	7.45687	2.54938	0.00277357	0.466461	4.86014	2.90462	0.00208917	0.548067	5.71285	A0A0A6YYI3;A0A0B4J1V8;Q9NQ55;A8MV53;C9J3W3;H7C446;C9JHF7	A0A0A6YYI3;A0A0B4J1V8;Q9NQ55;A8MV53;C9J3W3	Suppressor of SWI4 1 homolog	PPAN-P2RY11;PPAN
26.4164	26.4253	26.6469	26.6094	25.694	25.7631	25.8452	25.7063	26.4806	26.8747	26.6788	26.7831	26.6053	26.5491	26.7209	26.7817	-1	+	+	+	115_DMSO;MTX_DMSO;PYR_DMSO	14	14	0	31.2	31.2	0	54.223	0	277.02	6518700000	404	4.49958	0.000206009	0.772341	11.112	4.33927	0.000561644	0.952129	10.42	5.15713	0.00121739	0.912088	14.4211	A0A0A6YYJ8	A0A0A6YYJ8		LUC7L2
24.2251	24.4826	24.682	24.6275	24.5092	24.437	24.4057	24.6645	24.4727	24.5273	25.0499	24.7467	24.51	24.7579	25.0757	24.3324	-1					6	6	6	58.5	58.5	58.5	16.389	0.00028193	22.475	1155100000	102	0.000553068	0.997859	0.000195026	0.00166262	0.653554	0.127702	0.195055	1.36222	0.428694	0.250971	0.164925	0.963179	A0A0B4J1S3;O15392;H3BLT4;K7EMW2;K7EP76;K7ELG2	A0A0B4J1S3;O15392;H3BLT4;K7EMW2	Baculoviral IAP repeat-containing protein 5	BIRC5
23.9546	24.0092	24.5069	24.2513	24.5359	24.7187	24.7986	24.6744	23.5507	23.9516	24.7336	24.6232	23.6787	23.931	24.4754	24.1437	-1	+		+	115_DMSO;PYR_DMSO	24	24	20	41.6	41.6	35.7	102.71	0.00033223	39.285	1891400000	145	1.96303	0.00901442	-0.50145	-3.63587	0.813359	0.0853065	-0.467136	-1.63253	1.90255	0.00801974	-0.624696	-3.52021	A0A0B4J1V9;Q9NRZ9;A0A087WSW7;F6RPV8;A0A8V8TMK7;Q76H82	A0A0B4J1V9;Q9NRZ9;A0A087WSW7;F6RPV8	Lymphoid-specific helicase	HELLS
23.6319	23.6676	24.1188	23.7461	23.7521	23.6224	23.6105	23.7484	23.8535	23.8653	24.1383	24.1098	23.9939	24.0637	24.2972	23.7661	-1		+	+	MTX_DMSO;PYR_DMSO	16	16	1	24.5	24.5	1.6	113.01	0	194.1	1597900000	221	0.400675	0.290335	0.107757	0.910853	1.93991	0.00795597	0.308376	3.59145	1.61441	0.0141145	0.346888	2.99067	A0A0B4J1W0;O75448;F5H5K2;B4DDR8;B9TX62;E9PFL1;H0YEG1;J3KSU0;F5H0M2;F5H2D6	A0A0B4J1W0;O75448;F5H5K2;B4DDR8	Mediator of RNA polymerase II transcription subunit 24	MED24
24.1502	24.0696	24.0613	24.0717	25.002	24.8376	25.152	25.1077	23.8752	23.449	23.5702	23.4794	24.0097	23.7214	23.848	23.4418	-1	+	+	+	115_DMSO;MTX_DMSO;PYR_DMSO	26	26	26	37.8	37.8	37.8	101.2	0	323.31	2158800000	199	4.86441	0.000298137	-0.936587	-12.8479	4.68013	0.000621762	-1.43136	-11.9418	4.01653	0.0012327	-1.26959	-9.14377	A0A0B4J1W3;Q9BXJ9;A0A8V8TPI7;A0A8V8TQ34;A0A8V8TQT7;A0A8V8TR41;Q6N069;D6RAP7	A0A0B4J1W3;Q9BXJ9;A0A8V8TPI7;A0A8V8TQ34	N-alpha-acetyltransferase 15, NatA auxiliary subunit	NAA15
29.1792	29.2099	29.2466	29.2551	28.9663	28.7631	28.8718	28.6415	29.2607	29.6531	29.4258	29.5052	29.4006	29.5271	29.4962	29.3644	-1	+	+	+	115_DMSO;MTX_DMSO;PYR_DMSO	6	6	5	43.1	43.1	43.1	15.763	0	169.03	26853000000	237	2.90278	0.00139851	0.412019	5.70817	3.03202	0.0013719	0.650539	6.04313	3.68036	0.00107338	0.636423	7.96306	A0A0B4J1Z1;C9JAB2;Q16629	A0A0B4J1Z1;C9JAB2;Q16629	Serine/arginine-rich splicing factor 7	SRSF7
24.5003	24.0912	23.8316	24.4985	23.6678	23.9415	23.8268	24.2353	24.3777	24.2452	24.1243	23.9559	24.2534	24.3017	24.1378	24.3834	-1			+	PYR_DMSO	13	13	13	60.4	60.4	60.4	41.601	0	118.99	1558500000	181	0.757234	0.120373	0.312532	1.53832	0.867702	0.0747811	0.257889	1.72326	1.44598	0.0198028	0.351191	2.69504	A0A0B4J2A4;P42765;K7EME0;K7EJB1;K7EJ68;K7ER88	A0A0B4J2A4;P42765;K7EME0	3-ketoacyl-CoA thiolase, mitochondrial	ACAA2
28.1632	27.9671	28.1196	27.7889	28.7027	28.064	28.5247	28.6128	27.8209	27.9369	27.6521	27.7015	27.7193	27.7902	27.5789	27.7454	-1	+	+	+	115_DMSO;MTX_DMSO;PYR_DMSO	2	2	2	41.1	41.1	41.1	12.99	0	70.77	10555000000	200	1.51719	0.0211696	-0.466342	-2.81897	2.37937	0.00377089	-0.698193	-4.48394	2.67247	0.00256637	-0.767616	-5.14489	K7EM56;A0A0B4J2B4;S4R417;K7ELC2;P62841;S4R456;K7EJ78;K7EQJ5	K7EM56;A0A0B4J2B4;S4R417;K7ELC2;P62841;S4R456;K7EJ78;K7EQJ5	40S ribosomal protein S15	RPS15
25.0907	25.1345	25.262	25.1573	27.1195	26.9849	27.0645	27.2797	25.2902	24.9725	24.6912	24.913	25.4363	24.7484	25.3377	24.7411	-1	+	+	+	115_DMSO;MTX_DMSO;PYR_DMSO	5	5	5	28.7	28.7	28.7	21.525	0	76.34	3001800000	137	6.77261	0	-1.951	-27.0458	5.33976	0.000831169	-2.14538	-15.4936	4.33608	0.00156279	-2.04623	-10.4066	Q5W0H4;A0A0B4J2C3;P13693;J3KPG2;E9PJF7;H0YCX0;Q56UQ5	Q5W0H4;A0A0B4J2C3;P13693;J3KPG2;E9PJF7	Translationally-controlled tumor protein	TPT1
25.5253	25.2074	24.9432	25.2052	25.2147	25.6003	25.1208	25.5512	25.6458	25.2616	25.1121	24.9553	25.7365	25.5336	25.0488	25.3162	-1					7	7	7	56.3	56.3	56.3	28.17	0.00038256	57.984	3268600000	198	0.393197	0.29663	-0.151474	-0.896755	0.278944	0.370842	-0.128059	-0.672865	0.069549	0.79334	0.0370035	0.194741	P0DPI2;A0A0B4J2D5;A0A2R8Y6K9;H7C1F6;H7C2G3;F2Z2Q0;A0A096LP12;A0A2R8YDR7	P0DPI2;A0A0B4J2D5
23.5713	23.52	23.7298	23.4435	23.4348	23.7273	23.8361	23.6256	23.2764	23.6463	23.9586	23.8838	23.0769	23.7314	23.9254	23.4823	-1					9	9	9	21.3	21.3	21.3	86.238	0	87.51	1130200000	109	0.37284	0.313232	-0.0897717	-0.858071	0.0720347	0.761205	0.0353398	0.20124	0.199413	0.508492	-0.101928	-0.504631	A0A0B4J2G4;Q15345;A0A087WTU1;A0A087X0S7;A0A087WTI9	A0A0B4J2G4;Q15345;A0A087WTU1	Leucine-rich repeat-containing protein 41	LRRC41
23.7194	23.3129	22.965	23.3454	22.8298	23.3602	23.11	23.1258	23.7021	23.3742	23.4446	22.6386	23.2745	23.1429	22.7236	22.946	-1					6	6	6	34.7	34.7	34.7	22.61	0.00031636	33.297	438100000	41	0.569032	0.18802	0.22921	1.21571	0.305091	0.341354	0.183399	0.725693	0.207868	0.493739	-0.0846949	-0.523134	G3V5T0;A0A0C4DFM0;G3V4T6;O43708;A0A0A0MR33;G3V267;G3V3B9;H0YJN8	G3V5T0;A0A0C4DFM0;G3V4T6;O43708;A0A0A0MR33;G3V267;G3V3B9	Maleylacetoacetate isomerase	GSTZ1
25.0438	25.305	25.0135	24.4855	25.0657	25.3283	24.7536	24.7587	24.5909	25.2643	24.9974	24.9309	24.8848	24.8611	24.4898	24.9949	-1					7	7	7	15.7	15.7	15.7	74.518	0	79.344	1857200000	170	0.0226254	0.920473	-0.0146294	-0.0663735	0.055339	0.81335	-0.0307198	-0.157044	0.425456	0.25323	-0.168933	-0.95717	Q92544;A0A0C4DFM1;F2Z2L1	Q92544;A0A0C4DFM1	Transmembrane 9 superfamily member 4	TM9SF4
21.9214	21.9066	21.4883	21.7167	21.5217	21.5028	22.1209	21.556	21.6687	22.1628	21.8714	21.8018	21.9094	21.9072	21.7922	21.8899	-1					7	7	7	9.5	9.5	9.5	108.7	0.00019739	4.388	151030000	20	0.179442	0.543677	0.0829043	0.460253	0.506215	0.18852	0.200844	1.10439	0.626486	0.141259	0.199323	1.31564	A0A0C4DFM2;Q6ZN55	A0A0C4DFM2;Q6ZN55	Zinc finger protein 574	ZNF574
25.5336	25.7094	25.5901	25.5828	25.1849	25.3607	25.0508	25.0807	25.571	25.5734	25.4615	25.4051	25.7276	25.4874	25.273	25.2974	-1	+	+	+	115_DMSO;MTX_DMSO;PYR_DMSO	30	30	29	49.6	49.6	46.9	103.19	0	323.31	6541200000	568	2.81196	0.00165873	0.4347	5.48108	2.19339	0.00538845	0.333477	4.09318	1.14929	0.039148	0.277059	2.19168	A0A590UJD9;A0A590UJ08;A0A0C4DFT3;Q12959;A0A590UJC5;A0A590UKA8;A0A590UJ68;A0A590UJS9;A0A590UJ18;A0A590UJR5;A0A590UJ81;C9JUA9;A0A590UK81;A0A590UJ29;A0A590UK48;A0A590UJR4;A0A590UJX2;A0A590UJ64;E7EQD7;A0A590UJL2;A0A590UK02;A0A590UJ25;A0A590UK70;B4E2H8;B7Z2T4;E9PN83;F8VYC1;E9PIW2;A0A3B3ITF1;Q15700;A0A3B3ISW2;A0A590UJ95;A0A590UK52;B5MCC5;A0A590UJZ4;C9JCP6;A8MUT6;H7C325;C9JN61;C9IYP1;H7C166;A0A590UK13;F…	A0A590UJD9;A0A590UJ08;A0A0C4DFT3;Q12959;A0A590UJC5;A0A590UKA8;A0A590UJ68;A0A590UJS9;A0A590UJ18;A0A590UJR5;A0A590UJ81;C9JUA9;A0A590UK81;A0A590UJ29;A0A590UK48;A0A590UJR4;A0A590UJX2;A0A590UJ64;E7EQD7	Disks large homolog 1	DLG1
24.6646	24.7648	24.7735	24.8101	24.0111	24.1168	23.9509	23.8092	24.7021	24.9581	24.9377	24.9528	24.7794	24.8453	24.9774	24.9077	-1	+	+	+	115_DMSO;MTX_DMSO;PYR_DMSO	13	13	13	46.4	46.4	46.4	58.499	0	170.36	2683900000	267	4.46302	0.000195122	0.781225	10.9506	4.30092	0.000529032	0.915675	10.2604	4.64378	0.00159441	0.905424	11.7703	A0A0C4DFX9;Q9H3P2;H0Y3X6;C9JHL4;C9JEM7;H7C2C7;H7C0W2;H7C3C2;F8W954;F8WF98;H7C2M8	A0A0C4DFX9;Q9H3P2;H0Y3X6	Negative elongation factor A	NELFA
22.8877	23.1635	22.9849	22.8704	21.7221	22.3686	22.2126	22.6502	22.829	23.0961	22.8481	22.8454	23.14	23.0415	22.9204	23.2454	-1	+	+	+	115_DMSO;MTX_DMSO;PYR_DMSO	8	8	8	27.1	27.1	27.1	53.806	0.00031776	33.736	474230000	87	1.93812	0.00955976	0.738246	3.58803	1.76031	0.0110983	0.666258	3.25462	2.20129	0.0048655	0.848443	4.10937	A0A0C4DFZ2;P15289	A0A0C4DFZ2;P15289	Arylsulfatase A;Arylsulfatase A component B;Arylsulfatase A component C	ARSA
28.6241	28.4512	28.6579	28.5001	29.1913	28.9819	29.1822	29.243	28.3335	28.1624	28.1576	28.1258	28.4249	28.2615	28.2425	28.3453	-1	+	+	+	115_DMSO;MTX_DMSO;PYR_DMSO	20	20	20	71.9	71.9	71.9	29.404	0	323.31	48347000000	779	3.63446	0.000690167	-0.591294	-7.81252	4.86809	0.000794702	-0.954795	-12.8666	4.62507	0.00158333	-0.831098	-11.6829	C9J9K3;A0A8V8TMX1;A0A0C4DG17;A0A8V8TLA4;P08865;A0A8I5KQE6;F8WD59;A0A8V8TMP3;A0A8V8TMZ8	C9J9K3;A0A8V8TMX1;A0A0C4DG17;A0A8V8TLA4;P08865;A0A8I5KQE6;F8WD59	40S ribosomal protein SA	RPSA
26.1217	26.6132	25.9612	21.5701	26.4789	25.9792	25.8647	25.3704	27.1272	26.5976	26.1285	26.5005	26.7595	26.8848	25.9144	26.0632	-1		+		MTX_DMSO	6	5	5	1	0.9	0.9	1005.2	0.0072614	1.9707	1891700000	42	0.300574	0.38121	-0.856785	-0.716643	1.13453	0.0406363	0.665163	2.16703	0.702602	0.11626	0.482175	1.44593	A0A0C4DG40;Q8NF91;Q5JV20;F8WAI0;H0Y326;H0Y325;A0A5F9ZH86;A0A5F9ZH87;A0A5F9ZHB2;A0A5F9ZHE1	A0A0C4DG40;Q8NF91;Q5JV20;F8WAI0;H0Y326;H0Y325	Nesprin-1	SYNE1
25.815	26.0315	26.0207	25.746	25.7761	25.7084	25.2022	25.798	26.2822	26.0854	25.9926	25.6449	26.2914	26.3568	25.8061	26.1263	-1			+	PYR_DMSO	9	9	9	33.8	33.8	33.8	45.112	0.00035436	47.473	3200100000	136	0.90226	0.0832741	0.282114	1.78079	1.00991	0.0546149	0.380085	1.95964	1.50693	0.0175042	0.523957	2.80102	A0A0C4DG44;A0A8Q3SIX7;O43464;A0A8Q3SJ36;P83110	A0A0C4DG44;A0A8Q3SIX7;O43464;A0A8Q3SJ36	Serine protease HTRA2, mitochondrial	HTRA2
26.6642	26.5706	26.8677	26.6203	26.6351	26.8975	26.715	26.8998	26.4687	26.6335	26.605	26.7646	26.6348	26.6748	26.6671	26.5163	-1			+	PYR_DMSO	7	6	1	12.7	10.6	1.7	94.068	0.00034892	45.567	2352700000	77	0.525425	0.209113	-0.106117	-1.13869	0.958792	0.0608449	-0.168886	-1.87475	1.12559	0.0411874	-0.16359	-2.15212	A0A0C4DG68	A0A0C4DG68		PUM2
21.5558	21.8556	22.2949	21.7761	22.0091	21.8177	22.4393	22.1747	21.6432	20.5885	21.6941	21.7029	21.3909	21.7717	21.4694	21.4771	-1		+	+	MTX_DMSO;PYR_DMSO	5	5	5	10.8	10.8	10.8	68.187	0.0002111	6.3385	158760000	11	0.547438	0.198149	-0.239572	-1.17771	1.22447	0.0338146	-0.702985	-2.31766	2.01352	0.00661844	-0.582926	-3.73377	A0A0C4DG80;Q9P2N7;Q9P2J3	A0A0C4DG80;Q9P2N7;Q9P2J3	Kelch-like protein 13;Kelch-like protein 9	KLHL13;KLHL9
20.9426	20.537	20.9794	20.5798	22.3313	22.6985	21.4835	21.9462	21.303	21.0969	22.2674	21.1879	21.9266	21.0137	21.2363	21.379	-1	+		+	115_DMSO;PYR_DMSO	4	4	4	10.7	10.7	10.7	58.308	0.00021482	7.0463	85219000	10	2.49891	0.00316736	-1.35517	-4.74646	0.872581	0.0738325	-0.651093	-1.73139	1.17427	0.0369561	-0.725967	-2.23346	B7Z4D2;A0A0C4DG86;Q9NX95;B3KRD1;E9PQG2;E9PL50	B7Z4D2;A0A0C4DG86;Q9NX95;B3KRD1	Syntabulin	SYBU
26.9558	27.0064	27.1323	27.11	26.3657	26.4876	26.4087	26.4364	26.9369	27.0928	27.314	27.307	26.9722	27.1639	27.331	27.1698	-1	+	+	+	115_DMSO;MTX_DMSO;PYR_DMSO	51	51	1	46.2	46.2	1.9	117.46	0	323.31	32223000000	1380	4.84553	0.000292683	0.626526	12.7522	3.63065	0.000622517	0.738063	7.80012	4.09918	0.00139502	0.734647	9.45652	A0A0C4DG89;D6RJA6;H0Y9U3	A0A0C4DG89		DDX46
25.2189	25.4166	25.4607	25.4725	25.6528	25.7626	25.5053	25.6259	25.6432	25.5103	25.4727	25.3777	25.6945	25.5824	25.3273	25.6923	-1	+			115_DMSO	14	14	8	60.4	60.4	39	40.183	0	323.31	5249100000	412	1.66779	0.0162724	-0.244472	-3.08633	0.900857	0.0692341	-0.135654	-1.77846	0.252056	0.427506	-0.0624914	-0.617354	A0A0C4DGA2;O75521;F1LLU7;F8WAW4;F8W6J1	A0A0C4DGA2;O75521;F1LLU7	Enoyl-CoA delta isomerase 2, mitochondrial	ECI2
24.7133	24.7575	24.8909	24.8865	23.6772	23.6883	23.9599	24.0174	24.4468	24.8319	24.7418	24.8055	24.4785	24.591	24.6186	24.9213	-1	+	+	+	115_DMSO;MTX_DMSO;PYR_DMSO	37	37	37	46.7	46.7	46.7	113.93	0	282.04	4656500000	491	4.18046	0.000143713	0.97636	9.77335	3.34944	0.0011013	0.870791	6.9298	3.12115	0.00173333	0.816617	6.28261	Q14527;A0A0C4DGA6;H7C5K0	Q14527;A0A0C4DGA6	Helicase-like transcription factor	HLTF
23.8942	23.6837	23.5271	23.7405	24.2737	23.9476	24.349	24.1908	23.8908	23.602	23.4335	23.3972	23.8381	23.4314	23.6563	23.3048	-1	+	+	+	115_DMSO;MTX_DMSO;PYR_DMSO	14	14	14	34.9	34.9	34.9	76.572	0	229.61	1087000000	132	2.21954	0.0049035	-0.478917	-4.14689	2.28478	0.0043662	-0.609423	-4.28263	2.29481	0.00406336	-0.632636	-4.30371	P20810;A0A6Q8PH20;A0A0C4DGB5;A0A6Q8PGN6;B7Z574;E7EVY3;A0A6Q8PG72;E9PCH5;A0A6Q8PGG5;A0A6Q8PFE5;A0A6Q8PFF6;H0Y9H6;E7ES10;E9PDE4;H0Y7F0;E7EQA0;H0YD33;E7EQ12;A0A6Q8PFL0;F8W7E0;A0A0C4DGD1;E9PSG1;H0Y944;A0A6Q8PFR3;D6RC54;H0YA91;E7EQK6;D6RAA8	P20810;A0A6Q8PH20;A0A0C4DGB5;A0A6Q8PGN6;B7Z574;E7EVY3;A0A6Q8PG72;E9PCH5;A0A6Q8PGG5;A0A6Q8PFE5;A0A6Q8PFF6;H0Y9H6;E7ES10;E9PDE4;H0Y7F0;E7EQA0;H0YD33;E7EQ12	Calpastatin	CAST
23.4619	23.5506	23.6405	23.1876	23.2072	23.5934	22.9399	23.5006	22.9879	23.5761	23.1197	23.2544	23.3224	23.2522	23.3214	23.7743	-1					3	3	3	13.7	13.7	13.7	23.243	0.00020734	5.7192	331880000	28	0.364988	0.319137	0.149858	0.843026	0.148357	0.571496	-0.0757909	-0.389111	0.225922	0.465675	0.107283	0.562114	A0A0C4DGE4;A0A286YF28;A0A0J9YW33;Q13277	A0A0C4DGE4;A0A286YF28;A0A0J9YW33;Q13277	Syntaxin-3	STX3
25.0602	25.185	25.4996	24.7957	25.0578	25.8115	25.2655	24.9322	24.7064	25.2402	25.394	25.4147	24.8084	24.7621	24.8825	25.4752	-1					7	7	7	37.1	37.1	37.1	41.767	0	193.67	2532800000	151	0.216403	0.486007	-0.131607	-0.54165	0.113309	0.649561	-0.0779128	-0.305433	0.5115	0.19511	-0.284693	-1.11385	A0A0C4DGH0;Q5ZPR3;H0YL10;H0YK40;H0YK59;H0YLT8;H0YN85;H0YN29	A0A0C4DGH0;Q5ZPR3;H0YL10	CD276 antigen	CD276
24.7456	24.5219	24.7846	24.2313	25.3647	25.4757	25.3533	25.5779	24.8147	24.3959	24.607	24.7121	25.0578	24.7741	24.8782	24.756	-1	+	+	+	115_DMSO;MTX_DMSO;PYR_DMSO	9	9	9	49.1	49.1	49.1	33.786	0	106.93	1399200000	134	3.14047	0.00126904	-0.872028	-6.33547	3.62973	0.000621488	-0.810409	-7.79713	3.24297	0.00160913	-0.576361	-6.62171	A0A0C4DGQ5;P04632;A0A075B7C0;U3KQE2;K7EIV0;K7ELJ7;K7EKD8;K7EM73;U3KPR7;K7EMQ1;Q96L46	A0A0C4DGQ5;P04632;A0A075B7C0;U3KQE2;K7EIV0;K7ELJ7;K7EKD8;K7EM73	Calpain small subunit 1	CAPNS1
24.0799	23.9627	24.0325	23.6155	23.572	23.7218	23.226	23.3367	23.8651	24.2034	23.6667	23.949	23.7997	23.7104	23.6629	23.904	-1	+	+	+	115_DMSO;MTX_DMSO;PYR_DMSO	9	9	9	34.8	34.8	34.8	33.524	0	76.804	1311500000	135	1.60955	0.0180604	0.458509	2.98202	1.55941	0.0164062	0.456892	2.89315	1.30782	0.0270409	0.305092	2.45843	A0A0C4DGQ8;Q6IAN0;J3KRS1;J3QKT1;J3QLK1	A0A0C4DGQ8;Q6IAN0;J3KRS1	Dehydrogenase/reductase SDR family member 7B	DHRS7B
26.9588	27.0057	27.0759	26.2322	26.68	27.4801	26.6404	26.6328	26.6218	27.0511	26.9076	26.9659	26.7049	26.2967	26.2712	26.6734	-1					18	18	18	60.3	60.3	60.3	50.8	0	216.81	9779000000	330	0.0492191	0.834542	-0.0401831	-0.140511	0.0432748	0.851239	0.0282602	0.124271	0.770026	0.0981481	-0.371781	-1.55984	P39656;A0A0C4DGS1;U3KQ84	P39656;A0A0C4DGS1	Dolichyl-diphosphooligosaccharide--protein glycosyltransferase 48 kDa subunit	DDOST
22.5169	22.9074	22.8	22.9462	22.2438	22.5452	22.3937	22.4092	22.7742	22.8905	22.9288	23.1168	22.6793	22.9806	23.0829	22.9187	-1	+	+	+	115_DMSO;MTX_DMSO;PYR_DMSO	15	15	15	32.9	32.9	32.9	75.773	0.00034662	44.559	769060000	134	1.85739	0.0108728	0.39467	3.43493	2.87042	0.00182657	0.529585	5.6265	2.56817	0.00299342	0.517416	4.90293	A0A0C4DH01;Q9NVU0;H3BNJ0;H3BRY1;H3BSI5;H3BMR4;H3BM46	A0A0C4DH01;Q9NVU0	DNA-directed RNA polymerase III subunit RPC5	POLR3E
23.1977	22.5863	22.541	22.9194	20.7975	22.7485	21.7968	22.9586	22.9114	23.0793	22.6702	22.3032	23.084	22.7359	22.3051	22.7631	-1					2	2	2	14.3	14.3	14.3	28.457	0.00026511	17.765	203150000	30	0.686442	0.142857	0.735747	1.41844	0.601552	0.146191	0.665675	1.27247	0.584357	0.157973	0.646695	1.24252	A0A0D9SEI0;Q9P0P8	A0A0D9SEI0;Q9P0P8	Uncharacterized protein C6orf203	C6orf203
25.1331	25.2116	25.1209	25.2764	24.1924	24.2691	24.0896	24.1359	25.2357	25.355	25.2986	25.5627	25.2572	25.4109	25.4868	25.1516	-1	+	+	+	115_DMSO;MTX_DMSO;PYR_DMSO	21	21	2	19.8	19.8	1.7	89.437	0	65.124	4303400000	252	5.87535	0.00109091	1.01375	19.0989	5.21487	0.000695652	1.19123	14.7523	5.01333	0.00101205	1.15485	13.6268	A0A0D9SEI3;A0A0D9SER5;A0A0D9SEN2;P21127;E9PFJ2;A0A087WYI9;A0A087X1I0;J3KS35;E7ESP2;Q5QPQ9	A0A0D9SEI3;A0A0D9SER5;A0A0D9SEN2;P21127	Cyclin-dependent kinase 11B	CDK11B
24.8704	24.7046	24.9156	24.8634	24.4447	24.4124	24.2241	24.5553	24.9604	25.0913	25.0592	25.1746	25.2463	25.2708	25.2292	24.7079	-1	+	+	+	115_DMSO;MTX_DMSO;PYR_DMSO	7	5	5	13	10.6	10.6	43.647	0.00031328	32.057	1065800000	88	2.68868	0.00222673	0.429393	5.1832	3.71894	0.000663139	0.662261	8.0915	2.44881	0.00341186	0.704444	4.63532	A0A0D9SEM4;Q08170	A0A0D9SEM4;Q08170	Serine/arginine-rich splicing factor 4	SRSF4
26.3399	26.4384	26.5256	26.4419	27.2224	26.9947	27.1623	27.3273	26.2915	26.1446	26.4878	26.4114	26.4403	26.2982	26.6165	26.3322	-1	+	+	+	115_DMSO;MTX_DMSO;PYR_DMSO	27	26	26	47.9	47.9	47.9	73.243	0	323.31	13948000000	609	4.06856	0.000283379	-0.740252	-9.33956	3.76431	0.000587156	-0.842865	-8.2448	3.55584	0.00145106	-0.75489	-7.56019	A0A2R8Y4A4;A0A0D9SG12;O00571;A0A2R8YF78;A0A0D9SF53;A0A0D9SFB3;A0A2R8YFS5;A0A2R8YFR4;A0A2U3TZJ9;A0A2R8Y5G6;A0A2R8YCW1;A0A2R8Y645;A0A2R8YDT5;A0A2R8Y7T2;F6S8Q4;A0A2R8YDH3;O15523;A0A0J9YVQ7;A0A087WVZ1;A0A2R8Y650;A0A2R8YCU0;Q9NQI0;D6RCM4;C9J081;A0A087WX09;H0Y960;C9J8G5;A0A2R8Y770	A0A2R8Y4A4;A0A0D9SG12;O00571;A0A2R8YF78;A0A0D9SF53;A0A0D9SFB3;A0A2R8YFS5;A0A2R8YFR4;A0A2U3TZJ9;A0A2R8Y5G6;A0A2R8YCW1;A0A2R8Y645;A0A2R8YDT5;A0A2R8Y7T2;F6S8Q4;A0A2R8YDH3;O15523	ATP-dependent RNA helicase DDX3X;ATP-dependent RNA helicase DDX3Y	DDX3X;DDX3Y
25.2126	25.1668	24.9604	24.8161	24.6929	24.03	24.1773	20.7556	24.866	24.7666	24.5417	24.5221	24.9234	24.5369	24.3561	24.6381	-1					149	2	2	62.3	1.2	1.2	282.83	0.00026831	18.721	751850000	62	0.914546	0.0806818	1.62502	1.80122	0.674438	0.121144	1.26015	1.39796	0.63206	0.139023	1.19967	1.32526	A0A0D9SF54	A0A0D9SF54		SPTAN1
21.9294	22.1134	21.9027	21.7093	22.781	22.8067	22.7244	23.2936	21.7902	21.505	21.4918	21.3419	22.0444	21.4947	22.1229	21.5968	-1	+	+	+	115_DMSO;MTX_DMSO;PYR_DMSO	9	8	8	32.5	29.9	29.9	42.153	0.00030516	29.553	190660000	28	3.1446	0.00127551	-0.987751	-6.34682	3.82887	0.000538012	-1.36919	-8.46727	2.73387	0.00255608	-1.08675	-5.29106	A0A0D9SF70;G5E9L0;E9PN48;Q8N6H7;E9PQP3;E9PIY6;E9PMR9;E9PM63;E9PMU9;E9PJT7;H0YDN9;E9PK28;E9PNY8;H0YDX1;E9PM18;H0YF45	A0A0D9SF70;G5E9L0;E9PN48;Q8N6H7;E9PQP3;E9PIY6	ADP-ribosylation factor GTPase-activating protein 2	ARFGAP2
21.0988	21.0162	23.2836	23.597	22.0223	21.3624	20.942	21.1426	23.0849	23.3491	23.5737	23.6594	22.9928	23.3485	23.1266	23.2277	-1		+	+	MTX_DMSO;PYR_DMSO	7	7	7	16.4	16.4	16.4	82.741	0.00023906	11.914	243090000	19	0.564677	0.189922	0.881591	1.20806	3.5877	0.000597774	2.04945	7.66161	3.48227	0.00144803	1.80659	7.3303	A0A0D9SFF0;Q08050;H0YGS4;H0YG99	A0A0D9SFF0;Q08050	Forkhead box protein M1	FOXM1
20.6087	21.4534	21.4321	20.307	21.5638	22.3692	21.9181	21.6855	20.4155	21.8677	21.7129	21.4213	21.1828	21.3908	21.8029	21.1776	-1	+		+	115_DMSO;PYR_DMSO	7	7	7	6.4	6.4	6.4	193.08	0.00022104	8.1031	110180000	14	1.47176	0.0231219	-0.933868	-2.73973	0.690821	0.116662	-0.529795	-1.42589	1.125	0.0412256	-0.495633	-2.15113	Q149N8;A0A0D9SFM0;H7C2W2	Q149N8;A0A0D9SFM0	E3 ubiquitin-protein ligase SHPRH	SHPRH
23.2616	23.1801	22.5268	22.6115	23.001	23.5922	22.8957	23.2928	23.0107	23.228	22.6272	22.5856	23.2441	22.7564	21.9848	22.2351	-1					18	18	18	29	29	29	128.61	0	103.88	708350000	90	0.572243	0.186406	-0.300443	-1.22134	0.740337	0.103275	-0.332538	-1.50983	1.03059	0.0515571	-0.640307	-1.99399	A0A0X1KG75;A0A0D9SG04;Q53SF7;A0A0B4J1Z0;C9J8C4;A0A7P0T9X3;A0A7P0TAB9;C9JWZ0;F8WEK0;A0A7P0TAY7;C9JAU3;C9J5Y6;C9JK90	A0A0X1KG75;A0A0D9SG04;Q53SF7	Cordon-bleu protein-like 1	COBLL1
23.5919	23.665	23.4305	23.4573	24.1868	23.8483	23.9646	23.6218	23.6841	23.318	23.2945	23.089	23.7839	23.457	23.405	23.4789	-1	+	+	+	115_DMSO;MTX_DMSO;PYR_DMSO	12	12	12	33.3	33.3	33.3	65.215	0.00034831	45.252	781130000	89	1.52639	0.0208132	-0.3692	-2.83509	1.76989	0.010883	-0.558997	-3.27223	1.37327	0.022947	-0.37419	-2.56995	A0A1B0GWF2;A0A1B0GVQ5;A0A2R8Y5D4;A0A0D9SG72;A0A1B0GTP9;P61764;A0A1B0GW76;A0A0D9SFQ7;A0A0D9SFW6;A0A0D9SEP9;A0A0D9SEH5;A0A096LP33	A0A1B0GWF2;A0A1B0GVQ5;A0A2R8Y5D4;A0A0D9SG72;A0A1B0GTP9;P61764;A0A1B0GW76	Syntaxin-binding protein 1	STXBP1
23.7009	23.6941	23.8446	24.1041	22.4004	22.6371	23.0791	22.8079	23.8868	23.8896	24.091	24.0991	23.7674	23.76	24.16	23.8501	-1	+	+	+	115_DMSO;MTX_DMSO;PYR_DMSO	13	13	13	28.8	28.8	28.8	70.891	0.00033864	41.475	1230200000	126	3.17088	0.00122715	1.10481	6.41938	3.73247	0.000669039	1.26048	8.13696	3.28396	0.00166127	1.15326	6.73902	A0A0D9SGD6;E7EV75;Q15326;B7Z2J6;E7ENI9;B0QZE2;A0A0A0MRY2;E9PE09;J3QKD2	A0A0D9SGD6;E7EV75;Q15326;B7Z2J6;E7ENI9;B0QZE2;A0A0A0MRY2	Zinc finger MYND domain-containing protein 11	ZMYND11
23.2181	23.5964	23.3844	23.2411	23.6195	22.6096	23.4715	22.9186	23.1977	23.7195	23.4375	23.2404	23.0808	23.035	23.0672	23.4767	-1					7	7	7	21.9	21.9	21.9	68.041	0.00029638	26.872	401940000	43	0.350643	0.331944	0.205195	0.81535	0.406899	0.24978	0.243961	0.922543	0.0132013	0.957447	0.0101018	0.0391247	A0A0G2JHC2;Q6NYC8	A0A0G2JHC2;Q6NYC8	Phostensin	PPP1R18
23.8425	23.9183	24.1994	24.2365	24.3572	24.5493	24.2671	24.2215	24.1428	24.2765	24.421	24.5348	24.2074	24.1552	24.6148	24.2783	-1	+			115_DMSO	26	26	26	38.4	38.4	38.4	129.03	0	260.31	3095300000	318	1.29803	0.033405	-0.299614	-2.44182	0.0151322	0.947292	-0.00501204	-0.0447526	0.10137	0.707503	-0.0348582	-0.275976	A0A0G2JIS2;Q96KQ7;A2ABF8;A0A0G2JIR1;A2ABF9;A0A0G2JK64;A0A0G2JRR0;A0A0G2JRN8;H0Y4K5	A0A0G2JIS2;Q96KQ7;A2ABF8;A0A0G2JIR1;A2ABF9;A0A0G2JK64;A0A0G2JRR0;A0A0G2JRN8	Histone-lysine N-methyltransferase EHMT2	EHMT2
28.5153	28.6297	28.8174	28.7617	28.9818	28.8331	28.9052	29.0011	28.4925	28.628	28.714	28.8067	28.5977	28.7256	28.8905	28.6973	-1	+	+	+	115_DMSO;MTX_DMSO;PYR_DMSO	33	31	22	58.3	55.1	37.7	70.108	0	323.31	95831000000	1277	1.72871	0.0143566	-0.249266	-3.19675	1.89366	0.00865339	-0.26997	-3.50335	1.51517	0.0173509	-0.202493	-2.81543	A0A0G2JIW1;P0DMV9;P0DMV8;V9GZ37	A0A0G2JIW1;P0DMV9;P0DMV8;V9GZ37	Heat shock 70 kDa protein 1B;Heat shock 70 kDa protein 1A	HSPA1B;HSPA1A
22.6728	23.1751	22.7796	22.9552	20.1363	22.1642	20.9342	22.4985	22.4746	22.7248	22.9556	23.1156	22.4403	22.8971	22.8582	22.916	-1	+	+	+	115_DMSO;MTX_DMSO;PYR_DMSO	3	3	3	18.4	18.4	18.4	20.96	0.00019577	4.1918	177330000	24	1.40114	0.0266289	1.46237	2.61773	1.30227	0.0278198	1.38434	2.44902	1.27571	0.029374	1.3446	2.40405	A2ACR1;A0A0G2JJA7;P28065;A2ACR0;A0A0G2JJQ0;A0A0G2JJ13;A0A0G2JHI2	A2ACR1;A0A0G2JJA7;P28065	Proteasome subunit beta type;Proteasome subunit beta type-9	PSMB9
22.6091	22.933	22.4135	22.2096	22.0946	22.8485	22.1972	20.9523	22.1901	22.2789	22.2934	22.3909	22.1662	22.1981	22.0828	22.3326	-1					6	6	6	11.1	11.1	11.1	67.518	0.00019916	4.6029	206770000	17	0.574192	0.185761	0.518142	1.22475	0.277231	0.372526	0.265204	0.669366	0.167049	0.566298	0.171789	0.432207	A0A0G2JJD3;O95870;F2Z3G6;F2Z3H2;A0A0G2JI89	A0A0G2JJD3;O95870	Abhydrolase domain-containing protein 16A	ABHD16A
22.3428	20.8646	22.1933	21.473	22.2586	22.6292	22.3271	22.6599	20.9884	22.4301	22.4414	22.1478	20.3808	21.6712	21.2946	21.3035	-1			+	PYR_DMSO	7	3	3	25.4	12.1	12.1	38.516	0.0018508	2.9821	99022000	7	1.09462	0.0535661	-0.750275	-2.10049	0.616356	0.140572	-0.466778	-1.29814	2.36388	0.00380233	-1.30623	-4.4506	A0A0G2JKR7;P28702	A0A0G2JKR7;P28702	Retinoic acid receptor RXR-beta	RXRB
22.589	22.2609	22.662	22.3502	23.821	23.0489	24.3306	23.827	20.9041	22.4854	22.5537	21.8053	22.5704	20.8601	22.8446	22.2817	-1	+	+	+	115_DMSO;MTX_DMSO;PYR_DMSO	11	11	10	17	17	16	117.85	0.00025419	15.124	270530000	18	2.42959	0.00340623	-1.29135	-4.59311	2.1007	0.00616514	-1.81971	-3.90582	1.699	0.011807	-1.61767	-3.14273	A0A0G2JMG8;A0A0G2JLX3;J3KN39;A0A0G2JPQ2;Q9NX02;A0A0G2JLQ8;A0A0G2JP37;A0A0G2JNC8;A0A0G2JPB6;K7EMK2;F5H7Q5;K7EJ90;K7ELX1;F5H5B1;A0A0G2JNK1;A0A0G2JPH3	A0A0G2JMG8;A0A0G2JLX3;J3KN39;A0A0G2JPQ2;Q9NX02;A0A0G2JLQ8;A0A0G2JP37;A0A0G2JNC8;A0A0G2JPB6	NACHT, LRR and PYD domains-containing protein 2	NLRP2
23.4826	23.3568	23.3671	23.3801	21.1435	23.2952	22.8905	22.6571	23.4822	23.2204	23.6043	23.2859	23.3541	23.109	23.2883	23.6799	-1					4	4	4	11.5	11.5	11.5	59.129	0.00028161	22.399	347070000	52	0.981092	0.068684	0.900052	1.91178	0.965421	0.0600609	0.90165	1.88575	0.899734	0.0702232	0.861253	1.77659	A0A0G2JMZ8;Q16625	A0A0G2JMZ8;Q16625	Occludin	OCLN
20.7824	20.9039	20.7816	20.9531	21.338	21.6194	21.6035	21.7064	21.0849	21.0817	21.6028	21.3751	20.5833	20.9759	21.6275	21.2974	-1	+			115_DMSO	10	10	10	12.9	12.9	12.9	116.38	0.00025681	15.683	140910000	35	3.6456	0.000700565	-0.711576	-7.84883	0.964198	0.060131	-0.280684	-1.88372	0.962813	0.0605003	-0.445799	-1.88142	A0A3B3IT55;A0A0G2JNT7;Q7Z3B3;A0A0G2JQF4;A0A0G2JNB1;A0A1W2PPV8;A0A1W2PRB5;A0A0J9YVS1;A0A1W2PQT4;A0A0G2JQF5;I3L233;A0A1W2PRR3;A0A0G2JRW7;I3L243	A0A3B3IT55;A0A0G2JNT7;Q7Z3B3;A0A0G2JQF4;A0A0G2JNB1;A0A1W2PPV8;A0A1W2PRB5;A0A0J9YVS1;A0A1W2PQT4;A0A0G2JQF5;I3L233	KAT8 regulatory NSL complex subunit 1	KANSL1
23.268	23.3623	23.7578	23.161	23.085	23.715	23.3284	23.399	22.9059	23.0828	23.7003	24.0103	23.3113	22.9242	23.3035	23.7391	-1					12	12	12	16.1	16.1	16.1	119.13	0.000306	29.828	628020000	59	0.00989343	0.963791	0.00541019	0.0294288	0.052095	0.824107	0.0429673	0.148303	0.10908	0.689122	-0.0622964	-0.295058	A0A0G2JNW7;Q9Y666;A0A0U1RR18;A0A0G2JQE3;H0YB78	A0A0G2JNW7;Q9Y666;A0A0U1RR18	Solute carrier family 12 member 7	SLC12A7
24.4651	24.7683	24.8831	24.7006	24.0715	24.5497	24.5522	24.3343	24.2934	24.6148	24.8898	24.787	24.6001	24.3882	24.6657	24.7523	-1	+			115_DMSO	35	35	33	36.7	36.7	35.3	174.91	0	283.53	3858200000	412	1.19772	0.0416614	0.327353	2.27274	0.766786	0.0962308	0.269318	1.5544	0.81188	0.0876938	0.224678	1.63005	A0A0G2JNZ2;A0A0G2JPP5;A0A669KB89;Q14160;A0A0G2JMS7;H0YCG0;H0YDF9;A0A669KAX5	A0A0G2JNZ2;A0A0G2JPP5;A0A669KB89;Q14160;A0A0G2JMS7	Protein scribble homolog	SCRIB
26.0225	26.0285	26.1263	26.2721	25.4784	25.7351	25.3832	25.3509	26.2837	26.5786	26.4315	26.5493	25.8949	26.3375	26.5155	26.4751	-1	+	+	+	115_DMSO;MTX_DMSO;PYR_DMSO	23	1	0	57.1	3.6	0	57.398	0	135.67	1392800000	51	3.00422	0.00139748	0.62548	5.96989	3.94036	0.000601307	0.973867	8.86371	2.57228	0.00290519	0.818845	4.91232	A0A0J9YVP6;A0A0J9YYL3;A0A0J9YVR6;E9PN18;E9PMU7;H0YCP8	A0A0J9YVP6;A0A0J9YYL3;A0A0J9YVR6
22.5207	22.6511	23.0779	22.8448	22.4396	23.1794	22.3669	22.7214	22.8494	22.8856	23.1995	22.9753	22.5235	23.0391	23.1239	22.6839	-1					12	12	12	15.3	15.3	15.3	161.91	0.00030184	28.546	560850000	118	0.170013	0.559395	0.0967956	0.438951	0.735423	0.104468	0.300627	1.50152	0.297954	0.370638	0.165765	0.71138	A0A0J9YX88;E9PJ24;B7ZM65;F8WEF5;A0A0J9YYB5;A0A0J9YWD5;Q9P1Y6	A0A0J9YX88;E9PJ24;B7ZM65;F8WEF5;A0A0J9YYB5;A0A0J9YWD5;Q9P1Y6	PHD and RING finger domain-containing protein 1	PHRF1
22.268	22.3676	22.3263	22.6659	22.0691	21.8691	21.4303	22.0837	22.3202	22.2799	22.4725	22.441	22.6975	22.4772	21.8074	22.564	-1	+	+	+	115_DMSO;MTX_DMSO;PYR_DMSO	17	17	17	13.2	13.2	13.2	231.71	0.00027503	20.585	469420000	77	1.66753	0.0162641	0.543926	3.08585	1.75047	0.0114192	0.515375	3.23655	1.09054	0.0447023	0.52348	2.0937	A0A0J9YWL0;Q9Y4K1;A0A494C1M5;Q96QW7	A0A0J9YWL0;Q9Y4K1	Absent in melanoma 1 protein	AIM1
23.4801	23.3047	23.9173	23.0688	23.0992	23.7828	23.4775	23.2785	22.9517	23.6246	23.598	23.6258	22.7891	23.1778	23.275	23.4515	-1					12	12	12	66.4	66.4	66.4	41.527	0.0003367	40.829	908150000	76	0.050303	0.83182	0.0332012	0.143453	0.0649704	0.782622	0.0404754	0.182697	0.540555	0.178807	-0.236183	-1.16554	A0A0J9YXF2;Q15165;G3XAK4;A0A0J9YXU7;A0A0J9YYJ1;A0A2Q2SAK4;A0A0J9YYF0;A0A0J9YYF3;A0A0J9YXM1	A0A0J9YXF2;Q15165;G3XAK4	Serum paraoxonase/arylesterase 2	PON2
23.2866	23.4486	23.5962	23.4357	23.2716	20.7087	22.9833	21.6226	23.6177	23.848	23.8051	23.7717	23.7694	23.6357	23.8353	23.8962	-1	+	+	+	115_DMSO;MTX_DMSO;PYR_DMSO	3	2	2	20	12.6	12.6	18.807	0.00037078	53.355	380060000	57	1.12422	0.0497736	1.29523	2.14983	1.43996	0.0206425	1.61413	2.68464	1.46122	0.019278	1.63763	2.72144	A0A0M3HER2	A0A0M3HER2
24.61	24.4347	24.9077	24.6425	25.1696	25.1365	24.8245	25.0669	24.5647	24.2825	24.451	24.6698	24.9398	24.5091	24.4891	25.5425	-1	+	+		115_DMSO;MTX_DMSO	24	24	24	37.3	37.3	37.3	75.276	0	220.65	2938300000	288	1.73401	0.0141516	-0.400664	-3.20644	2.56615	0.00254245	-0.557395	-4.89831	0.288309	0.38066	-0.179253	-0.691911	A0A0S2Z377;P08133;E5RK69;E7EMC6;E5RFF0;E5RJF5;E5RK63;E5RI05;E5RJR0;E5RIU8;H0YC77	A0A0S2Z377;P08133;E5RK69;E7EMC6	Annexin A6;Annexin	ANXA6
27.7196	27.568	27.541	27.3327	27.2081	27.1634	27.0594	27.0549	27.7788	27.7655	27.3742	27.4782	27.8142	27.8152	27.2318	27.4966	-1	+	+	+	115_DMSO;MTX_DMSO;PYR_DMSO	23	17	3	63.7	51.4	4.9	32.726	0	323.31	11274000000	320	2.49796	0.00316473	0.418906	4.74434	2.33102	0.00404471	0.477729	4.38036	1.73428	0.0109378	0.468009	3.20692	A0A0S2Z4G6;P09493;H0YKP3;A0A087WTJ7;H0YLS7;D6RGJ6	A0A0S2Z4G6;P09493;H0YKP3	Tropomyosin alpha-1 chain	TPM1
24.6819	24.4956	24.7397	23.8633	24.3038	25.0643	23.8808	24.3063	24.2257	24.6386	24.525	24.2028	20.5323	20.0808	21.2006	24.1305	-1			+	PYR_DMSO	3	3	3	20.5	20.5	20.5	19.299	0.0003201	34.391	640770000	50	0.0629016	0.793998	0.0563297	0.177224	0.0115869	0.959725	0.00926352	0.0344016	1.66201	0.0127437	-2.90276	-3.07591	A0A0S2Z5D0;H3BUV4;A0A1B0GTU6;Q9NWW5;A0A1B0GW73;H3BRN7;H3BNF1;A0A1B0GTV3;H3BTY4;A0A1B0GUD2;H3BUT1	A0A0S2Z5D0;H3BUV4;A0A1B0GTU6;Q9NWW5;A0A1B0GW73;H3BRN7;H3BNF1;A0A1B0GTV3;H3BTY4;A0A1B0GUD2;H3BUT1	Ceroid-lipofuscinosis neuronal protein 6	CLN6
26.3168	26.362	26.3486	26.5319	24.9981	24.8663	24.395	24.6918	26.1096	26.4489	26.5024	26.5687	26.0118	26.3541	26.4335	26.4439	-1	+	+	+	115_DMSO;MTX_DMSO;PYR_DMSO	8	8	8	30.7	30.7	30.7	45.884	0	127.29	3370700000	156	4.66791	0.000246154	1.65203	11.8839	4.25642	0.00050774	1.66961	10.078	4.11443	0.00141516	1.57302	9.51525	A0A0U1RQC9;P04637;A0A087X1Q1;E7ESS1;J3KP33;E9PFT5;A0A087WXZ1;A0A087WT22;E7EQX7;E7EMR6	A0A0U1RQC9;P04637;A0A087X1Q1;E7ESS1;J3KP33;E9PFT5;A0A087WXZ1;A0A087WT22;E7EQX7	Cellular tumor antigen p53	TP53
21.6374	21.9131	21.8213	21.8623	22.1831	21.4736	22.2279	21.9398	21.9943	21.5607	21.3315	21.2879	21.5915	21.7449	21.3902	21.6957	-1					14	9	9	9.7	6.5	6.5	192.44	0.00023568	11.039	206710000	37	0.34619	0.33576	-0.147599	-0.806708	0.879492	0.0728783	-0.412517	-1.7429	0.941643	0.0632207	-0.35054	-1.84626	A0A8I5KT99;A0A0U1RQK7;A0A8I5KV92;A0A0A0MSA7;A0A8I5QJH9;A0A804HJV5;A0A8J9G7U8;O43432;A0A7P0TBQ8	A0A8I5KT99;A0A0U1RQK7;A0A8I5KV92;A0A0A0MSA7;A0A8I5QJH9;A0A804HJV5;A0A8J9G7U8;O43432	Eukaryotic translation initiation factor 4 gamma 3	EIF4G3
23.1847	23.7188	23.797	23.7975	24.418	22.8225	23.6614	23.2355	23.1686	23.3392	23.8581	23.6303	22.829	22.7759	23.3051	23.576	-1					5	5	5	40.9	40.9	40.9	12.398	0.00022821	9.3716	259250000	40	0.0881095	0.729489	0.0901041	0.242626	0.0325686	0.887635	-0.0353131	-0.0945497	0.478768	0.216392	-0.412894	-1.05493	H0YMA4;A0A0U1RQM0;Q15004;H0YKX3;A0A0U1RQC1	H0YMA4;A0A0U1RQM0;Q15004;H0YKX3	PCNA-associated factor	KIAA0101
22.5372	23.1574	22.4469	23.0226	23.3863	23.6407	23.915	23.9363	23.1626	21.13	20.9036	20.8022	22.4909	20.993	22.8989	22.7653	-1	+	+	+	115_DMSO;MTX_DMSO;PYR_DMSO	10	10	10	18.5	18.5	18.5	104.11	0.00025927	16.23	303880000	27	2.26862	0.00460317	-0.928552	-4.24877	2.08331	0.00635321	-2.21996	-3.87118	1.68931	0.0119631	-1.43256	-3.12517	A0A0U1RQQ9;Q6P3W7;F8VSC5;F8VPW3;H0YIK6	A0A0U1RQQ9;Q6P3W7;F8VSC5	SCY1-like protein 2	SCYL2
21.0706	23.127	23.3156	22.7202	23.1492	22.9998	21.8889	22.9098	21.0455	22.9885	21.6027	23.1221	22.6623	22.8149	22.6597	23.3045	-1					3	3	3	19.8	19.8	19.8	18.663	0.00026731	18.331	124100000	34	0.112961	0.671796	-0.178566	-0.304581	0.411186	0.246595	-0.547224	-0.930573	0.144385	0.611259	0.123421	0.379822	A0A0U1RQT8;Q8TCZ2	A0A0U1RQT8;Q8TCZ2	CD99 antigen-like protein 2	CD99L2
21.9738	21.7602	21.5078	21.7716	22.1997	22.1148	22.5592	22.3902	21.8028	21.3323	21.8153	20.9631	21.9641	21.6715	21.2597	21.5339	-1	+	+	+	115_DMSO;MTX_DMSO;PYR_DMSO	7	7	7	15.9	15.9	15.9	79.368	0.00022584	8.9722	159870000	19	2.18813	0.00552302	-0.562593	-4.08242	1.98192	0.00731979	-0.837588	-3.67234	2.14863	0.00538626	-0.708667	-4.00211	J3QT38;A0A0U1RRB6;Q9Y2D4;F8W6R7	J3QT38;A0A0U1RRB6;Q9Y2D4	Exocyst complex component 6B	EXOC6B
23.4003	23.3312	23.358	23.4958	23.5882	23.6332	23.4821	23.778	23.4676	23.6252	23.5532	23.313	23.6331	23.3885	23.091	23.6678	-1	+			115_DMSO	6	6	6	19.2	19.2	19.2	54.927	0.00032852	37.229	620430000	87	1.70193	0.0150744	-0.224061	-3.14803	0.696746	0.115024	-0.130606	-1.43598	0.556418	0.171173	-0.175252	-1.19354	A0A0U1RRK1;A0A286YF11;Q9BPX6;E9PQV6;S4R3W3;S4R3D7;S4R3V1	A0A0U1RRK1;A0A286YF11;Q9BPX6;E9PQV6;S4R3W3	Calcium uptake protein 1, mitochondrial	MICU1
22.2915	22.2894	22.0697	22.3153	21.9276	20.3092	21.4127	21.5563	22.7872	22.5257	22.3057	22.5172	22.2801	22.8348	22.3744	22.4747	-1	+	+	+	115_DMSO;MTX_DMSO;PYR_DMSO	8	8	8	24.1	24.1	24.1	67.052	0.00031939	34.224	237120000	50	1.42818	0.0252746	0.939998	2.6643	1.84234	0.00953953	1.23247	3.40671	1.74528	0.0106513	1.18953	3.22704	A0A0U1RRL5;P32519	A0A0U1RRL5;P32519	ETS-related transcription factor Elf-1	ELF1
22.6504	21.8348	21.8954	22.3147	22.0505	22.4131	21.9663	22.129	22.6913	21.937	22.4611	22.0068	22.3404	21.9908	21.8135	22.2131	-1					8	8	8	13.2	13.2	13.2	87.898	0.00022753	9.2695	240530000	26	0.0560516	0.813548	0.034101	0.158957	0.269453	0.381593	0.134304	0.653414	0.123788	0.655516	-0.0502734	-0.330873	Q8TB22;A0A0U1RRL8;H0Y9W3	Q8TB22;A0A0U1RRL8	Spermatogenesis-associated protein 20	SPATA20
29.9586	29.9563	29.957	30.0271	29.6327	29.5702	29.6399	29.748	30.1515	30.1814	30.201	30.2073	30.1021	30.218	30.3218	30.0132	-1	+	+	+	115_DMSO;MTX_DMSO;PYR_DMSO	27	27	25	68.5	68.5	65.1	62.463	0	323.31	117140000000	1897	3.69478	0.000727984	0.327053	8.01085	5.04342	0.00103448	0.537609	13.7895	3.27777	0.00165154	0.516087	6.72119	A0A0U1RRM4;P26599;A0A7I2V621;A6NLN1;A0A7I2V4H6;A0A6Q8PEX4;K7EKJ7;A0A0D9SF20;K7EK45;K7ES59;A0A087WU68;K7ELW5;A0A087WUW5	A0A0U1RRM4;P26599;A0A7I2V621;A6NLN1;A0A7I2V4H6;A0A6Q8PEX4;K7EKJ7	Polypyrimidine tract-binding protein 1	PTBP1
24.451	24.4216	24.2895	24.2618	24.2508	24.4454	24.4355	24.659	23.837	23.8454	24.1171	23.9041	24.0077	24.0354	24.0836	23.7555	-1		+	+	MTX_DMSO;PYR_DMSO	11	11	11	16.8	16.8	16.8	87.399	0	80.026	1423400000	163	0.425024	0.272566	-0.0916576	-0.956368	2.57516	0.00255396	-0.52176	-4.9189	2.28986	0.00410981	-0.477101	-4.29329	A0A0U1RRM6;Q8N8S7;A0A075B6E5;A0A0U1RQP7;A0A8Q3WLE0	A0A0U1RRM6;Q8N8S7;A0A075B6E5;A0A0U1RQP7	Protein enabled homolog	ENAH
25.8984	25.9724	25.9659	25.4338	24.9627	25.7079	25.0646	24.903	25.4984	25.9573	25.9427	26.0242	25.7137	25.3467	25.5795	25.9517	-1	+	+	+	115_DMSO;MTX_DMSO;PYR_DMSO	9	9	0	40.7	40.7	0	41.621	0	323.31	3907500000	222	1.56839	0.0195253	0.65808	2.90902	1.69975	0.0123138	0.696101	3.14407	1.13774	0.0401735	0.488345	2.1724	A0A140T8Y4;Q5SPM2;A0A0G2JPD3;A0A140T8W8;A0A1W2PPF8;A0A1W2PR61;B0UXQ0;A0A140T9Z6;A0A1W2PQS8;A0A140T941;A0A1W2PPQ2;D9J307;A0A1W2PQD0;A0A140T953;S6AU73;Q2L6G2;D5H3J5;A0A140TA13;A0A140TA14;A0A1W2PQE2;A0A140TA11;A0A140TA02;A0A140T9A9;A0A140T9G0;A0A140T9H3;A0A140T9S9;A0A140T951;A0A1W2PQZ3;A0A1W2PNR7;A0A140T997;A0A140T9Y5;A0A1W2PP67	A0A140T8Y4;Q5SPM2;A0A0G2JPD3;A0A140T8W8;A0A1W2PPF8;A0A1W2PR61;B0UXQ0;A0A140T9Z6;A0A1W2PQS8;A0A140T941		HLA-A
22.786	22.8827	23.0832	22.5091	20.3824	22.4782	21.3156	22.4808	22.4606	22.6925	22.656	22.7057	22.4898	20.7799	22.5881	22.455	-1	+			115_DMSO	4	2	0	18.4	8.8	0	44.433	0.0030439	2.4871	164850000	10	1.15831	0.0457886	1.15103	2.20675	0.966521	0.0598966	0.96445	1.88758	0.253299	0.426073	0.41397	0.619949	A0A140T930;O78179;A0A140T912;A0A1W2PRZ0;A0A140T937;A2BF26;A0A0G2JH50;A0A0G2JIF0;Q5RIP0;A0A140T9Z4;A0A1W2PS56;A0A1W2PRX1;A0A1W2PP77;A0A140T9M5;A0A0G2JPT2;A0A140TA03;A0A140T9Q4;A0A140TA19;A0A0G2JKJ1;A0A140T9S7	A0A140T930;O78179;A0A140T912;A0A1W2PRZ0;A0A140T937;A2BF26;A0A0G2JH50;A0A0G2JIF0;Q5RIP0;A0A140T9Z4;A0A1W2PS56;A0A1W2PRX1;A0A1W2PP77;A0A140T9M5		HLA-C;HLA-Cw
22.8964	23.1574	23.4559	22.0737	22.7688	23.3745	22.2896	22.5308	22.3905	23.2689	23.1293	23.1561	22.7454	22.5258	22.2937	22.9513	-1					4	4	4	9.6	9.6	9.6	76.447	0.00026295	17.225	249690000	38	0.157613	0.581772	0.154899	0.410574	0.34155	0.30564	0.245225	0.797674	0.157685	0.584112	-0.111894	-0.41074	A0A8V8TNH0;A0A140T9T7;A0A8V8TM76;Q03518;A0A8V8TN61;A0A2R8Y4Y0	A0A8V8TNH0;A0A140T9T7;A0A8V8TM76;Q03518;A0A8V8TN61;A0A2R8Y4Y0	Antigen peptide transporter 1	TAP1
25.233	25.4022	25.4273	25.5022	25.5483	25.15	25.5337	25.6009	25.8598	25.5326	25.3823	25.3245	25.6351	25.7462	25.2408	25.7686	-1					4	4	4	57.9	57.9	57.9	15.436	0	70.733	2091000000	147	0.22808	0.469045	-0.0670443	-0.566727	0.161584	0.543619	0.0665684	0.419709	0.378425	0.291285	0.139444	0.86873	A0A140TA86;Q5XKP0;K7EIR2;A0A140TA84	A0A140TA86;Q5XKP0;K7EIR2;A0A140TA84	Protein QIL1	QIL1;C19orf70
23.6488	23.7448	23.7207	23.6286	22.6489	22.8297	22.9093	22.8843	23.6414	23.8018	23.0163	23.3987	23.5588	23.2253	23.0577	23.5733	-1	+	+	+	115_DMSO;MTX_DMSO;PYR_DMSO	14	14	14	35.8	35.8	35.8	61.313	0.00038805	60.01	963890000	114	4.95837	0.000328767	0.867659	13.3343	1.93311	0.00798542	0.646536	3.57843	2.05789	0.00632936	0.535734	3.82084	A0A1B0GTC3;A0A1B0GVH5;Q9C0B1;A0A1B0GUC3;A0A1B0GV98;A0A1B0GTC5;A0A1B0GU26;A0A1B0GTY1;A0A1B0GTI3;A0A1B0GUY7;A0A1B0GTZ8	A0A1B0GTC3;A0A1B0GVH5;Q9C0B1;A0A1B0GUC3;A0A1B0GV98;A0A1B0GTC5;A0A1B0GU26;A0A1B0GTY1	Alpha-ketoglutarate-dependent dioxygenase FTO	FTO
22.5008	22.5403	22.4718	22.8251	21.8694	21.8688	22.3284	22.5523	22.3976	22.3383	22.7407	22.8619	22.3089	23.0678	22.5894	22.4989	-1	+			115_DMSO	9	9	9	11.6	11.6	11.6	138.41	0.00023952	11.985	243290000	24	1.1949	0.0419065	0.429801	2.26803	1.04095	0.0501593	0.429889	2.01121	1.01114	0.0540641	0.461527	1.96169	A0A1B0GTL5;Q9BXF6	A0A1B0GTL5;Q9BXF6	Rab11 family-interacting protein 5	RAB11FIP5
23.5341	23.4811	24.0504	23.7954	23.3901	23.3514	24.0036	23.8589	23.4029	23.3362	23.8576	23.9335	23.7037	23.5327	23.6297	24.0329	-1					7	7	7	21.8	21.8	21.8	44.659	0.00026767	18.444	527440000	42	0.113266	0.67122	0.0642757	0.305327	0.0281352	0.902956	-0.0184574	-0.0820572	0.141863	0.615891	0.0737381	0.373901	Q13510;A0A1B0GUE3;A0A1B0GUH5;A0A1B0GTZ5;A0A1B0GTM3;A0A1B0GUA4;A0A1B0GW68;E7EMM4;A0A1B0GUW4;A0A1B0GTP7;A0A1B0GV06;A0A1B0GUG1;A0A1B0GUB3;A0A1B0GW66;A0A1B0GVG2;A0A1B0GU06;A0A1B0GU62;A0A1B0GVE7;A0A1B0GVJ1;A0A1B0GW48;A0A1B0GUJ3;A0A1B0GV95;A0A1B0GVA3	Q13510;A0A1B0GUE3;A0A1B0GUH5;A0A1B0GTZ5;A0A1B0GTM3;A0A1B0GUA4;A0A1B0GW68;E7EMM4;A0A1B0GUW4;A0A1B0GTP7;A0A1B0GV06;A0A1B0GUG1	Acid ceramidase;Acid ceramidase subunit alpha;Acid ceramidase subunit beta	ASAH1
22.6492	22.5857	22.8619	22.9538	23.5716	23.066	23.5933	23.1748	22.8921	22.4922	22.4367	22.6448	23.198	22.2118	22.4848	21.9822	-1	+	+	+	115_DMSO;MTX_DMSO;PYR_DMSO	11	11	11	31.1	31.1	31.1	64.232	0.00036928	52.753	529460000	67	1.9764	0.00880633	-0.588765	-3.66166	2.31171	0.00404169	-0.734942	-4.33938	1.60615	0.0143023	-0.882221	-2.97597	F5GZ78;A0A1B0GTU4;P49023;A0A1B0GU60;F5H836;A0A1B0GV30	F5GZ78;A0A1B0GTU4;P49023	Paxillin	PXN
23.4111	23.2835	23.4628	23.118	23.3523	23.9774	23.6498	23.4483	22.9864	23.6886	23.3378	23.3624	23.0674	23.2753	22.8709	23.1971	-1			+	PYR_DMSO	6	6	6	24.3	24.3	24.3	39.008	0	122.01	589010000	120	0.927443	0.0780567	-0.288133	-1.82266	0.629713	0.136123	-0.263165	-1.32121	1.66148	0.0127621	-0.504294	-3.07496	O75787;A0A1C7CYW4;A0A1B0GVW0;A0A1B0GVB9;A0A1B0GTU8;A0A1B0GU12;A0A1B0GUT7;A0A1B0GTB0;B7Z413;H7C3E1;A0A1B0GWJ8;A0A1B0GVC7;B7Z1I9;A0A1B0GV60;A0A1B0GVI9;A0A1B0GWD6;A0A1B0GW13;H7C240;A0A1B0GVZ1;A0A1B0GV24;A0A1B0GUV3	O75787;A0A1C7CYW4;A0A1B0GVW0;A0A1B0GVB9;A0A1B0GTU8;A0A1B0GU12;A0A1B0GUT7;A0A1B0GTB0;B7Z413;H7C3E1;A0A1B0GWJ8;A0A1B0GVC7;B7Z1I9;A0A1B0GV60;A0A1B0GVI9;A0A1B0GWD6;A0A1B0GW13;H7C240	Renin receptor	ATP6AP2
22.6759	22.3716	22.3716	22.7387	21.4405	21.5417	20.6717	21.8313	22.0775	22.2473	22.2157	22.1958	22.5182	22.0236	22.4745	22.3979	-1	+	+	+	115_DMSO;MTX_DMSO;PYR_DMSO	3	3	3	6.9	6.9	6.9	69.956	0.00021988	7.8972	123350000	19	2.33564	0.00415674	1.16814	4.3902	1.75666	0.0112491	0.812735	3.24792	1.95052	0.00745526	0.982221	3.6118	A0A3B3IT83;A0A3B3IRV6;A0A3B3ISF1;A0A3B3IU51;A0A3B3ISZ5;A0A3B3IRI3;A0A3B3ITE1;A0A1B0GTW1;A0A2R8YDH4;Q9UDY2;A0A3B3IS03	A0A3B3IT83;A0A3B3IRV6;A0A3B3ISF1;A0A3B3IU51;A0A3B3ISZ5;A0A3B3IRI3;A0A3B3ITE1;A0A1B0GTW1;A0A2R8YDH4;Q9UDY2;A0A3B3IS03	Tight junction protein ZO-2	TJP2
22.8798	22.7831	23.1631	23.0215	22.9104	22.8384	22.7792	22.593	22.8502	22.9766	22.6425	23.0389	23.0477	22.7101	22.8892	22.7782	-1					7	7	7	37	37	37	42.179	0.0002291	9.5957	399960000	34	0.849278	0.0952653	0.181603	1.69254	0.381151	0.270603	0.0967994	0.87392	0.321686	0.345697	0.0760584	0.758687	A0A1B0GU86;Q03154;A0A1B0GW23;A0A1B0GV31;C9JMV9;F8WC59;C9JYZ0;A0A1B0GVA5;A0A1B0GTG3;A0A1B0GVZ3;A0A1B0GVG0;A0A1B0GU36	A0A1B0GU86;Q03154;A0A1B0GW23;A0A1B0GV31;C9JMV9;F8WC59;C9JYZ0;A0A1B0GVA5	Aminoacylase-1	ACY1;ABHD14A-ACY1
23.6127	23.3897	23.7675	23.5551	23.5572	23.7095	23.6174	23.7613	23.649	24.1245	24.0548	24.2635	23.9252	24.0171	24.1655	23.8173	-1		+	+	MTX_DMSO;PYR_DMSO	9	9	7	32.6	32.6	27.2	53.84	0.00033659	40.828	1151000000	117	0.387389	0.301565	-0.0801048	-0.885764	1.38433	0.0234796	0.361604	2.58889	1.98958	0.00678021	0.319934	3.68719	A0A1B0GU97;A0A1B0GW37;O00712;Q5VW26;A0A2R8Y7V8;Q5VW30;Q5VW27;U3KQE8;A0A1B0GWI9;A0A1B0GWJ4;A0A0A0MRX8;A0A1B0GVN4;A0A1B0GWB8;Q5W0Y9;A0A1B0GTC1;U3KPY9;Q5VW31	A0A1B0GU97;A0A1B0GW37;O00712;Q5VW26;A0A2R8Y7V8;Q5VW30;Q5VW27;U3KQE8;A0A1B0GWI9;A0A1B0GWJ4;A0A0A0MRX8;A0A1B0GVN4	Nuclear factor 1 B-type;Nuclear factor 1	NFIB
22.3861	21.0256	23.268	22.9169	23.3479	23.1507	23.497	23.2975	22.6005	20.8347	21.6969	21.2163	21.2622	21.408	23.1197	20.8867	-1		+	+	MTX_DMSO;PYR_DMSO	4	4	2	2.3	2.3	1.3	202.31	0.00093301	3.1046	116750000	8	0.948276	0.0742225	-0.924132	-1.85728	2.37663	0.00376581	-1.73619	-4.47804	1.7861	0.0096373	-1.65413	-3.30214	Q9H1H9;A0A1B0GUA8;H0Y9Z7	Q9H1H9;A0A1B0GUA8;H0Y9Z7	Kinesin-like protein KIF13A	KIF13A
21.6985	21.7691	22.3899	21.8452	21.2408	21.7198	21.9537	21.178	21.6574	22.4067	22.0999	22.111	21.2758	20.7184	20.2878	21.787	-1		+		MTX_DMSO	6	6	6	10.6	10.6	10.6	96.13	0.00028289	22.921	121710000	31	0.819284	0.102951	0.402618	1.64244	1.18113	0.0367262	0.545689	2.24494	0.642012	0.135774	-0.505813	-1.34239	A0A1B0GUZ7;Q14156;E5RJS1	A0A1B0GUZ7;Q14156	Protein EFR3 homolog A	EFR3A
22.7238	23.0094	23.1435	22.9524	23.4296	23.5098	23.7927	23.873	22.7636	22.432	22.5564	22.7176	22.8584	22.496	23.0173	22.5816	-1	+	+	+	115_DMSO;MTX_DMSO;PYR_DMSO	25	25	24	26	26	25.3	184.71	0	181.88	1046700000	175	2.61464	0.00255026	-0.693981	-5.00976	3.64777	0.00063621	-1.03387	-7.85592	2.87773	0.00211273	-0.912957	-5.64487	A0A1B0GV47;Q7Z4S6;H0YHT2;H0YI78;H0YIM7;H0YIM6;H0YHG9;O75037	A0A1B0GV47;Q7Z4S6;H0YHT2	Kinesin-like protein KIF21A	KIF21A
26.9428	27.1662	27.3181	27.1525	26.6621	26.8119	27.0138	27.1738	26.9257	26.9588	27.2299	27.2315	27.2027	27.325	27.2961	27.4652	-1			+	PYR_DMSO	19	19	19	55	55	55	44.237	0	323.31	24514000000	669	0.844615	0.0963009	0.229517	1.68476	0.572774	0.158325	0.171075	1.22227	1.7639	0.0101172	0.406859	3.26122	A0A1B0GVD5;A0A1B0GWE8;P07339;F8W787;A0A1B0GW44;A0A1B0GVP3;A0A1B0GV23;C9JH19;A0A1B0GU92;A0A1B0GU03;H7C469;F8WD96;A0A1B0GVF1	A0A1B0GVD5;A0A1B0GWE8;P07339;F8W787;A0A1B0GW44;A0A1B0GVP3;A0A1B0GV23;C9JH19;A0A1B0GU92;A0A1B0GU03;H7C469;F8WD96	Cathepsin D;Cathepsin D light chain;Cathepsin D heavy chain	CTSD
24.8664	24.4358	23.8023	24.6652	24.535	25.0639	24.4065	24.9959	24.9891	24.4606	24.3251	24.1159	24.8294	24.6228	24.1272	24.4972	-1					22	22	22	44.5	44.5	44.5	75.244	0	176.52	3815000000	337	0.496628	0.22471	-0.307886	-1.08717	0.514277	0.184501	-0.277669	-1.11881	0.474702	0.218866	-0.231175	-1.04756	A0A1B0GVF3;P23786;A0A1B0GV75;A0A1B0GTB8;A0A1B0GWC0;A0A1B0GTM0;A0A1B0GUD9;A0A1B0GTL9;A0A1B0GUB8	A0A1B0GVF3;P23786;A0A1B0GV75;A0A1B0GTB8;A0A1B0GWC0	Carnitine O-palmitoyltransferase 2, mitochondrial	CPT2
21.0132	21.1174	23.1843	24.0668	22.1987	23.7316	21.3359	21.3549	23.4569	24.1416	24.2274	23.4668	22.4334	21.6922	21.4135	20.4105	-1		+		MTX_DMSO	3	3	3	53	53	53	9.0083	0.0045415	2.1193	242620000	11	0.0719014	0.769374	0.190128	0.200892	1.49391	0.0187403	1.66788	2.7783	0.422875	0.255175	-0.667836	-0.952374	H7C3M5;A0A8J9BZN9;A0A8I5KPK9;A0A8I5KSD1;A0A1B0GW05;Q2PZI1	H7C3M5;A0A8J9BZN9;A0A8I5KPK9;A0A8I5KSD1;A0A1B0GW05;Q2PZI1	Probable C-mannosyltransferase DPY19L1	DPY19L1
21.9112	22.3444	22.7332	22.2143	22.7364	22.6651	22.5916	21.8911	22.7647	22.7888	22.844	22.4964	22.5885	23.0291	23.1968	22.4264	-1					3	3	3	27.5	27.5	27.5	16.646	0.00022805	9.331	214050000	24	0.270995	0.415497	-0.170289	-0.656586	0.560012	0.163765	0.252423	1.19987	0.60137	0.151053	0.339146	1.27215	E9PEN0;A0A1B0GW41;Q8WYH8	E9PEN0;A0A1B0GW41;Q8WYH8	Inhibitor of growth protein 5	ING5
21.669	20.7371	21.59	20.6293	22.8255	22.5599	22.9502	22.7247	20.4888	21.365	21.9284	21.2246	20.7229	21.4575	22.0168	21.3906	-1	+	+	+	115_DMSO;MTX_DMSO;PYR_DMSO	2	2	2	11.3	11.3	11.3	37.171	0.00022894	9.5765	83687000	15	2.86474	0.0015679	-1.6087	-5.61224	2.57575	0.00255589	-1.51336	-4.92026	2.58024	0.00293178	-1.36812	-4.93052	F5H8H2;A0A1B0GWC2;Q03426;A0A0B4J236	F5H8H2;A0A1B0GWC2;Q03426;A0A0B4J236	Mevalonate kinase	MVK
20.8289	22.831	23.0834	22.9933	23.2971	23.3418	23.0991	23.5883	22.5702	23.0157	23.1922	23.5011	22.6636	22.9101	23.3141	20.8624	-1					9	9	9	16	16	16	114.99	0.00022306	8.4288	426170000	30	0.818272	0.103361	-0.89742	-1.64075	0.557916	0.164579	-0.261774	-1.19618	0.807158	0.0886731	-0.894041	-1.62215	Q6PJG2;A0A1C7CYX1;H7C1L3	Q6PJG2;A0A1C7CYX1	ELM2 and SANT domain-containing protein 1	ELMSAN1
26.4676	26.3685	26.5087	26.6709	27.0028	27.0213	27.3053	27.3445	26.1251	26.0289	25.9187	26.0952	26.144	26.0216	26.4043	26.0442	-1	+	+	+	115_DMSO;MTX_DMSO;PYR_DMSO	29	29	26	59.7	59.7	52.4	73.502	0	323.31	18235000000	915	3.02205	0.00133643	-0.664556	-6.01678	4.49325	0.000489796	-1.1265	-11.0839	3.70396	0.00108705	-1.01493	-8.04143	A0A1C7CYX9;Q16555;E5RFU4;D6RF19	A0A1C7CYX9;Q16555	Dihydropyrimidinase-related protein 2	DPYSL2
23.5943	23.204	23.544	23.0584	23.5013	23.8002	23.5816	23.6316	23.2415	23.4367	23.4148	23.3828	23.4496	23.535	23.1518	23.713	-1		+		MTX_DMSO	8	8	8	18.7	18.7	18.7	65.699	0.00029386	26.012	493200000	82	0.988076	0.0677257	-0.278485	-1.92338	1.82634	0.00985218	-0.259705	-3.37682	0.58832	0.156374	-0.166307	-1.24944	Q969N2;A0A1W2PNP0;A0A1W2PR73;A0A1W2PPS0;A0A1W2PPC3;A0A1W2PP57;A0A1W2PPR6;A0A1W2PRZ8;A0A1W2PPQ7;A0A1W2PQ52;A0A1W2PRH2;A0A1W2PR92;A0A1W2PP13;A0A1W2PQ29;A0A1W2PP53;A0A1W2PPI8;A0A1W2PRV7;H7C2Y2;A0A1W2PNW9;A0A1W2PRG1;A0A1W2PQY1;A0A1W2PSC5;A0A1W2PPU8;A0A1W2PRH8;A0A1W2PPK4;A0A1W2PNS2;A0A1W2PQL3;A0A1W2PR70;A0A1W2PP98;A0A1W2PNZ5;A0A1W2PP03;B7Z7C5;A0A1W2PR22;A0A1W2PP91	Q969N2;A0A1W2PNP0;A0A1W2PR73;A0A1W2PPS0;A0A1W2PPC3;A0A1W2PP57;A0A1W2PPR6;A0A1W2PRZ8;A0A1W2PPQ7;A0A1W2PQ52;A0A1W2PRH2;A0A1W2PR92;A0A1W2PP13;A0A1W2PQ29;A0A1W2PP53;A0A1W2PPI8;A0A1W2PRV7;H7C2Y2;A0A1W2PNW9;A0A1W2PRG1	GPI transamidase component PIG-T	PIGT
26.0572	26.1976	25.9553	26.0523	26.2928	26.4351	26.2282	26.3042	26.1728	26.1027	25.9775	25.7921	26.2895	26.0406	25.9592	26.2501	-1	+	+		115_DMSO;MTX_DMSO	20	20	0	42.4	42.4	0	75.872	0	296.43	8285000000	409	2.03455	0.00751195	-0.249479	-3.77491	1.74644	0.0114393	-0.303821	-3.22917	1.02149	0.052548	-0.180225	-1.97888	A0A1W2PNV4;E9PF58;F8WFD3	A0A1W2PNV4;E9PF58		ARPC1A
21.5973	21.2094	21.4792	21.2012	22.1848	21.367	22.0482	22.3754	21.5523	21.3709	21.2662	21.2769	21.1883	21.1751	21.6944	21.3512	-1	+	+	+	115_DMSO;MTX_DMSO;PYR_DMSO	3	3	3	4.7	4.7	4.7	80.305	0.0018512	2.9881	92857000	11	1.38111	0.0276432	-0.622057	-2.58337	1.46985	0.0195394	-0.627256	-2.73641	1.36797	0.023479	-0.641588	-2.56088	A0A494C0T4;A0A1W2PNW1;H0YJH6;P42226;Q5FBW6;G3V2L2;G3V2M3;G3V2H4;G3V5I8;G3V568;G3V370;G3V5K5	A0A494C0T4;A0A1W2PNW1;H0YJH6;P42226	Signal transducer and activator of transcription 6	STAT6
22.6418	22.8366	23.3491	22.7911	23.2352	23.3041	23.2279	23.3801	22.6232	22.7774	22.839	23.1657	22.717	22.7051	23.0522	22.9999	-1	+	+	+	115_DMSO;MTX_DMSO;PYR_DMSO	12	12	12	15.8	15.8	15.8	118.39	0.00026309	17.25	436430000	43	1.28515	0.0344233	-0.382174	-2.42002	1.96572	0.00759491	-0.435475	-3.64105	2.27318	0.00428746	-0.418265	-4.2583	A0A1W2PNX8;Q9H3U1	A0A1W2PNX8;Q9H3U1	Protein unc-45 homolog A	UNC45A
24.0694	24.0469	24.3014	23.9539	23.9836	23.9266	24.038	24.4301	23.7901	24.4836	24.1773	24.2647	23.841	24.1676	23.7823	24.2713	-1					7	7	7	50.9	50.9	50.9	24.775	0.00033784	41.212	905890000	103	0.00412865	0.984596	-0.00168037	-0.0123608	0.178278	0.51306	0.0843515	0.457637	0.186919	0.530548	-0.0790677	-0.476981	O14653;I3NI02;E7EQ34;A0A1W2PS81;A0A1W2PQM3;A0A1W2PPG1;A0A1W2PPP5;A0A1W2PPG5;A0A1W2PRL0;A0A1W2PRV0;A0A1W2PS12;A0A1W2PR23;A0A1W2PRP7;A0A1W2PQP2;A0A1W2PRC2;I3L4Z6;A0A1W2PPJ0;I3L0K1;A0A1W2PRE6;A0A1W2PR02;A0A1W2PPW8;A0A1W2PNV3;A0A1X7SBU8;A0A1W2PQE0;I3L1K7;A0A1W2PQ77;A0A1W2PRD0;A0A1W2PQ06;A0A1W2PQ38;A0A1W2PQQ4;A0A1W2PQS3;A0A1W2PP28;A0A1W2PQ12	O14653;I3NI02;E7EQ34;A0A1W2PS81;A0A1W2PQM3;A0A1W2PPG1;A0A1W2PPP5;A0A1W2PPG5;A0A1W2PRL0;A0A1W2PRV0;A0A1W2PS12;A0A1W2PR23;A0A1W2PRP7;A0A1W2PQP2;A0A1W2PRC2;I3L4Z6;A0A1W2PPJ0;I3L0K1;A0A1W2PRE6;A0A1W2PR02;A0A1W2PPW8;A0A1W2PNV3;A0A1X7SBU8;A0A1W2PQE0;I3L1K7	Golgi SNAP receptor complex member 2	GOSR2
25.3463	24.8753	24.651	25.2305	25.4158	25.8115	25.2332	25.5808	25.4345	25.1285	24.9952	24.644	25.353	25.3601	24.7554	25.1294	-1	+	+		115_DMSO;MTX_DMSO	24	24	24	65.8	65.8	65.8	61.221	0	323.31	4547900000	351	1.2734	0.0350293	-0.484581	-2.40015	1.18128	0.0367396	-0.459806	-2.2452	0.987443	0.0571917	-0.360874	-1.92233	A0A1W2PPH1;P23368;A0A1W2PQT3;A0A1W2PQH3;A0A1W2PQY8;A0A1W2PQF8;A0A1W2PR68;A0A1W2PQ37;A0A1W2PRS2;A0A1W2PRY9;A0A1W2PQH4;A0A1W2PRH1;A0A1W2PPY2	A0A1W2PPH1;P23368;A0A1W2PQT3;A0A1W2PQH3;A0A1W2PQY8;A0A1W2PQF8;A0A1W2PR68;A0A1W2PQ37	NAD-dependent malic enzyme, mitochondrial	ME2
24.6026	24.7844	24.7336	24.6342	24.4588	24.8327	24.3352	24.4783	24.5678	24.6504	24.4818	24.4908	24.8557	24.881	24.4947	25.2528	-1					8	8	8	28.9	28.9	28.9	49.204	0.0002633	17.32	909830000	78	0.682695	0.144017	0.162426	1.41205	0.0671274	0.776462	0.0214629	0.188383	0.933172	0.0643933	0.344804	1.83218	A0A1W2PPX5;A0A1W2PQR6;A0A1W2PQB7;A0A1W2PS43;A0A1W2PRS1;Q14108;A0A1W2PRF6;A0A1W2PPU6;A0A1W2PSE4;D6RDG0;A0A1W2PS70;A0A1W2PNX7	A0A1W2PPX5;A0A1W2PQR6;A0A1W2PQB7;A0A1W2PS43;A0A1W2PRS1;Q14108;A0A1W2PRF6;A0A1W2PPU6	Lysosome membrane protein 2	SCARB2
22.1032	22.6761	22.1536	22.1765	22.6361	22.915	23.5706	22.791	22.459	22.3476	22.9908	22.6377	22.3427	22.2967	22.6585	22.2353	-1	+		+	115_DMSO;PYR_DMSO	15	15	15	9.2	9.2	9.2	282.56	0.00028794	24.226	373100000	55	1.5392	0.0203188	-0.700843	-2.85757	0.724573	0.107509	-0.369408	-1.48318	1.40855	0.0211732	-0.594904	-2.63047	A0A1W2PPX9;Q9BYW2;A0A8I5KW81;A0A8I5KV15;A0A8I5KNR2;A0A8I5KQS3;A0A8I5KWD0;H7C3H4;H7BZ93;C9JG86;A0A8I5KPS6;H7BXT4;A0A8I5KSB8;A0A8I5KYR1;A0A8I5QJW6	A0A1W2PPX9;Q9BYW2;A0A8I5KW81;A0A8I5KV15;A0A8I5KNR2;A0A8I5KQS3;A0A8I5KWD0;H7C3H4;H7BZ93;C9JG86;A0A8I5KPS6;H7BXT4;A0A8I5KSB8;A0A8I5KYR1	Histone-lysine N-methyltransferase SETD2	SETD2
25.6804	25.6737	25.7373	25.906	25.2043	25.0959	25.1432	24.9686	25.6607	25.7893	25.528	25.4923	25.5159	25.6251	25.2339	25.6839	-1	+	+	+	115_DMSO;MTX_DMSO;PYR_DMSO	7	7	7	28.2	28.2	28.2	33.935	0	188.25	3022300000	212	3.91494	0.000360976	0.646356	8.77191	3.058	0.00134728	0.514556	6.11221	1.98912	0.00684991	0.411705	3.6863	A0A1W2PPZ5;P23193;A0A1W2PRL9;E5RJ93;E5RIS7;B7Z4S1;E5RK46;A0A1W2PS15;E5RFI1	A0A1W2PPZ5;P23193;A0A1W2PRL9	Transcription elongation factor A protein 1	TCEA1
21.7362	21.8568	21.4848	22.384	21.1814	21.0263	21.174	22.0219	20.3237	21.6542	21.6899	20.6834	21.6177	21.379	21.5681	21.5391	-1					7	3	3	20	10.8	10.8	52.584	0.00020165	4.9111	109520000	11	0.879351	0.0880027	0.514566	1.74267	0.26157	0.390923	-0.263118	-0.637141	0.319107	0.347899	0.175069	0.753585	F2Z2I2;Q5W015;Q5VX20;A0A1W2PR17;Q16875;H0Y483;A0A1W2PNV9	F2Z2I2;Q5W015;Q5VX20;A0A1W2PR17;Q16875	6-phosphofructo-2-kinase/fructose-2,6-bisphosphatase 3;6-phosphofructo-2-kinase;Fructose-2,6-bisphosphatase	PFKFB3
24.1534	24.0593	24.3018	24.3581	24.3382	24.1877	24.2652	24.3801	24.3667	24.2952	24.5755	24.6634	24.3047	24.4761	24.8553	24.4534	-1					22	22	0	41.8	41.8	0	93.444	0	99.018	2377300000	279	0.410198	0.283753	-0.0746398	-0.928724	0.970885	0.0594358	0.182379	1.89483	0.938241	0.063778	0.229546	1.84061	A0A1W2PRB8;E9PJU8;A0A1W2PPC8	A0A1W2PRB8
24.7317	24.7753	24.7409	24.5025	24.6421	24.454	24.7611	24.6896	24.9358	24.7871	24.7594	24.5921	24.9185	24.8186	24.8608	24.6662	-1			+	PYR_DMSO	6	6	6	28.7	28.7	28.7	30.415	0.00029121	25.236	975270000	73	0.225789	0.472245	0.0508847	0.56183	0.658275	0.125868	0.131919	1.37031	1.10063	0.0437463	0.179338	2.1105	A0A1W2PRV5;E7EQZ4;Q16637;B4DP61;A0A0G2JRX5;A0A0G2JRY6;H0YBZ9;A0A0G2JQN8	A0A1W2PRV5;E7EQZ4;Q16637;B4DP61	Survival motor neuron protein	SMN1;SMN2
28.5812	28.5534	28.5063	28.681	27.8146	27.7089	27.7184	27.7937	28.5469	28.6944	28.4676	28.6804	28.4569	28.7619	28.5035	28.537	-1	+	+	+	115_DMSO;MTX_DMSO;PYR_DMSO	42	42	36	49.7	49.7	46.6	80.253	0	323.31	61897000000	1198	5.73329	0.0008	0.821592	18.0705	5.04925	0.00105263	0.838434	13.8212	4.49255	0.00160465	0.805927	11.0808	A0A1X7SBZ2;A0A5H1ZRQ2;Q92841;A0A0U1RQJ0	A0A1X7SBZ2;A0A5H1ZRQ2;Q92841	Probable ATP-dependent RNA helicase DDX17	DDX17
26.5289	26.35	26.4104	26.616	26.9784	26.9363	26.9256	26.8567	26.568	26.3159	26.1693	26.4471	26.7453	26.4514	26.54	26.2848	-1	+	+	+	115_DMSO;MTX_DMSO;PYR_DMSO	21	21	21	47.1	47.1	47.1	55.938	0	323.31	12386000000	498	3.34801	0.000953216	-0.447921	-6.92561	3.06968	0.00135865	-0.549137	-6.14345	2.25689	0.00444086	-0.418851	-4.2243	A0A286YF22;O43175;A0A2C9F2M7;A0A286YFL2;A0A286YFA2;A0A286YFC8;A0A286YFB2;A0A286YFM8;A0A286YER3;A0A286YF78;A0A286YF34;A0A286YFF3;A0A286YFK5;A0A286YFE1	A0A286YF22;O43175;A0A2C9F2M7;A0A286YFL2;A0A286YFA2	D-3-phosphoglycerate dehydrogenase	PHGDH
26.3975	26.633	26.8246	26.7837	26.1772	26.4771	26.626	26.8001	26.5789	26.6306	26.8115	26.7695	26.644	26.6224	26.6027	26.911	-1					9	9	9	42.3	42.3	42.3	34.136	0	323.31	8200900000	291	0.370342	0.315147	0.139565	0.853293	0.583169	0.153688	0.177513	1.24045	0.538396	0.179738	0.174922	1.16172	A0A2C9F2P4;A0A286YFF7;P50897;Q5T0S4;A0A286YFE3;A0A286YFL8;E9PK48;A0A286YFL6;E9PIA8;E9PSE5	A0A2C9F2P4;A0A286YFF7;P50897;Q5T0S4;A0A286YFE3;A0A286YFL8	Palmitoyl-protein thioesterase 1	PPT1
21.6627	21.7506	21.6277	21.0079	22.0786	21.707	22.5495	22.3381	21.2883	20.8556	21.4283	21.1933	21.8955	21.392	21.5073	21.0767	-1	+	+	+	115_DMSO;MTX_DMSO;PYR_DMSO	8	8	8	5.7	5.7	5.7	190.36	0.00023708	11.469	188270000	18	1.41319	0.0261295	-0.656109	-2.63846	2.37278	0.0038629	-0.976924	-4.46974	1.5202	0.0171496	-0.70046	-2.82424	Q7Z3U7;A0A286YFF8;F8VZV1	Q7Z3U7;A0A286YFF8;F8VZV1	Protein MON2 homolog	MON2
22.6259	22.4208	21.8938	22.5615	23.009	22.2214	22.7151	23.2019	22.0905	22.0601	20.6845	21.3749	22.213	20.2862	21.8692	22.0531	-1		+	+	MTX_DMSO;PYR_DMSO	5	5	5	11.2	11.2	11.2	58.84	0.00023425	10.812	270480000	26	0.746881	0.123298	-0.411367	-1.52087	1.68626	0.0125964	-1.23437	-3.11965	1.26896	0.0297167	-1.1815	-2.39265	A0A2H2FJL5;B7Z6J7;O75175;A0A0G2JNJ7;H7C148;A0A2R8Y6N5;H0Y5X7;A0A2R8Y691;A0A2R8Y4W0;A0A2R8Y7Z8	A0A2H2FJL5;B7Z6J7;O75175;A0A0G2JNJ7;H7C148	CCR4-NOT transcription complex subunit 3	CNOT3
23.682	23.8967	23.746	23.6168	22.9082	22.9869	23.125	23.2219	23.4187	23.4534	23.3531	23.6197	23.2	23.5551	23.8085	23.5869	-1	+	+	+	115_DMSO;MTX_DMSO;PYR_DMSO	11	9	6	36.4	30.4	22.3	57.796	0.00028466	23.46	724030000	62	3.48064	0.000872375	0.67486	7.32528	2.36158	0.00393324	0.40071	4.44566	1.79173	0.00957121	0.477106	3.31254	Q5SWX3;A0A2Q3DQE3;H0Y6G2;Q13555;Q8WU40;A0A8V8TQ60;A0A8V8TPN2;A0A8V8TQ77;A0A804CJ50;A0A8V8TQS2;A0A8V8TR72;A0A8V8TQW6;A0A8V8TQ82	Q5SWX3;A0A2Q3DQE3;H0Y6G2;Q13555;Q8WU40;A0A8V8TQ60;A0A8V8TPN2	Calcium/calmodulin-dependent protein kinase type II subunit gamma	CAMK2G
22.9768	22.9349	23.0819	23.1087	22.3402	22.4075	22.6776	22.4682	22.4806	22.4134	22.1812	22.3785	22.613	22.3993	22.7825	22.4255	-1	+			115_DMSO	12	9	9	17.2	13.1	13.1	119.66	0.00027832	21.525	470610000	63	3.22819	0.00119126	0.552157	6.57985	0.520968	0.181545	-0.109958	-1.13075	0.296032	0.372628	0.0816894	0.707511	A0A5F9UJV3;A0A2R8Y2A8;Q13367;A0A590UJ60;A0A590UK04;A0A590UKC4;A0A590UJU0;A0A590UJE5;A0A590UJU7;A0A590UKD3;A0A590UJW5;F5GWU4;A0A590UK30;A0A590UK64	A0A5F9UJV3;A0A2R8Y2A8;Q13367;A0A590UJ60;A0A590UK04;A0A590UKC4;A0A590UJU0;A0A590UJE5;A0A590UJU7;A0A590UKD3	AP-3 complex subunit beta-2	AP3B2
24.5492	24.6611	24.817	24.7487	25.1649	25.1906	25.1673	25.1212	24.8151	24.8078	25.0951	25.0988	24.8592	24.8965	25.1503	24.855	-1	+	+	+	115_DMSO;MTX_DMSO;PYR_DMSO	34	34	24	28.1	28.1	21.1	185.19	0	239.56	5114600000	451	3.63968	0.000697936	-0.467031	-7.8295	1.31493	0.0270992	-0.206797	-2.4705	1.65396	0.0129011	-0.220752	-3.06144	A0A2R8Y4P4;A0A2R8Y7S2;P51532;Q9HBD4;A0A2R8YGG3;A0A2R8Y440;A0A2R8Y4C5;A0A2R8YG32;A0A2R8YF58;A0A2R8YF80;A0A2R8Y7F3;A0A2R8YGP5;A0A2R8Y6N0;A0A2R8Y7Y7;A0A2R8Y6V2;A0A2R8Y526;A0A2R8YDA1;A0A2R8Y523;A0A2R8Y5K3;A0A2R8YFK5;K7EQF0;A0A2R8YCY3;A0A2R8YFV8;A0A2R8Y4R6;K7EP28;A0A2R8Y7R0;A0A2R8Y583;A0A0U1RRF5	A0A2R8Y4P4;A0A2R8Y7S2;P51532;Q9HBD4;A0A2R8YGG3;A0A2R8Y440;A0A2R8Y4C5;A0A2R8YG32;A0A2R8YF58;A0A2R8YF80;A0A2R8Y7F3;A0A2R8YGP5;A0A2R8Y6N0;A0A2R8Y7Y7;A0A2R8Y6V2;A0A2R8Y526;A0A2R8YDA1	Transcription activator BRG1	SMARCA4
22.5639	21.5616	21.3092	21.4044	23.0089	23.6222	23.014	23.2604	21.4755	22.6016	21.2157	20.8185	23.1607	22.5355	22.3703	21.0795	-1	+	+	+	115_DMSO;MTX_DMSO;PYR_DMSO	4	4	4	7.9	7.9	7.9	88.234	0.00021911	7.7317	199750000	9	2.47314	0.00332459	-1.51663	-4.68909	2.22295	0.00500867	-1.69856	-4.15392	1.05998	0.0482611	-0.939888	-2.04285	Q9UQ90;A0A2R8YFW4;A0A2R8YDQ1;A0A2R8Y4Y7;A0A2R8Y7B8;A0A2R8Y726;A0A2R8Y3M4;A0A2U3TZH1;A0A2R8Y6K2;A0A2R8Y7E2;A0A2R8Y6E8;A0A2R8YFJ7;A0A2R8Y729;A0A2R8Y632;A0A2R8YFF4;A0A2R8YGZ0;A0A2R8Y4M0;A0A2R8YG79;A0A2R8Y4Z7;A0A2R8Y7N2;A0A2R8YEH4;J3KRF6;A0A2R8Y6Z7;A0A2R8Y4M8;A0A2R8Y4L0;A0A2R8YGV4;A0A2R8Y4L7;A0A2R8YFN9	Q9UQ90;A0A2R8YFW4;A0A2R8YDQ1;A0A2R8Y4Y7;A0A2R8Y7B8;A0A2R8Y726;A0A2R8Y3M4;A0A2U3TZH1;A0A2R8Y6K2;A0A2R8Y7E2;A0A2R8Y6E8;A0A2R8YFJ7;A0A2R8Y729;A0A2R8Y632;A0A2R8YFF4;A0A2R8YGZ0;A0A2R8Y4M0;A0A2R8YG79	Paraplegin	SPG7
26.0455	26.16	26.4361	26.2484	26.2937	26.3602	26.3028	26.3378	26.1526	26.2497	26.7223	26.6505	26.2583	26.4616	26.8094	26.4219	-1					75	75	2	49.9	49.9	1.3	215.72	0	323.31	32581000000	1604	0.563539	0.190219	-0.101132	-1.20607	0.363271	0.285782	0.120146	0.839727	0.678064	0.123529	0.164169	1.40415	A0A2R8Y5J0;A0A2R8YFK9;A0A2U3TZM0;A0A2R8Y521;A0A2R8YDJ9;A0A2R8Y5Z7	A0A2R8Y5J0;A0A2R8YFK9;A0A2U3TZM0;A0A2R8Y521;A0A2R8YDJ9;A0A2R8Y5Z7
22.6736	22.9799	22.42	22.4321	22.8178	21.5093	22.4733	21.6675	22.6582	22.9168	23.0053	22.7329	22.8505	20.1091	22.8503	22.7345	-1		+		MTX_DMSO	7	7	7	7.9	7.9	7.9	204.7	0.00021413	6.964	166560000	15	0.730454	0.12774	0.509455	1.49313	1.14804	0.0396688	0.71137	2.18959	0.00861797	0.97025	0.0191483	0.0256714	A0A2R8Y549;Q8NI35;A0A0U1RR46;A0A0U1RQW4;A0A0U1RQT2;A0A2R8Y5I3	A0A2R8Y549;Q8NI35	InaD-like protein	INADL
24.1139	24.2577	21.2817	23.8398	24.0261	23.9328	23.944	23.8207	23.8104	24.2611	23.7782	23.3081	24.3663	24.0224	21.3032	23.9129	-1					2	2	2	3.1	3.1	3.1	108.6	0.0023517	2.6381	490260000	33	0.338813	0.342741	-0.557674	-0.792334	0.297441	0.34974	-0.141489	-0.710347	0.316822	0.350266	-0.529757	-0.749057	A0A2R8Y575;Q8IWE5	A0A2R8Y575;Q8IWE5	Pleckstrin homology domain-containing family M member 2	PLEKHM2
26.9911	26.8737	27.1573	26.7863	26.2267	27.0129	26.5711	26.4682	26.5582	26.9114	27.2122	27.0739	26.8049	26.7445	26.8145	27.1743	-1					30	26	26	50.8	48.5	48.5	85.267	0	323.31	14151000000	839	1.08844	0.0543503	0.382382	2.0902	0.856443	0.076703	0.369195	1.70449	0.821112	0.0858982	0.314792	1.6455	A0A2R8YCH5;A0A2R8Y5A3;P35222;A0A2R8Y543;A0A2R8Y750;B4DGU4;A0A2R8Y804;A0A2R8Y5C3;A0A2R8Y5Z1;A0A2R8Y7Z0;A0A2R8Y6G0;A0A2R8Y815;A0A2R8YG06;C9IZ65	A0A2R8YCH5;A0A2R8Y5A3;P35222;A0A2R8Y543;A0A2R8Y750;B4DGU4;A0A2R8Y804;A0A2R8Y5C3;A0A2R8Y5Z1;A0A2R8Y7Z0;A0A2R8Y6G0	Catenin beta-1	CTNNB1
25.0398	20.7045	20.4744	24.8327	24.9271	24.9707	25.4033	25.2228	20.3875	22.1269	24.7977	25.2186	24.9182	20.046	21.7474	24.5188	-1					3	3	3	3.5	3.5	3.5	149.4	0.0028684	2.501	429970000	13	0.9604	0.0724611	-2.36811	-1.87742	0.877966	0.0730617	-1.99829	-1.74036	1.0309	0.0515457	-2.32337	-1.99451	A0A2R8Y6C9;A0A2R8Y5F1;A0A2R8YGU4;X5D2U8;H3BMQ0;A0A2R8YDZ2;A0A2R8Y7X5;A0A2R8YDR3;A0A2R8Y7C8;A0A2R8YGD6;P49815;H3BQK4	A0A2R8Y6C9;A0A2R8Y5F1;A0A2R8YGU4;X5D2U8;H3BMQ0;A0A2R8YDZ2;A0A2R8Y7X5;A0A2R8YDR3;A0A2R8Y7C8;A0A2R8YGD6;P49815	Tuberin	TSC2
22.7087	22.1296	21.2213	22.3843	23.2994	23.611	22.9815	23.1998	22.7739	22.1932	22.3564	21.8106	22.976	22.6819	21.914	22.0865	-1	+	+	+	115_DMSO;MTX_DMSO;PYR_DMSO	14	9	9	38.1	26.8	26.8	49.246	0.00031766	33.712	413140000	62	1.82109	0.0117031	-1.16193	-3.36704	2.21997	0.00506436	-0.989422	-4.14777	1.64782	0.0131253	-0.858329	-3.05042	A0A2R8Y6I1;A0A2R8Y5P7;P49590;A0A2R8Y3N3;D6RB22;D6RJE6;B4DQ67;A0A2R8Y4X6;A0A2R8Y5E8	A0A2R8Y6I1;A0A2R8Y5P7;P49590;A0A2R8Y3N3;D6RB22;D6RJE6;B4DQ67	Probable histidine--tRNA ligase, mitochondrial	HARS2
22.4381	22.7232	22.7705	22.432	22.5935	22.8739	22.1129	21.9227	22.7271	22.7219	22.3293	22.1809	22.8295	22.7654	22.2206	22.6656	-1					11	11	10	10.9	10.9	10.3	208.05	0.00023641	11.238	206590000	44	0.401178	0.290015	0.215183	0.911798	0.171004	0.526451	0.114013	0.4412	0.421075	0.256249	0.244522	0.949026	A0A2R8Y5P9;Q8TF72	A0A2R8Y5P9;Q8TF72	Protein Shroom3	SHROOM3
22.9455	23.0203	23.2339	23.2584	23.2567	24.2235	23.2721	23.1933	22.9702	22.7302	23.214	23.3169	23.1042	19.9289	23.189	22.9633	-1					6	6	6	7.9	7.9	7.9	131.44	0.00021848	7.6582	281330000	9	0.699059	0.137918	-0.371868	-1.43991	0.755787	0.0990559	-0.428598	-1.53588	0.697507	0.117529	-1.19007	-1.43727	A0A2R8YDN7;A0A2R8Y635;Q9H7F0	A0A2R8YDN7;A0A2R8Y635;Q9H7F0	Probable cation-transporting ATPase 13A3	ATP13A3
29.8979	29.6048	29.5487	29.5867	30.0803	30.1087	29.9489	30.094	29.9176	29.768	29.2158	29.4688	29.8374	29.6874	29.419	29.4033	-1	+	+	+	115_DMSO;MTX_DMSO;PYR_DMSO	29	29	25	70.7	70.7	61.8	47.327	0	323.31	159340000000	2311	2.39133	0.00386271	-0.398441	-4.50981	1.5612	0.01635	-0.465468	-2.89632	2.24553	0.00449333	-0.471214	-4.20067	A0A2R8Y6G6;P06733;K7EM90;A0A2R8YEM5;A0A2R8Y879;A0A2R8Y798;K7ERS8;A0A2R8YEG5	A0A2R8Y6G6;P06733	Alpha-enolase	ENO1
27.5743	27.7258	27.808	27.6651	27.7965	27.8966	27.9	27.8582	27.3452	27.5298	27.4054	27.4448	27.451	27.5725	27.5226	27.4503	-1	+	+	+	115_DMSO;MTX_DMSO;PYR_DMSO	12	12	12	57.6	57.6	57.6	27.045	0	288.95	22265000000	512	1.67057	0.0162341	-0.169543	-3.09133	4.10231	0.000430446	-0.431527	-9.46855	4.11221	0.00140502	-0.363718	-9.5067	A0A2R8Y6J3;P46777;Q5T7N0;A0A2R8Y4A2	A0A2R8Y6J3;P46777;Q5T7N0	60S ribosomal protein L5	RPL5
23.5559	23.6126	23.237	23.4718	23.1229	23.4086	23.2083	23.3606	23.1473	23.2924	22.9783	22.9506	23.3358	22.92	22.8792	22.6449	-1			+	PYR_DMSO	19	19	13	22.5	22.5	15.9	135.78	0	70.992	1026300000	126	0.933361	0.0772075	0.194211	1.8325	0.893006	0.0705403	-0.182954	-1.7654	1.08605	0.0453357	-0.330138	-2.08622	Q13136;A0A2R8Y7R9;E9PJZ7;A0A1B0GVT3;H0YEF9;O75335;A0A8I5QJ45;A0A8J8YUZ5;H0YHK3;B1APN9;H0YDW2;H0YHJ4;M0QZB5;E9PPF6;H0YIJ4;R4GNF1;R4GN36;H0YF15;E9PID5;H0YD72;A0A3B3ITS2;F8VWR9;H0YH95	Q13136;A0A2R8Y7R9;E9PJZ7	Liprin-alpha-1	PPFIA1
27.7432	27.6269	27.6493	27.7239	28.0047	27.8758	28.09	28.0191	27.4371	27.4605	27.369	27.4022	27.5442	27.5171	27.4819	27.6312	-1	+	+	+	115_DMSO;MTX_DMSO;PYR_DMSO	9	9	9	60.3	60.3	60.3	16.273	0	138.57	12635000000	318	2.9786	0.00136161	-0.311584	-5.90295	4.66321	0.000615385	-0.580175	-11.8617	3.77377	0.00104308	-0.453822	-8.27708	P62263;A0A2R8Y811;E5RH77	P62263;A0A2R8Y811;E5RH77	40S ribosomal protein S14	RPS14
27.6257	27.5572	27.7493	27.5411	27.9643	27.6434	27.8782	28.1794	27.382	27.2509	27.2601	27.3911	27.4213	27.549	27.3325	27.3469	-1	+	+	+	115_DMSO;MTX_DMSO;PYR_DMSO	6	6	6	36.6	36.6	36.6	15.197	0	105.04	9631800000	208	1.31596	0.0318648	-0.298026	-2.47225	2.64529	0.00231728	-0.595341	-5.08108	2.22132	0.00474786	-0.503918	-4.15056	E7ETK0;A0A2R8Y849;A0A2R8YD14;P62847;A0A2R8Y8A0	E7ETK0;A0A2R8Y849;A0A2R8YD14;P62847;A0A2R8Y8A0	40S ribosomal protein S24	RPS24
23.6506	23.6794	23.6649	23.6291	23.7779	23.7657	23.697	23.8501	23.7813	23.8937	23.9742	23.9499	24.0678	23.9713	24.0918	23.865	-1	+	+	+	115_DMSO;MTX_DMSO;PYR_DMSO	30	30	30	32.2	32.2	32.2	159.39	0	118.02	1952000000	281	1.90218	0.0101001	-0.116651	-3.51949	1.26725	0.0306225	0.127099	2.38975	2.01859	0.00650146	0.226325	3.74366	A0A2R8Y852;P39880;A0A2R8YDI1;Q13948;A0A2R8Y8D0;O14529	A0A2R8Y852;P39880;A0A2R8YDI1	Homeobox protein cut-like 1	CUX1
24.9758	25.2069	25.2486	25.4441	24.8788	24.9825	24.9398	25.0395	25.2082	25.2319	25.5293	25.5395	25.1099	25.6099	25.6385	25.5076	-1	+	+	+	115_DMSO;MTX_DMSO;PYR_DMSO	13	13	13	46.2	46.2	46.2	46.649	0	323.31	3760800000	273	1.35486	0.0294525	0.258744	2.53848	2.29264	0.00425707	0.4171	4.29915	2.14476	0.00543235	0.506321	3.99429	Q969G3;A0A2R8Y855;B4DGM3;J3QKS7;A0A2R8Y765;A0A2R8Y7U4;A0A2U3TZQ7;A0A2R8Y7I9;A0A2R8Y4T4;A0A2R8YES3;J3QR61;J3QKX6;A0A2R8YD78;J3QL66;J3KT85;A0A2R8YDQ4;A0A2R8YEB8	Q969G3;A0A2R8Y855;B4DGM3;J3QKS7;A0A2R8Y765;A0A2R8Y7U4;A0A2U3TZQ7;A0A2R8Y7I9;A0A2R8Y4T4;A0A2R8YES3;J3QR61	SWI/SNF-related matrix-associated actin-dependent regulator of chromatin subfamily E member 1	SMARCE1
23.9239	23.8572	23.9398	23.8004	24.8494	24.7804	25.1167	24.9944	23.931	23.4853	23.6717	23.9646	24.0074	23.7269	24.2369	23.6906	-1	+	+	+	115_DMSO;MTX_DMSO;PYR_DMSO	24	24	24	39.2	39.2	39.2	96.907	0	323.31	3040900000	365	4.87657	0.000305732	-1.05495	-12.9099	3.87097	0.000556452	-1.17207	-8.61509	3.32372	0.00163303	-1.0198	-6.85436	A0A2R8Y891;P08237;F8VZI0;F8VP00;F8VX13;F8VZQ1;F8VSF7;F8VTQ3;F8VW30;F8VUB8;F8VYK8;F8VVE3	A0A2R8Y891;P08237;F8VZI0	ATP-dependent 6-phosphofructokinase, muscle type	PFKM
20.5984	20.4942	21.0586	20.9671	21.0039	21.2904	21.3214	21.3811	20.2552	20.747	20.8017	20.7119	20.5384	20.4006	20.794	20.8708	-1	+	+	+	115_DMSO;MTX_DMSO;PYR_DMSO	4	4	4	30.9	30.9	30.9	19.682	0.00030874	30.712	51539000	50	1.57116	0.0195332	-0.469614	-2.9139	2.19627	0.00539829	-0.620252	-4.09908	2.30948	0.00400835	-0.598241	-4.33467	A0A2R8YFC9;A0A2R8YGN6;A0A2R8YCL5;A0A2U3TZR0;Q9UBP0;A0A2R8YFW8;A0A2R8Y4I8;A0A2R8Y7W6;A0A2R8Y481;A0A2R8Y5I6;A0A2R8Y5N9	A0A2R8YFC9;A0A2R8YGN6;A0A2R8YCL5;A0A2U3TZR0;Q9UBP0;A0A2R8YFW8;A0A2R8Y4I8;A0A2R8Y7W6;A0A2R8Y481	Spastin	SPAST
24.6809	24.971	24.6122	24.7686	24.1788	23.6264	23.9014	23.7714	24.5702	24.7842	24.4349	24.9036	24.6198	24.9679	24.4156	24.527	-1	+	+	+	115_DMSO;MTX_DMSO;PYR_DMSO	7	7	7	34	34	34	35.138	0	90.533	1096500000	93	3.13104	0.00125628	0.888662	6.30962	2.65256	0.00228662	0.803676	5.09808	2.41391	0.00354518	0.763038	4.55885	Q5TBB1;A0A2R8YCX2;A0A2R8YGP2;A0A2R8Y7R8;A0A2R8Y6Y1;A0A2R8Y6Q6;A0A2R8YCJ4;A0A087WZJ6;A0A2R8Y761;A0A087WXR7;A0A2R8YEH2;A0A2R8Y6M7;A0A2R8Y687;A0A2R8Y4S2;A0A2R8YCP1;A0A2R8Y883;A0A2R8Y459;A0A2R8YEB4;A0A2R8Y7Q3;A0A2R8YE60;A0A2R8YEC1;A0A2R8YEU9;A0A2R8Y4Y9;A0A2R8YEQ4;A0A2R8YEK5;A0A2R8Y7A3	Q5TBB1;A0A2R8YCX2;A0A2R8YGP2;A0A2R8Y7R8;A0A2R8Y6Y1;A0A2R8Y6Q6;A0A2R8YCJ4;A0A087WZJ6;A0A2R8Y761;A0A087WXR7;A0A2R8YEH2;A0A2R8Y6M7;A0A2R8Y687;A0A2R8Y4S2;A0A2R8YCP1;A0A2R8Y883;A0A2R8Y459;A0A2R8YEB4	Ribonuclease H2 subunit B	RNASEH2B
26.752	26.996	27.051	27.0974	26.9901	27.0666	26.7927	26.8847	26.9891	27.1205	27.0066	26.9969	27.1946	27.2813	26.9218	27.4575	-1			+	PYR_DMSO	35	35	32	61.8	61.8	57.7	79.685	0	323.31	29553000000	976	0.160122	0.576882	0.0405922	0.416351	0.678155	0.119873	0.0947542	1.40431	1.16138	0.0380451	0.280278	2.21188	P51659;A0A2R8YD50;A0A804HK65;E7EPL9;A0A804HKU2;E7ET17;A0A2R8Y7L2;E7ER27;A0A804HIR1;A0A2R8YDT8;A0A2R8YF45;A0A804HK88;A0A804HIG8;A0A2R8Y7W2;A0A804HLJ0;A0A804HKT2;A0A2R8YEG2;A0A2R8YF39	P51659;A0A2R8YD50;A0A804HK65;E7EPL9;A0A804HKU2;E7ET17;A0A2R8Y7L2;E7ER27;A0A804HIR1	Peroxisomal multifunctional enzyme type 2;(3R)-hydroxyacyl-CoA dehydrogenase;Enoyl-CoA hydratase 2	HSD17B4
27.0387	27.2261	27.3852	27.2749	26.7521	26.8359	26.8544	26.9507	27.0086	27.1501	27.4131	27.4063	27.1484	27.306	27.5726	27.3603	-1	+	+	+	115_DMSO;MTX_DMSO;PYR_DMSO	18	18	18	48.8	48.8	48.8	45.143	0	323.31	19018000000	482	2.4397	0.00343639	0.382937	4.61528	1.98592	0.00728832	0.396244	3.6801	2.67791	0.00254319	0.498558	5.15773	P68400;E7EU96;A0A2R8YD58;A0A2R8YF43;A0A2R8Y5A0;A0A2R8YFU2;Q8NEV1;A0A2R8YDP2;A0A2R8Y4D6;A0A2R8Y4H0;V9GYA2;A0A2R8YEW1;A0A2R8YDY7;A0A2R8YCK2;A0A2R8Y3W6;A0A2R8Y7T1;A0A087WY74;A0A2R8YF47;V9GY80;A0A2R8YEL7;A0A2R8Y797;V9GYW6	P68400;E7EU96;A0A2R8YD58;A0A2R8YF43;A0A2R8Y5A0;A0A2R8YFU2;Q8NEV1;A0A2R8YDP2;A0A2R8Y4D6;A0A2R8Y4H0	Casein kinase II subunit alpha;Casein kinase II subunit alpha 3	CSNK2A1;CSNK2A3
23.6168	23.6608	23.7138	23.8698	23.6258	23.6352	23.4798	23.5997	23.892	23.7436	23.8419	24.0439	23.81	23.9609	24.2103	23.7832	-1		+	+	MTX_DMSO;PYR_DMSO	9	9	9	18	18	18	111.28	0	76.642	1227300000	150	1.02065	0.0634292	0.130177	1.97748	2.19128	0.00544727	0.295236	4.08885	1.84628	0.00872882	0.355987	3.41408	H7BXF5;A0A2R8YDB8;Q9H0E3;C9J683;C9JTJ5	H7BXF5;A0A2R8YDB8;Q9H0E3	Histone deacetylase complex subunit SAP130	SAP130
21.379	21.5891	21.4165	21.4832	20.2615	21.4476	22.335	21.3524	21.1249	21.2213	21.5062	21.778	21.4893	21.817	21.7304	21.5034	-1					3	3	3	7.4	7.4	7.4	95.341	0.000273	20.125	79409000	31	0.10128	0.698688	0.117806	0.275751	0.0453875	0.845113	0.0584836	0.130063	0.273099	0.399579	0.285894	0.660905	A0A2R8YDD6;O15265	A0A2R8YDD6;O15265	Ataxin-7	ATXN7
24.5627	24.44	23.8554	24.0075	24.4944	24.8914	24.3392	24.7095	24.5633	24.3337	24.0138	23.8507	24.4397	24.3625	23.6749	24.3372	-1		+		MTX_DMSO	9	9	9	32.8	32.8	32.8	43.841	0.00030093	28.349	1602200000	117	0.964884	0.0714981	-0.392231	-1.88486	1.08656	0.0448557	-0.418258	-2.08708	0.964799	0.0603492	-0.405038	-1.88472	A0A2R8YDQ9;Q9P2R7;A0A2R8Y6Y7;Q5T9Q5;A0A0U1RQL1;Q5T9Q8;A0A0U1RRI1;A0A0U1RQF8;A0A2R8Y5P6;A0A2R8Y6E6	A0A2R8YDQ9;Q9P2R7;A0A2R8Y6Y7;Q5T9Q5	Succinyl-CoA ligase [ADP-forming] subunit beta, mitochondrial	SUCLA2
23.5579	23.4952	23.5862	23.7052	22.8113	22.8781	22.8941	23.1074	23.7791	23.6688	23.4712	23.7586	23.7137	23.5355	23.5517	23.7278	-1	+	+	+	115_DMSO;MTX_DMSO;PYR_DMSO	9	9	9	25	25	25	57.174	0.00033944	41.774	938840000	112	3.84645	0.000466819	0.663423	8.52874	3.64558	0.000632997	0.746698	7.84877	3.87728	0.00115578	0.709432	8.63744	A0A2R8YDT1;P15104	A0A2R8YDT1;P15104	Glutamine synthetase	GLUL
24.2345	24.405	24.4606	24.3189	23.8099	24.1729	23.7699	23.7742	24.2553	24.3655	24.1541	24.1443	24.4461	24.1744	23.9121	24.0418	-1	+	+		115_DMSO;MTX_DMSO	25	25	25	30.2	30.2	30.2	103.16	0.00038506	59.102	2662600000	260	2.30557	0.00442541	0.47302	4.32641	1.70546	0.0121639	0.348062	3.15444	0.880601	0.0737783	0.261897	1.74475	A0A2U3TZM1;A0A2R8YE77;O14936;A0A7I2RJN6;A0A2U3TZN6;A0A2U3TZM4;A0A2R8YFN5;Q5JS79;A0A2R8YEK3;A0A2R8Y6F8;A0A2R8Y3B3;A0A2R8YEJ7;A0A2R8Y6D8;A0A2R8YGH2;A0A2R8Y7X6;A0A2R8Y4K4	A0A2U3TZM1;A0A2R8YE77;O14936;A0A7I2RJN6;A0A2U3TZN6;A0A2U3TZM4;A0A2R8YFN5;Q5JS79;A0A2R8YEK3;A0A2R8Y6F8	Peripheral plasma membrane protein CASK	CASK
24.5249	24.5653	24.717	24.47	23.9856	24.131	23.9066	24.0915	24.7625	24.688	24.7003	24.8229	24.5536	24.8191	24.7656	24.5045	-1	+	+	+	115_DMSO;MTX_DMSO;PYR_DMSO	9	9	9	34.8	34.8	34.8	37.941	0.00032541	36.14	1098900000	116	3.48993	0.000876623	0.540595	7.35398	4.68548	0.000628272	0.71476	11.9673	3.31081	0.0016988	0.632006	6.81673	A0A2R8YEM2;P51946;D6RHI7;D6RG18;A0A2R8Y4K6	A0A2R8YEM2;P51946;D6RHI7;D6RG18	Cyclin-H	CCNH
27.9324	27.5154	27.7708	27.5983	27.86	27.7523	28.3142	28.1998	27.4901	27.6203	27.8071	27.5433	27.5805	27.354	28.0045	27.4674	-1		+	+	MTX_DMSO;PYR_DMSO	5	5	5	27.8	27.8	27.8	19.968	0	76.545	9060300000	130	1.03905	0.0604524	-0.327382	-2.00806	1.48291	0.0192017	-0.416377	-2.75914	1.15518	0.0386268	-0.429972	-2.20152	A0A2R8YEM3;E7EQV9;E7ENU7;P61313;E7EX53;A0A2R8Y738	A0A2R8YEM3;E7EQV9;E7ENU7;P61313	Ribosomal protein L15;60S ribosomal protein L15	RPL15
23.7676	23.9907	23.7744	23.9931	23.6822	24.019	23.7405	23.7254	23.4504	23.6247	23.4149	23.2189	23.8047	23.6039	23.279	23.2473	-1		+		MTX_DMSO	6	6	6	10.6	10.6	10.6	61.238	0.00029842	27.364	372800000	40	0.394249	0.295639	0.0896883	0.898742	1.74167	0.0115734	-0.36454	-3.22045	1.03147	0.0514749	-0.308047	-1.99546	H3BMM5;A0A2R8YF87;Q96AX1;F5H6Y0;F5H2X5;A0A2R8Y5U3	H3BMM5;A0A2R8YF87;Q96AX1;F5H6Y0	Vacuolar protein sorting-associated protein 33A	VPS33A
25.1695	25.0564	24.8423	24.9268	24.6165	24.6856	24.7767	24.7809	24.5645	24.5022	24.2283	24.4208	24.5413	24.4718	24.568	24.5197	-1	+	+	+	115_DMSO;MTX_DMSO;PYR_DMSO	26	26	24	49.7	49.7	48.1	84.472	0	241.55	3026500000	297	1.86947	0.0106434	0.28383	3.45765	1.86185	0.00922139	-0.285956	-3.44331	2.27923	0.00422343	-0.189711	-4.27098	A0A2R8YFH5;Q15437;Q5QPE1;Q5QPE2;A0A2R8Y633;A0A2R8Y7S7;A0A2R8YF30	A0A2R8YFH5;Q15437	Protein transport protein Sec23B	SEC23B
23.5669	23.9386	24.0748	23.938	24.3033	24.4936	24.346	24.2885	23.9425	23.9722	24.3363	24.2881	23.8578	24.5892	24.2483	23.9821	-1	+			115_DMSO	12	12	12	28.5	28.5	28.5	82.785	0	118.28	1186000000	123	2.16171	0.00600541	-0.478307	-4.02862	1.01614	0.0537805	-0.223074	-1.96999	0.513987	0.194073	-0.188524	-1.1183	P49711;A0A2R8YFL0;A0A2R8Y595	P49711;A0A2R8YFL0;A0A2R8Y595	Transcriptional repressor CTCF	CTCF
25.8843	25.8065	25.6005	25.6809	25.5839	25.4831	25.7281	25.8085	25.4323	25.2875	24.9012	25.0188	25.677	25.1437	25.5343	25.5996	-1		+		MTX_DMSO	9	9	8	23.4	23.4	21.6	79.831	0.00027181	19.65	1337800000	61	0.424526	0.272857	0.0921402	0.955442	1.87393	0.00903726	-0.490933	-3.46605	0.540938	0.178793	-0.162262	-1.16622	B1ALK7;A0A8V8TQ72;A0A2R8YG42;Q14155;E7EUY6;E9PDQ5;C9JAD7;C9JDI6;B1ANY6;F6SJA5;E7ENL8;E7EU80	B1ALK7;A0A8V8TQ72;A0A2R8YG42;Q14155;E7EUY6;E9PDQ5	Rho guanine nucleotide exchange factor 7	ARHGEF7
24.1465	24.1581	24.7136	24.2549	25.3975	25.3118	24.9612	25.1058	24.1316	24.2912	24.7381	24.9003	24.6176	24.475	25.4331	24.4811	-1	+	+		115_DMSO;MTX_DMSO	13	13	12	7	7	6.6	293.55	0.00024361	12.803	698980000	36	2.72099	0.00203588	-0.875818	-5.26016	1.77645	0.0108577	-0.678799	-3.28432	0.895943	0.0708747	-0.44239	-1.77028	A0A2R8YH03;A0A8V8TMN1;A0A8V8TMM4;A0A8Q3SI84;A0A8Q3SI68;Q5VWN6;A0A8Q3SI29;A0A2R8YCW7;A0A8Q3SI42	A0A2R8YH03;A0A8V8TMN1;A0A8V8TMM4;A0A8Q3SI84;A0A8Q3SI68;Q5VWN6	Protein FAM208B	FAM208B
22.6803	22.9511	23.5824	23.6173	24.6594	23.7397	24.2669	24.5204	22.8773	22.6332	23.2737	23.4575	23.4615	23.102	22.9336	21.405	-1	+	+	+	115_DMSO;MTX_DMSO;PYR_DMSO	15	2	2	36.7	7.9	7.9	54.34	0.00021772	7.504	332780000	21	1.90513	0.0101233	-1.08886	-3.5251	2.37954	0.00377343	-1.23623	-4.48431	1.70944	0.0114519	-1.5711	-3.16167	A0A2U3TZH3;Q05639;A0A2R8Y660;A0A2R8Y488;A0A2R8YDN5;A0A6Q8PFK6	A0A2U3TZH3;Q05639;A0A2R8Y660;A0A2R8Y488	Elongation factor 1-alpha 2	EEF1A2
22.903	22.6515	22.7741	22.5176	23.5306	22.844	23.4873	23.8836	23.085	22.2072	22.4513	22.3271	22.83	22.4534	22.978	21.2643	-1	+	+	+	115_DMSO;MTX_DMSO;PYR_DMSO	9	9	9	24.5	24.5	24.5	59.345	0.00029112	25.208	381110000	41	1.69108	0.0155428	-0.724848	-3.12838	1.70252	0.0122242	-0.91874	-3.1491	1.25704	0.030512	-1.05497	-2.37252	Q15813;A0A2U3TZJ6;A0A2R8Y5Q8;A0A2R8Y6Q1;A0A2R8YHI9;A0A2R8Y7E7;A0A2R8YFL4;A0A2R8Y4V6;A0A2R8Y809;A0A2R8Y897;A0A2R8Y7H8;A0A2R8YER9;A0A2R8Y784;A0A2R8Y4P2;A0A2R8Y6G3;A0A2R8Y787;A0A2R8Y5H6;A0A2R8YFM3	Q15813;A0A2U3TZJ6;A0A2R8Y5Q8;A0A2R8Y6Q1;A0A2R8YHI9;A0A2R8Y7E7;A0A2R8YFL4	Tubulin-specific chaperone E	TBCE
24.52	24.5527	21.1513	24.561	23.4376	24.2337	24.1336	23.4532	24.1406	24.8061	24.0683	24.241	24.2278	23.969	23.8047	24.4614	-1					3	3	3	25	25	25	11.985	0.000342	42.806	554470000	48	0.0472602	0.839417	-0.118276	-0.135179	0.935424	0.0637844	0.499449	1.83593	0.540918	0.178744	0.301186	1.16618	E9PNW4;A0A2U3TZL5;P13987;H0YET2	E9PNW4;A0A2U3TZL5;P13987	CD59 glycoprotein	CD59
22.2517	21.9486	21.8799	21.9231	22.4219	22.133	22.0218	22.2784	21.7399	22.2438	22.3546	22.2926	21.8677	22.4031	21.9637	21.8178	-1					4	4	4	24	24	24	23.806	0.00022568	8.9431	201600000	30	0.885469	0.0870517	-0.212988	-1.75285	0.126808	0.618309	-0.056057	-0.338136	0.594199	0.154065	-0.200727	-1.25968	J3KSG1;J3QRK1;A0A2U3U043;Q719H9;E9PK99;E9PMS5;E9PRT1;E9PJJ5;Q4G0X4	J3KSG1;J3QRK1;A0A2U3U043;Q719H9	BTB/POZ domain-containing protein KCTD1	KCTD1
24.7197	24.2901	24.4261	24.8887	24.7769	25.3156	25.2832	25.7948	24.5317	24.5854	24.7692	24.3071	24.4219	24.6916	24.4728	24.7124	-1	+	+	+	115_DMSO;MTX_DMSO;PYR_DMSO	4	4	4	39.1	39.1	39.1	15.136	0.00029138	25.25	1137400000	93	1.54201	0.0202624	-0.711461	-2.86251	1.76057	0.0110823	-0.744287	-3.2551	1.75848	0.0102021	-0.717935	-3.25125	P56556;A0A2Y9D025;R4GN43	P56556;A0A2Y9D025;R4GN43	NADH dehydrogenase [ubiquinone] 1 alpha subcomplex subunit 6	NDUFA6
22.9101	23.2348	23.3233	22.713	22.6263	23.2438	22.6888	22.6501	22.6895	23.007	23.1306	23.1668	22.7271	23.0802	22.8652	23.4768	-1					17	17	16	18.5	18.5	17.9	149.92	0	72.335	812010000	135	0.552279	0.1956	0.243066	1.18625	0.487409	0.198243	0.196244	1.07056	0.485338	0.211551	0.235085	1.06682	A0A384DVU0;Q8IY17;M0R2K2;M0R2C2;M0QYF5;M0QZK5;M0R2H4;M0QYT1;A0A2R8Y7E1	A0A384DVU0;Q8IY17	Neuropathy target esterase	PNPLA6
24.3805	24.1837	24.2466	24.2621	25.0331	25.1777	25.4171	25.388	24.2983	23.8562	24.036	24.0759	24.6048	24.1618	24.4194	23.8201	-1	+	+	+	115_DMSO;MTX_DMSO;PYR_DMSO	17	17	16	48.6	48.6	46.1	63.723	0	111.5	3037800000	305	4.20746	0.000149533	-0.985771	-9.88065	4.04225	0.000674817	-1.18738	-9.24011	2.6946	0.0025448	-1.00243	-5.19724	A0A3B3IRI2;P17812;B4E1E0;A0A8Q3WKZ7;A0A8Q3WL40;A0A3B3IRQ8;A0A3B3ITF6;A0A3B3ITB8;A0A3B3ISY3;A0A8Q3WL00;A0A8Q3WL12;A0A3B3ITH9	A0A3B3IRI2;P17812;B4E1E0;A0A8Q3WKZ7;A0A8Q3WL40;A0A3B3IRQ8;A0A3B3ITF6;A0A3B3ITB8	CTP synthase 1;CTP synthase	CTPS1
25.9925	26.1685	26.183	26.0133	25.3479	25.7602	26.1072	26.1142	26.1207	25.8887	26.3674	26.1937	25.9197	25.7821	26.0763	26.4292	-1					3	3	3	17.6	17.6	17.6	28.058	0.00027933	21.798	1393100000	35	0.655397	0.153961	0.256978	1.36538	0.734822	0.10452	0.310237	1.50051	0.426563	0.252432	0.219458	0.959225	A0A3B3IRL2;O75629	A0A3B3IRL2;O75629	Protein CREG1	CREG1
25.1219	24.5609	24.9655	24.9301	25.0678	21.0846	21.3012	24.5222	25.1065	25.1647	21.3322	25.568	24.7472	25.0442	25.2905	24.9271	-1					48	1	1	44.2	2	2	128.27	0.00020509	5.4412	724950000	42	0.916358	0.0803564	1.90065	1.80424	0.395229	0.258944	1.29889	0.900591	0.978457	0.0584525	2.0083	1.9074	A0A3B3IRQ9;A0A3B3ITG9;A0A7P0TA14	A0A3B3IRQ9;A0A3B3ITG9
23.1469	23.078	22.8137	23.1412	22.8397	23.0845	22.8	23.3733	22.7219	23.0959	22.3375	22.2704	22.7263	22.301	21.6603	22.1538	-1			+	PYR_DMSO	6	6	6	26.4	26.4	26.4	35.761	0.0002642	17.604	338800000	44	0.0466972	0.840927	0.0205622	0.133643	0.913006	0.0670084	-0.417976	-1.79866	1.71556	0.0114198	-0.814063	-3.1728	F5H345;A0A3B3IRR1;A0A3F2YNY7;P08397;A0A8I5KXV4;F5GY90;F5H0P4;A0A3B3IU56;A0A1W2PNU5;F5H226;A0A3B3IU34;F5H4W5;F5H4X2	F5H345;A0A3B3IRR1;A0A3F2YNY7;P08397;A0A8I5KXV4;F5GY90;F5H0P4	Porphobilinogen deaminase	HMBS
23.5878	23.3815	23.8806	23.1629	23.8754	23.303	23.4158	23.3335	22.514	23.3453	21.1748	23.1132	20.7288	23.0158	23.1065	23.3515	-1					3	3	3	22.1	22.1	22.1	24.465	0.00022831	9.4028	203920000	23	0.0363343	0.873748	0.0213075	0.105075	0.957831	0.0609301	-0.945088	-1.87315	0.72754	0.109209	-0.931289	-1.4882	A0A3B3IRR6;A0A3B3IT54;A0A3B3ITA3;Q9H7E9	A0A3B3IRR6;A0A3B3IT54;A0A3B3ITA3;Q9H7E9	UPF0488 protein C8orf33	C8orf33
25.2811	25.4856	24.6979	24.3258	24.891	25.5787	24.6537	24.8089	24.8099	25.1697	24.5015	25.0814	25.2653	24.6123	24.0523	24.9947	-1					4	4	4	20.8	20.8	20.8	32.449	0.00028662	23.972	937000000	58	0.0365543	0.873226	-0.0354714	-0.105687	0.137649	0.594452	-0.0924549	-0.363962	0.320429	0.346697	-0.251921	-0.756201	A0A3B3IRT8;P43307;C9J3L8;C9J5W0;E9PAL7;C9IZQ1;C9JBX5	A0A3B3IRT8;P43307;C9J3L8;C9J5W0;E9PAL7;C9IZQ1	Translocon-associated protein subunit alpha	SSR1
24.3172	24.2293	24.4593	24.3165	24.2438	24.331	24.4026	24.4793	24.4804	24.412	24.6581	24.6524	24.357	24.8351	24.6714	24.5367	-1		+	+	MTX_DMSO;PYR_DMSO	28	28	28	25.9	25.9	25.9	202.89	0	119.4	2321400000	233	0.190717	0.525274	-0.0336089	-0.485426	1.23666	0.0330887	0.186569	2.33818	1.08453	0.0454959	0.235869	2.08369	A0A3B3IRW6;Q2KHR3;H0YCQ7;A0A3B3ISY4	A0A3B3IRW6;Q2KHR3	Glutamine and serine-rich protein 1	QSER1
22.0229	24.1822	24.7089	24.0709	23.6673	23.9721	23.5024	23.9327	24.6223	24.542	24.698	24.7874	24.3152	25.0121	24.7793	24.4921	-1		+	+	MTX_DMSO;PYR_DMSO	22	3	3	22.8	2.5	2.5	138.69	0.00026846	18.831	557670000	61	0.0125742	0.954721	-0.0224314	-0.0372921	3.45546	0.00073699	0.893775	7.24798	2.44678	0.00340661	0.881051	4.63085	A0A3B3IS06;E7ETY2;H0Y8Y7;A0A2R8Y857;A0A2R8Y4M7;H0YA99	A0A3B3IS06;E7ETY2		TCOF1
21.0983	21.2463	22.4423	21.9781	22.296	21.9294	22.4634	22.4498	20.9244	21.3935	22.0445	22.6453	20.9023	22.3603	20.4181	20.8802	-1			+	PYR_DMSO	5	5	5	4.5	4.5	4.5	171.22	0.00075259	3.291	124300000	15	0.883118	0.0872945	-0.593411	-1.74894	0.643546	0.131134	-0.532738	-1.34503	1.39249	0.0217042	-1.14443	-2.60288	A0A3B3ITE7;A0A3B3IT25;A0A3B3IS40;Q9UGL1;B3KV94;A0A3B3ISE6;A0A3B3ITA8;A0A3B3ITJ7;A0A3B3IT85;A0A3B3IS31;A0A3B3ITR3;A0A3B3ITJ3;A0A3B3ISK2;A0A3B3ITR1	A0A3B3ITE7;A0A3B3IT25;A0A3B3IS40;Q9UGL1;B3KV94;A0A3B3ISE6;A0A3B3ITA8;A0A3B3ITJ7;A0A3B3IT85	Lysine-specific demethylase 5B	KDM5B
28.8843	28.6539	28.524	28.5991	27.5382	27.5354	27.5427	27.683	28.9242	28.8061	28.3235	28.5409	28.9629	28.7327	28.2574	28.4831	-1	+	+	+	115_DMSO;MTX_DMSO;PYR_DMSO	23	23	17	37.6	37.6	27.5	94.097	0	252.37	9377000000	319	4.84084	0.000289157	1.09047	12.7285	3.59814	0.000600639	1.07385	7.69508	3.2313	0.00168362	1.0342	6.58863	A0A3B3IS55;O14639;F8W8M4;A0A494C1G0;A0A494C1P1	A0A3B3IS55;O14639;F8W8M4;A0A494C1G0;A0A494C1P1	Actin-binding LIM protein 1	ABLIM1
24.7174	24.6891	24.8766	24.772	23.7061	23.5631	23.9128	23.8655	24.6249	24.9011	24.6532	24.8898	24.6042	24.8723	24.6047	24.7182	-1	+	+	+	115_DMSO;MTX_DMSO;PYR_DMSO	16	16	16	23.9	23.9	23.9	106.16	0	151.14	1817200000	190	4.51121	0.000208696	1.00188	11.1638	4.04013	0.000673171	1.00538	9.23215	4.0348	0.00124841	0.93793	9.21213	P06400;A0A3B3IS71;A0A2R8YFL6	P06400;A0A3B3IS71	Retinoblastoma-associated protein	RB1
20.425	20.6059	23.3047	20.346	21.0082	21.9493	21.4345	21.8437	21.0747	22.299	22.3854	21.8356	22.1191	21.7602	21.921	22.2115	-1					4	4	4	5	5	5	83.573	0.00019681	4.3102	124390000	8	0.207095	0.500286	-0.388505	-0.521451	0.406203	0.250191	0.339764	0.921237	0.9574	0.0612353	0.444026	1.87243	B4DKB2;A0A3B3ISF9;P42892	B4DKB2;A0A3B3ISF9;P42892	Endothelin-converting enzyme 1	ECE1
24.1695	24.1676	24.0179	23.8771	24.9024	25.1839	25.1236	25.3789	24.1889	23.9109	23.9399	23.8806	24.2943	24.0331	24.3541	23.8168	-1	+	+	+	115_DMSO;MTX_DMSO;PYR_DMSO	31	31	31	42.8	42.8	42.8	113.17	0	98.527	3566900000	283	3.98803	0.00038342	-1.08916	-9.03808	4.15022	0.000448087	-1.16712	-9.65439	3.18792	0.00177534	-1.02264	-6.46676	A0A7I2V2P6;A0A3B3ISG5;P14735;A0A7I2V3E3;A0A7I2YQV5;A0A7I2V610;A0A7I2V4Q3;A0A7I2V2S1;A0A7I2V3K9;B3KSB8;A0A7I2YQS6;A0A7I2V612;A0A7I2V373;A0A7I2V4A4;A0A7I2V634	A0A7I2V2P6;A0A3B3ISG5;P14735;A0A7I2V3E3;A0A7I2YQV5;A0A7I2V610;A0A7I2V4Q3;A0A7I2V2S1;A0A7I2V3K9;B3KSB8	Insulin-degrading enzyme	IDE
24.4879	24.1054	24.7057	23.7911	23.9859	24.1781	23.9915	23.9612	24	24.6797	24.5332	24.451	23.6843	23.6855	23.9523	24.1349	-1		+		MTX_DMSO	4	4	4	24.7	24.7	24.7	23.499	0.000207	5.6721	532150000	47	0.540143	0.201399	0.243352	1.16481	1.33118	0.0261574	0.386767	2.49812	0.654538	0.131471	-0.16492	-1.36391	A0A3B3ISV4;Q8N0U8	A0A3B3ISV4;Q8N0U8	Vitamin K epoxide reductase complex subunit 1-like protein 1	VKORC1L1
23.0588	23.2932	23.4836	23.4613	22.1645	22.8581	22.4346	22.7282	23.4403	23.1237	23.6983	23.634	23.1377	23.3573	23.7829	23.3079	-1	+	+	+	115_DMSO;MTX_DMSO;PYR_DMSO	28	28	28	34.1	34.1	34.1	154.6	0	64.846	1274000000	137	2.26385	0.00462158	0.77789	4.23881	2.43244	0.0034258	0.927752	4.59935	2.19998	0.00489754	0.850106	4.10668	A0A7P0TBM9;A0A3B3IT82;P54132;H0YNU5;H0YLV8	A0A7P0TBM9;A0A3B3IT82;P54132;H0YNU5	Bloom syndrome protein	BLM
24.1319	24.6824	23.9168	24.2648	24.389	24.3231	24.245	24.3072	24.1209	24.5966	24.2357	24.6019	24.1659	25.0912	24.0721	24.4297	-1					26	1	1	61.3	3.4	3.4	59.218	0.00021345	6.8069	444490000	35	0.156916	0.582931	-0.0670633	-0.408966	0.230264	0.433218	0.0727015	0.571387	0.212538	0.486142	0.123645	0.533285	A0A3B3ITJ4;M0R076;B4DVF8;M0R1W6;M0QYL7	A0A3B3ITJ4
25.0195	25.1224	25.2545	24.9015	24.9498	25.2441	24.4601	24.6477	25.0966	25.1842	25.1089	24.9839	25.2025	24.9094	24.7714	25.0449	-1					12	12	12	24.6	24.6	24.6	75.421	0	194.17	2886900000	228	0.632494	0.161807	0.249084	1.32601	0.742478	0.102649	0.267988	1.51344	0.34367	0.322327	0.156639	0.801804	A0A3B3ITW3;P28288	A0A3B3ITW3;P28288	ATP-binding cassette sub-family D member 3	ABCD3
24.7449	24.9135	25.0182	24.4469	23.9	24.3439	24.3169	24.2912	24.1939	24.7111	24.8271	24.9876	24.2838	24.329	24.1576	24.6865	-1	+	+		115_DMSO;MTX_DMSO	60	60	1	28.9	28.9	1.3	312.9	0	323.31	6653900000	759	1.88361	0.0105131	0.56788	3.48432	1.22654	0.033642	0.46691	2.32115	0.437247	0.244661	0.151199	0.979003	A0A3B3IU04;A0A3F2YNW8;Q14643;A0A8C8KBY2	A0A3B3IU04;A0A3F2YNW8;Q14643;A0A8C8KBY2	Inositol 1,4,5-trisphosphate receptor type 1	ITPR1
21.8683	21.8946	21.5269	21.3741	21.2269	21.3735	19.9696	21.1502	22.2059	22.2421	20.8012	21.4535	21.157	21.6818	21.6604	21.7499	-1					4	4	4	16.1	16.1	16.1	41.333	0.00076761	3.7634	125910000	15	1.10296	0.0525846	0.735894	2.11439	0.782119	0.0926157	0.745616	1.58016	0.914253	0.0677538	0.63222	1.80074	A0A3B3IU33;Q9Y303;H3BQ15;H3BSD5;H3BTZ6;H3BSV9;H3BT49;H3BTE3	A0A3B3IU33;Q9Y303;H3BQ15;H3BSD5;H3BTZ6;H3BSV9	Putative N-acetylglucosamine-6-phosphate deacetylase	AMDHD2
27.9396	28.1335	28.4174	28.3276	28.0497	27.8797	27.7865	27.9158	27.9464	28.1376	28.4934	28.5397	27.9749	28.0633	28.546	28.2474	-1	+	+	+	115_DMSO;MTX_DMSO;PYR_DMSO	45	45	1	61.1	61.1	1.7	91.19	0	323.31	71255000000	1750	1.32174	0.0315282	0.296631	2.48207	1.29095	0.0288757	0.371348	2.42984	1.14374	0.0396091	0.300006	2.1824	A0A3B3IU45;P33991;E5RG31;A0A3B3ITP6	A0A3B3IU45;P33991;E5RG31;A0A3B3ITP6	DNA replication licensing factor MCM4	MCM4
22.903	23.1371	23.3158	22.6795	23.268	23.1217	23.2465	23.2643	22.8216	22.4912	22.9717	22.5983	23.1812	22.8663	22.7326	22.3468	-1		+	+	MTX_DMSO;PYR_DMSO	12	12	12	16.1	16.1	16.1	108.96	0.00028066	22.179	486720000	66	0.742876	0.124463	-0.216278	-1.51411	2.35573	0.00395213	-0.504407	-4.43313	1.34142	0.0250773	-0.443408	-2.51556	A0A3B3IU55;H0YJ05;Q8WXE9	A0A3B3IU55;H0YJ05;Q8WXE9	Stonin-2	STON2
28.6641	28.9077	28.9643	28.8351	28.6191	28.8757	28.5099	28.7315	28.877	28.9627	28.9961	29.0665	28.9967	29.1884	29.2753	28.8339	-1		+	+	MTX_DMSO;PYR_DMSO	7	7	7	21.7	21.7	21.7	30.162	0	323.31	21849000000	230	0.769562	0.116952	0.158769	1.55907	1.80031	0.0105458	0.291532	3.32843	1.66971	0.0125692	0.389538	3.08979	A0A3B3IUA2;B1AHD1;P55769;A0A3B3IRU2;A0A3B3ISH1;A0A3B3ISK4	A0A3B3IUA2;B1AHD1;P55769;A0A3B3IRU2	NHP2-like protein 1;NHP2-like protein 1, N-terminally processed	NHP2L1
23.9819	23.4493	23.5388	23.3541	23.6875	23.4334	23.9482	23.8365	23.1198	23.3818	22.8777	23.2528	23.7039	23.6766	23.3672	23.3828	-1		+		MTX_DMSO	16	16	16	36.2	36.2	36.2	80.379	0.00039124	61.577	944150000	99	0.351428	0.331555	-0.145362	-0.816872	1.98092	0.00733155	-0.568377	-3.67042	0.64439	0.13488	-0.193774	-1.34648	Q13144;A0A3B3IUB1;A0A3B3ITG6;A0A3B3ISX3;A0A3B3ISM8;A0A3B3IUF2;A0A3B3ITQ2;A0A3B3ISV1;A0A3B3IRP4;A0A3B3IS56;A0A3B3ISS1;A0A3B3ISI2;A0A3B3IST9;A0A3B3ITK8;C9JRD9;A0A3B3IT53;H7C2X0	Q13144;A0A3B3IUB1;A0A3B3ITG6;A0A3B3ISX3;A0A3B3ISM8;A0A3B3IUF2;A0A3B3ITQ2;A0A3B3ISV1;A0A3B3IRP4	Translation initiation factor eIF-2B subunit epsilon	EIF2B5
23.9861	23.5593	23.5943	20.3001	22.9346	24.1193	23.4035	21.5873	23.7157	24.0689	23.3715	23.8326	23.3392	23.2144	23.0829	23.3292	-1					3	3	3	10.2	10.2	10.2	46.313	0.00024661	13.353	373600000	33	0.052576	0.824353	-0.151242	-0.149603	0.635497	0.133983	0.735963	1.33118	0.165597	0.569084	0.230237	0.428893	A0A3B3IUB5;Q8TCT9;A0A075B6F6;A0A0S2Z6F0;A0A3B3IT72	A0A3B3IUB5;Q8TCT9	Minor histocompatibility antigen H13	HM13
25.973	26.0374	26.1684	25.9432	25.9963	26.1411	25.998	26.0875	26.1802	26.1916	26.4471	26.3012	26.1979	26.3039	26.5643	26.1192	-1		+	+	MTX_DMSO;PYR_DMSO	65	65	65	48.1	48.1	48.1	208.7	0	323.31	24986000000	1429	0.157754	0.58155	-0.0252094	-0.4109	1.69664	0.0123683	0.224335	3.13844	1.23119	0.0323831	0.240625	2.32898	Q14690;A0A3B3IUD7;S4R3Q4	Q14690;A0A3B3IUD7	Protein RRP5 homolog	PDCD11
22.6606	20.8338	22.6707	22.9908	23.023	23.3151	23.2082	23.0801	22.9387	22.963	23.327	23.3239	23.107	23.1132	23.3945	23.0878	-1					15	15	13	12.8	12.8	10	243.94	0.00027189	19.707	494930000	49	0.884563	0.0870903	-0.867637	-1.75134	0.0511263	0.826709	-0.0184326	-0.145683	0.0691934	0.793916	0.0190325	0.193809	Q8NFD5;A0A3F2YNW7;A0A6Q8NVI4;A0A8Q3S458;H0Y7H8;A0A8J9GB59;A0A1B0GVK1;A0A1B0GTJ8;A0A1B0GWJ2;A0A1B0GV63;H0Y2R3;H0Y3S9;A0A6I8PTU7;A0A1B0GVH0;A0A1B0GU65;H0Y488;A0A1B0GTU5;A0A1B0GU09;O14497;A0A1B0GV92	Q8NFD5;A0A3F2YNW7;A0A6Q8NVI4;A0A8Q3S458;H0Y7H8;A0A8J9GB59;A0A1B0GVK1;A0A1B0GTJ8;A0A1B0GWJ2;A0A1B0GV63	AT-rich interactive domain-containing protein 1B	ARID1B
21.8702	21.9102	20.3451	20.9123	22.0201	22.3843	22.2001	22.1027	21.8457	21.387	22.0682	21.9811	21.404	20.9923	21.9832	21.8475	-1	+	+	+	115_DMSO;MTX_DMSO;PYR_DMSO	8	8	8	7	7	7	225.28	0.0055633	2.0543	391470000	13	1.2444	0.0373631	-0.917346	-2.35122	1.08726	0.0447646	-0.356299	-2.08823	1.39133	0.0216955	-0.620059	-2.6009	A0A3F2YNX6;Q92794;A0A3B3IS53;A5PLL3;A0A3B3ITI3;A0A3B3ISU5;C9JJY6	A0A3F2YNX6;Q92794;A0A3B3IS53;A5PLL3;A0A3B3ITI3	Histone acetyltransferase KAT6A;Histone acetyltransferase	KAT6A;MYST3
25.0151	24.6776	24.4571	24.7611	25.3524	25.4967	25.3866	25.4484	25.1955	24.7134	24.2735	24.4081	25.24	24.7424	24.3127	24.7188	-1	+	+	+	115_DMSO;MTX_DMSO;PYR_DMSO	6	6	6	37.6	37.6	37.6	26.361	0	131.48	1282800000	146	2.9362	0.00143043	-0.693316	-5.79344	2.01474	0.00686616	-0.773399	-3.73615	1.8749	0.00835281	-0.667555	-3.46788	A0A3F2YNX8;P22061;F6S8N6;C9J0F2	A0A3F2YNX8;P22061;F6S8N6	Protein-L-isoaspartate(D-aspartate) O-methyltransferase;Protein-L-isoaspartate O-methyltransferase	PCMT1
21.6676	22.643	22.2482	21.9499	22.7051	23.1941	22.8616	22.9179	22.2731	21.8573	22.739	22.3174	22.153	22.2947	22.9027	22.4989	-1	+	+	+	115_DMSO;MTX_DMSO;PYR_DMSO	8	7	7	16.5	15.2	15.2	91.964	0.00023776	11.591	288980000	40	1.8441	0.0113344	-0.79249	-3.41	1.62453	0.014372	-0.62295	-3.00873	1.26054	0.0303163	-0.457391	-2.37843	A0A494BYR6;Q86Y91	A0A494BYR6;Q86Y91	Kinesin-like protein KIF18B	KIF18B
22.2751	22.3282	22.6952	22.6761	21.8269	22.0079	22.7861	22.4102	21.6099	21.8802	22.0274	22.1799	22.4659	21.845	22.3152	22.0829	-1					7	7	7	16.4	16.4	16.4	89.871	0.00032499	35.949	323360000	90	0.4361	0.26385	0.235862	0.976884	0.649047	0.12904	-0.333443	-1.35448	0.118223	0.667176	-0.0805144	-0.317411	A0A494BZT8;Q9Y6A5;A0A087WUE2;E7EMT0;A0A494C117;H0Y8F2;C9JA91	A0A494BZT8;Q9Y6A5;A0A087WUE2	Transforming acidic coiled-coil-containing protein 3	TACC3
23.8042	24.0318	23.8852	23.9646	23.7591	23.7589	23.6642	23.6417	24.0396	24.0626	23.9582	24.0613	24.0364	23.9004	23.9529	23.9572	-1	+	+	+	115_DMSO;MTX_DMSO;PYR_DMSO	32	32	32	19.1	19.1	19.1	274.38	0	293.82	2561100000	362	1.99874	0.00825679	0.215471	3.70498	3.75146	0.000586081	0.32444	8.20113	3.06236	0.00179141	0.255757	6.12385	A0A494BZV2;Q6WCQ1;J3KSW8;H0Y2S9;H0Y7E2;J3KSK7;H7C3G6;J3QRL2;A0A1W2PPU9;K7EJ14;A8MZF8;K7EL39	A0A494BZV2;Q6WCQ1;J3KSW8;H0Y2S9	Myosin phosphatase Rho-interacting protein	MPRIP
23.5834	23.4348	23.0577	22.7042	22.9037	23.3704	23.3902	22.9936	22.8575	22.7207	22.4056	23.266	22.339	22.1741	20.4574	22.6329	-1			+	PYR_DMSO	15	15	13	6.2	6.2	5.4	317.79	0.0002594	16.262	412210000	37	0.0454958	0.844438	0.0305405	0.13036	0.801098	0.088455	-0.35202	-1.612	1.32962	0.0256791	-1.26361	-2.49547	A0A494C1L5;A0A494BZW2;P50851;E9PEM5;A0A8V8TM79;A0A494C0R9;A0A3B3IS13;A0A8V8TLZ6;A0A8V8TKR0;A0A8V8TL26;H0Y9N9;H0YA17;A0A8I5KRX1;A0A8I5QJB2;A0A3B3ISK3;A0A3B3IU76	A0A494C1L5;A0A494BZW2;P50851;E9PEM5	Lipopolysaccharide-responsive and beige-like anchor protein	LRBA
23.6079	23.0117	23.6359	23.0154	21.6211	23.6905	23.0087	21.1413	23.1496	23.2857	23.17	23.1079	22.5831	23.233	23.014	23.6643	-1					5	5	5	14.3	14.3	14.3	62.592	0.00019861	4.5022	305910000	17	0.757861	0.120243	0.952311	1.53937	0.656719	0.126521	0.812897	1.36765	0.557245	0.170907	0.758173	1.195	A0A494BZZ8;Q96K49;H7C0B3;A0A3B3IU29	A0A494BZZ8;Q96K49;H7C0B3	Transmembrane protein 87B	TMEM87B
24.8	24.7074	24.9904	24.6199	24.2994	24.3523	24.5217	24.3122	24.6117	24.5608	25.027	25.2299	24.6054	25.0168	25.309	24.7704	-1	+	+	+	115_DMSO;MTX_DMSO;PYR_DMSO	7	7	7	29.2	29.2	29.2	46.877	0.00029904	27.52	805550000	46	2.30126	0.00441562	0.408023	4.31731	1.53815	0.0170491	0.485973	2.85573	1.85318	0.00858698	0.554009	3.42703	A0A494C050;Q8N5F7	A0A494C050;Q8N5F7	NF-kappa-B-activating protein	NKAP
24.4805	23.4566	23.8076	23.6851	24.2925	23.8505	24.3757	24.2005	24.1098	23.8797	23.4987	23.6182	23.9456	23.8269	23.5884	23.6974	-1		+	+	MTX_DMSO;PYR_DMSO	4	4	4	26.5	26.5	26.5	26.451	0.00038095	57.348	777460000	60	0.615798	0.168599	-0.322334	-1.29717	1.18667	0.0365351	-0.403185	-2.25423	1.61156	0.0141946	-0.415228	-2.98559	A0A494C0A9;Q13951;H3BSC0;J3KS23;J3KRT0	A0A494C0A9;Q13951;H3BSC0;J3KS23	Core-binding factor subunit beta	CBFB
20.9596	23.1898	23.1554	23.0112	23.4144	23.5684	24.061	23.646	22.9744	23.1205	22.976	23.0597	23.1922	23.1105	23.3127	23.2428	-1		+	+	MTX_DMSO;PYR_DMSO	43	2	2	39.6	1.8	1.8	203.09	0.00075959	3.4767	240220000	16	1.00876	0.0648314	-1.09346	-1.95774	2.38017	0.00374324	-0.63981	-4.48568	1.71235	0.0114581	-0.457887	-3.16696	A0A494C0G5;A0A494C1I6	A0A494C0G5;A0A494C1I6
23.788	23.7854	24.0257	23.8407	24.6648	24.5705	25.052	24.9742	23.2811	23.0579	23.5203	23.4082	23.6015	23.5297	23.8372	23.4166	-1	+	+	+	115_DMSO;MTX_DMSO;PYR_DMSO	39	39	3	44.7	44.7	4.2	150.46	0	243.8	3112300000	368	3.49028	0.000878049	-0.95543	-7.35506	4.18116	0.000458101	-1.4985	-9.77611	3.78142	0.00105023	-1.2191	-8.30325	A0A494C0R8;K7EIG1;I3L2B0;I3L4B5;I3L318;I3L3A3;I3L350;Q9Y5I4	A0A494C0R8;K7EIG1;I3L2B0		CLUH
22.111	22.4565	22.4614	22.2864	23.3452	24.1618	24.138	23.4947	21.9386	22.1461	22.8808	22.5526	21.9148	20.7512	21.9173	22.9484	-1	+	+	+	115_DMSO;MTX_DMSO;PYR_DMSO	19	19	19	13.5	13.5	13.5	227.72	0.00032605	36.265	544960000	62	3.1522	0.00120668	-1.45609	-6.36774	2.47663	0.00312181	-1.40541	-4.69683	2.06156	0.00627137	-1.90201	-3.8281	A0A494C0U4;P23471;A0A494C036;A0A494C087;A0A494C1H9;A0A494C1B4;A0A494C055;A0A494C1R4;A0A494C1F0;A0A494C1J5	A0A494C0U4;P23471;A0A494C036;A0A494C087;A0A494C1H9;A0A494C1B4;A0A494C055;A0A494C1R4	Receptor-type tyrosine-protein phosphatase zeta	PTPRZ1
24.0641	24.1122	24.1394	23.6098	23.2509	23.5894	22.9288	22.5133	23.8576	24.0641	23.9104	23.9545	23.7999	23.7287	23.6331	23.8271	-1	+	+	+	115_DMSO;MTX_DMSO;PYR_DMSO	9	9	9	65	65	65	28.999	0	166.77	973680000	128	1.88412	0.010519	0.910739	3.48528	2.02092	0.00684308	0.876017	3.74822	1.56108	0.0155608	0.676552	2.89611	A0A494C0W5;Q86WV6;A0A494C0T1;J3QTB1	A0A494C0W5;Q86WV6	Stimulator of interferon genes protein	TMEM173
22.295	21.1226	22.1482	22.4236	20.9826	21.2056	21.4973	22.0125	22.1728	22.2545	22.332	22.7958	20.6927	22.4527	22.5673	22.3215	-1		+		MTX_DMSO	5	5	5	6.9	6.9	6.9	112.5	0.00020969	6.0931	150470000	15	0.760471	0.119411	0.572877	1.54377	1.98147	0.00733547	0.96429	3.67147	0.549522	0.174299	0.584064	1.18139	A0A494C100;Q9UJA3	A0A494C100;Q9UJA3	DNA helicase MCM8	MCM8
23.9465	23.8712	24.2859	24.1116	23.7625	23.8055	23.6195	23.791	24.1843	24.1435	24.4028	24.3874	24.2093	24.431	24.4347	24.0244	-1	+	+	+	115_DMSO;MTX_DMSO;PYR_DMSO	11	11	11	20.5	20.5	20.5	83.251	0.00031114	31.506	1510000000	149	1.64335	0.0169056	0.309162	3.0424	3.27417	0.00112696	0.534838	6.71084	2.57985	0.00292934	0.530185	4.92963	A0A494C108;Q8N9T8;F8WFC1;H0YFD2	A0A494C108;Q8N9T8	Protein KRI1 homolog	KRI1
23.1591	22.4141	21.9519	22.839	22.4456	22.7244	22.714	23.2498	22.897	22.6502	22.5019	22.2415	23.08	22.8789	20.8604	22.9489	-1					8	8	8	30.6	30.6	30.6	46.457	0.00023474	10.87	352130000	49	0.252327	0.436658	-0.192451	-0.61792	0.432845	0.231787	-0.210816	-0.970867	0.251031	0.428496	-0.341438	-0.615213	A0A494C146;P50336;A0A494C0D4;H0YFP3;A0A494C0M9;D3DVG2;A0A1W2PRF9;A0A1W2PQM0;F5GZT7;A0A1W2PNH4;A0A494C0L4;F5H1I5;A0A494C134;F5H825;H0YFE1;A0A1W2PPA5	A0A494C146;P50336;A0A494C0D4;H0YFP3	Protoporphyrinogen oxidase	PPOX
23.0915	22.8255	22.7698	23.0969	22.6876	22.7603	23.18	23.651	22.8958	23.0924	22.5477	23.1565	23.5762	23.1399	22.6691	22.8981	-1					8	8	3	26.8	26.8	11.1	56.75	0.00028345	23.024	374590000	54	0.206225	0.501407	-0.1238	-0.519551	0.225812	0.439543	-0.146579	-0.561879	0.00126093	0.995451	0.00111675	0.00378748	K7ES25;A0A494C165;P12955;A0A8V8TN48;A0A8V8TNF2;A0A8V8TLP4;A0A8V8TLR1;A0A8V8TLL9;A0A8V8TLP2;A0A8V8TLN7;A0A8V8TLR6;A0A8V8TN70;A0A8V8TM86	K7ES25;A0A494C165;P12955;A0A8V8TN48;A0A8V8TNF2;A0A8V8TLP4;A0A8V8TLR1;A0A8V8TLL9;A0A8V8TLP2;A0A8V8TLN7;A0A8V8TLR6	Xaa-Pro dipeptidase	PEPD
21.1017	21.8513	21.0665	21.7655	22.2075	21.9692	22.2537	22.3754	22.2715	21.1333	21.5966	22.1497	20.7502	21.5108	22.4177	22.0315	-1	+			115_DMSO	4	4	4	15.3	15.3	15.3	56.051	0.00021277	6.7312	156150000	14	1.8031	0.0122769	-0.75521	-3.3336	0.732561	0.105235	-0.413707	-1.49669	0.683759	0.121556	-0.523915	-1.41386	A0A494C1E9;D6RH30;P19838;A0A494C157	A0A494C1E9;D6RH30;P19838;A0A494C157	Nuclear factor NF-kappa-B p105 subunit;Nuclear factor NF-kappa-B p50 subunit	NFKB1
25.8748	26.005	26.0309	25.9119	25.695	25.8024	25.7877	25.8413	26.0786	25.9934	26.1157	26.1356	26.0067	26.0876	26.2774	26.0025	-1	+	+	+	115_DMSO;MTX_DMSO;PYR_DMSO	50	50	50	34.6	34.6	34.6	212.48	0	323.31	12851000000	1022	1.94305	0.00946168	0.174057	3.59746	3.29688	0.00108557	0.299256	6.77632	2.32514	0.00403387	0.311951	4.36786	A0A494C1F2;P35658;A0A8Q3SHZ4;A0A8Q3WLX1;A0A494BZU9;H0YF36;H0Y837;B7ZAV2;A0A494C0J0;A0A494C0Y1;A0A494C104;E9PKD2;H0YDS4	A0A494C1F2;P35658;A0A8Q3SHZ4;A0A8Q3WLX1	Nuclear pore complex protein Nup214	NUP214
23.3355	23.4042	23.067	23.3412	23.194	22.8778	23.0493	22.9785	23.0243	22.8988	23.2167	22.9959	23.3581	23.1015	23.0698	23.2631	-1	+			115_DMSO	8	8	8	16.4	16.4	16.4	101.51	0.00028893	24.506	433960000	43	1.4005	0.0266165	0.262086	2.61664	0.0330575	0.886945	0.00902224	0.0959206	0.926346	0.0654334	0.173219	1.82084	F8WAN1;A0A494C1J1;Q69YQ0;C9J8U1	F8WAN1;A0A494C1J1;Q69YQ0;C9J8U1	Cytospin-A	SPECC1L-ADORA2A;SPECC1L
25.2852	25.3203	25.41	24.5713	24.8196	25.4109	24.8413	24.2257	25.1952	25.5223	25.4397	25.2605	24.8586	24.6251	24.6365	24.8255	-1		+		MTX_DMSO	5	5	5	19.5	19.5	19.5	46.925	0	64.685	1199800000	82	0.470595	0.241248	0.322311	1.0401	1.08796	0.0447285	0.530051	2.08939	0.132768	0.636044	-0.0879726	-0.352381	A0A494C1L1;Q14739;C9JXK0;C9JES9	A0A494C1L1;Q14739;C9JXK0	Lamin-B receptor	LBR
24.5912	24.016	23.4189	24.2703	24.1563	24.5837	23.733	24.2321	24.6131	24.1781	23.8058	23.5365	24.6698	24.405	23.7564	24.1943	-1					39	39	37	56	56	53.5	101.74	0	318.31	3657800000	443	0.126229	0.644634	-0.102164	-0.336745	0.192717	0.489541	-0.142935	-0.489861	0.11429	0.675775	0.0801139	0.307831	Q3SY69;A0A494C1M4;H0YHN9	Q3SY69;A0A494C1M4	Mitochondrial 10-formyltetrahydrofolate dehydrogenase	ALDH1L2
26.1901	26.32	26.3276	26.2877	25.7695	25.7576	25.5978	25.8749	26.2701	26.5379	26.0805	26.2449	26.5395	26.5494	26.0046	26.3963	-1	+	+	+	115_DMSO;MTX_DMSO;PYR_DMSO	11	11	11	64.1	64.1	64.1	15.649	0	67.805	4425000000	169	3.73117	0.000627767	0.531396	8.13259	2.53267	0.00282474	0.533375	4.82233	2.3656	0.0037671	0.622468	4.4543	P26885;A0A494C1N0;F5H0N4	P26885;A0A494C1N0	Peptidyl-prolyl cis-trans isomerase FKBP2	FKBP2
22.9318	22.6392	22.7676	22.3593	22.6012	22.7287	22.5555	22.6694	22.6632	22.7103	22.4668	22.8922	22.8734	22.5574	22.48	22.2151	-1					6	6	6	12.9	12.9	12.9	59.851	0.00024851	13.807	265220000	38	0.103831	0.692298	0.0357628	0.28209	0.182049	0.506334	0.0444212	0.466102	0.323177	0.343685	-0.1072	-0.761632	O95394;H0Y987;A0A8V8TMH7;A0A8V8TLT8;A0A494C1Q4;A0A8V8TNH4;A0A494C0G1;A0A494C1E2;J3KN95;A0A8V8TMI1;A0A087WT27;A0A8V8TM25;A0A494C099;H0Y8I3;A0A494C163;A0A8V8TNM1;D6RIS6;A0A8V8TNT6;D6RF77;D6RCQ8;A0A8V8TNG4;D6RC77;D6RCD1	O95394;H0Y987;A0A8V8TMH7;A0A8V8TLT8;A0A494C1Q4;A0A8V8TNH4;A0A494C0G1;A0A494C1E2;J3KN95;A0A8V8TMI1;A0A087WT27;A0A8V8TM25;A0A494C099;H0Y8I3;A0A494C163;A0A8V8TNM1	Phosphoacetylglucosamine mutase	PGM3
23.8969	24.0525	23.9912	23.9924	23.9497	23.7697	23.9991	24.0406	24.331	23.9913	23.9946	23.7739	24.3409	24.2804	23.9853	24.1737	-1			+	PYR_DMSO	24	24	24	36.8	36.8	36.8	127.12	0	105.46	1426700000	170	0.263653	0.423635	0.043468	0.641452	0.263051	0.388982	0.0829425	0.640207	1.39073	0.0216957	0.255308	2.59986	Q6ZRV2;A0A494C1T9;J3KPS2	Q6ZRV2;A0A494C1T9;J3KPS2	Protein FAM83H	FAM83H
22.0998	22.0118	21.7928	21.2474	22.6591	21.9969	21.8619	22.0339	21.8724	21.8427	21.7351	21.968	22.1066	21.7824	21.8217	21.7102	-1					10	10	10	7.2	7.2	7.2	298.4	0.00024396	12.905	149950000	29	0.64094	0.15903	-0.350014	-1.34055	0.758545	0.0983321	-0.28341	-1.54053	0.693202	0.118714	-0.282758	-1.42995	A0A494C1V1;Q6ZNJ1;H0Y764;H7C3Y7	A0A494C1V1;Q6ZNJ1;H0Y764	Neurobeachin-like protein 2	NBEAL2
26.7079	26.7808	26.7352	26.7902	26.0949	25.9433	25.7437	25.7769	26.857	26.9387	26.8554	26.9664	26.8275	26.9564	27.0179	26.7598	-1	+	+	+	115_DMSO;MTX_DMSO;PYR_DMSO	44	44	44	53.4	53.4	53.4	111.96	0	323.31	15352000000	853	4.32314	0.000174545	0.86385	10.3526	4.65035	0.000597015	1.01469	11.8011	4.23197	0.00161317	1.00069	9.979	A0A499FI31;Q15020;A0A494C0L2;F8W667;H0YHU8;F8VVK9;F8VZM2	A0A499FI31;Q15020	Squamous cell carcinoma antigen recognized by T-cells 3	SART3
26.089	26.2924	26.4362	26.3535	25.6167	25.4556	25.4753	25.5228	26.2143	26.2576	26.3712	26.2489	26.0823	26.2714	26.2032	26.2341	-1	+	+	+	115_DMSO;MTX_DMSO;PYR_DMSO	30	30	30	47.5	47.5	47.5	84.333	0	265.53	5541100000	430	4.08969	0.000134078	0.775175	9.42014	5.30156	0.0008	0.755425	15.2631	4.79286	0.00167273	0.680141	12.4887	A0A590UJ21;A0A590UJ50;Q13616;A0A590UK34;A0A590UJR3;A0A590UJC4;A0A590UJ56;A0A590UJA0;A0A590UJM8;A0A590UJ97;A0A590UJ59	A0A590UJ21;A0A590UJ50;Q13616;A0A590UK34;A0A590UJR3;A0A590UJC4;A0A590UJ56;A0A590UJA0	Cullin-1	CUL1
23.8337	23.8712	24.0596	24.0755	23.922	24.2345	24.3065	24.3703	23.9794	23.9374	23.9024	23.9835	23.8538	23.8242	24.0917	23.9028	-1		+	+	MTX_DMSO;PYR_DMSO	14	14	1	41	41	6.8	42.451	0	79.225	1624400000	170	1.10229	0.0526699	-0.248281	-2.11327	1.35887	0.024696	-0.257627	-2.54532	1.3315	0.0255907	-0.290197	-2.49867	U3KPX3;A0A590UJ43;P48729;H0Y9X2;U3KQK7;Q8N752;A0A590UK94;A0A590UJQ7;E5RG27;U3KQ83;D6RGE5	U3KPX3;A0A590UJ43;P48729;H0Y9X2;U3KQK7	Casein kinase I isoform alpha	CSNK1A1
22.1463	21.0345	21.4282	21.6664	21.8011	21.7954	21.644	21.9358	21.9084	21.5688	22.2816	22.152	20.1135	21.2589	22.2813	22.0566	-1					4	4	4	9.4	9.4	9.4	95.864	0.00022784	9.3027	102720000	24	0.415488	0.279422	-0.225219	-0.938611	0.500968	0.191109	0.183626	1.09498	0.31362	0.353995	-0.366516	-0.742699	A0A590UJ53;Q9P2N6;C9JF16;A0A075B6P7;F8WD76;M0R3B6;C9J5A4	A0A590UJ53;Q9P2N6	KAT8 regulatory NSL complex subunit 3	KANSL3
23.6316	23.767	24.0731	23.9988	23.1445	23.1843	23.3637	23.3461	23.2659	23.7048	24.1403	24.2349	23.3721	23.6614	24.1658	24.0109	-1	+	+	+	115_DMSO;MTX_DMSO;PYR_DMSO	9	9	9	43.6	43.6	43.6	33.037	0.00029412	26.111	885880000	96	2.70588	0.00225163	0.607945	5.22408	1.34105	0.025605	0.576819	2.51492	1.56878	0.0153469	0.542891	2.9097	A0A590UJ73;A0A590UJW4;E7EQB3;Q9BSV6;B0V3J0;A0A0G2JNL0;A0A0G2JNK5	A0A590UJ73;A0A590UJW4;E7EQB3;Q9BSV6;B0V3J0;A0A0G2JNL0;A0A0G2JNK5	tRNA-splicing endonuclease subunit Sen34	TSEN34
21.6884	22.8147	22.2171	22.5063	22.5046	22.3208	22.6228	22.5389	22.0209	22.0827	21.9649	22.0658	22.2711	22.1645	22.3499	22.5778	-1		+		MTX_DMSO	5	5	5	28.1	28.1	28.1	44.108	0.00021177	6.5163	208270000	19	0.326078	0.355642	-0.190149	-0.767353	3.27735	0.00113107	-0.463167	-6.71998	0.698588	0.117307	-0.155935	-1.43911	A0A590UJB6;Q13303;A0A5F9UN28;A0A590UJJ4;Q5TG81	A0A590UJB6;Q13303;A0A5F9UN28;A0A590UJJ4	Voltage-gated potassium channel subunit beta-2	KCNAB2
26.3522	26.3777	25.9792	26.479	20.9786	25.8306	25.5172	25.6636	25.9837	26.2257	25.9273	20.951	25.94	26.1393	21.1551	26.1333	-1					1	1	1	12	12	12	10.334	0.0030406	2.4708	1326500000	26	0.749504	0.122645	1.79953	1.52529	0.0557963	0.812245	0.274424	0.158272	0.0725266	0.784918	0.344431	0.202523	K7EMV3;A0A590UJJ6;B4DEB1;K7EK07;K7ES00;Q71DI3;Q16695;P84243;P68431	K7EMV3;A0A590UJJ6;B4DEB1;K7EK07;K7ES00;Q71DI3;Q16695;P84243;P68431	Histone H3;Histone H3.2;Histone H3.1t;Histone H3.3;Histone H3.1	H3F3B;H3F3A;HIST2H3A;HIST3H3;HIST1H3A
22.4755	22.7956	22.2299	22.1059	22.7642	22.8412	22.6835	22.5009	22.2814	22.8114	22.1766	22.3949	22.3674	22.5078	21.917	22.2734	-1			+	PYR_DMSO	11	11	11	17.2	17.2	17.2	96.9	0.00035894	49.44	466720000	60	0.885423	0.0869852	-0.295698	-1.75278	0.908334	0.0679625	-0.28135	-1.79089	1.59685	0.0144776	-0.431023	-2.95942	A0A590UJK3;Q14BN4;H7BZK0;A0A590UJS6;A0A590UJU9;H7C3M8;A0A5F9VB99;A0A590UJT5;A0A590UJ16;A0A590UJP6;H7C5G9;A0A590UJG7;H7BZW9;A0A590UK66	A0A590UJK3;Q14BN4;H7BZK0;A0A590UJS6;A0A590UJU9;H7C3M8;A0A5F9VB99;A0A590UJT5;A0A590UJ16	Sarcolemmal membrane-associated protein	SLMAP
26.7277	27.0349	26.5241	27.0028	26.3582	25.8777	26.768	26.0185	27.0473	26.6424	27.0766	26.9637	26.4941	26.56	26.5093	26.9568	-1	+	+		115_DMSO;MTX_DMSO	8	8	6	31	31	27	26.306	0.0003876	59.894	3444400000	115	1.29667	0.0334591	0.566786	2.43952	1.64738	0.0137265	0.676909	3.04962	0.824705	0.085391	0.374451	1.6515	A0A590UJK4;A0A590UK01;A0A590UJP7;A0A590UK80;Q13247	A0A590UJK4;A0A590UK01;A0A590UJP7;A0A590UK80;Q13247	Serine/arginine-rich splicing factor 6	SRSF6
24.7952	24.8672	24.8569	24.85	24.7583	24.7124	24.6927	24.7222	24.9613	24.9399	25.0388	25.102	24.9236	25.0352	25.0677	24.9038	-1	+	+	+	115_DMSO;MTX_DMSO;PYR_DMSO	49	49	49	24.6	24.6	24.6	298.88	0	323.31	6186300000	714	2.90532	0.00140299	0.120908	5.71462	3.47157	0.000750716	0.289116	7.29735	3.05505	0.001774	0.261169	6.10432	A0A590UJS4;Q6KC79	A0A590UJS4;Q6KC79	Nipped-B-like protein	NIPBL
22.994	23.0926	23.2991	22.8748	21.6019	21.4011	22.0363	21.8274	22.5619	23.0957	23.0496	23.0883	22.9783	23.1725	23.1612	22.9177	-1	+	+	+	115_DMSO;MTX_DMSO;PYR_DMSO	11	11	11	15.4	15.4	15.4	122.26	0.00029317	25.767	601690000	63	3.75324	0.000648649	1.34848	8.20716	3.20844	0.00107126	1.23223	6.52418	3.92973	0.00106233	1.34075	8.82519	A0A590UJW0;P20585;A0A590UKC9;A0A590UJN8	A0A590UJW0;P20585;A0A590UKC9;A0A590UJN8	DNA mismatch repair protein Msh3	MSH3
22.1083	22.5177	22.2474	22.2849	23.0566	23.3855	22.498	23.5831	22.0149	21.8047	22.2445	22.0714	22.4049	21.8601	22.3994	22.1965	-1	+	+	+	115_DMSO;MTX_DMSO;PYR_DMSO	9	9	8	13.7	13.7	12.5	88.805	0.00025981	16.361	279120000	25	1.80553	0.0122447	-0.841214	-3.3381	2.30216	0.00408549	-1.09695	-4.31922	1.83714	0.00883051	-0.915592	-3.39699	A0A590UK44;A0A590UJW8;A0A8V8TKK4;Q96J02;A0A590UK95;A0A1W2PNZ8;A0A590UJQ1;A0A590UIY0;A0A8V8TKI4;H0YBS9;Q9H0M0	A0A590UK44;A0A590UJW8;A0A8V8TKK4;Q96J02;A0A590UK95;A0A1W2PNZ8;A0A590UJQ1	E3 ubiquitin-protein ligase Itchy homolog	ITCH
23.2523	23.5392	24.7008	23.9916	25.5317	25.6766	25.3767	25.4744	22.8863	22.7073	24.6993	24.14	23.2676	23.6016	24.7303	24.6625	-1	+	+	+	115_DMSO;MTX_DMSO;PYR_DMSO	11	11	11	44.8	44.8	44.8	40.936	0	157.29	1616800000	118	2.65649	0.00241584	-1.64388	-5.10731	2.10279	0.00617931	-1.90663	-3.91001	2.07439	0.00595187	-1.44934	-3.85349	A0A5F9UP49;Q9BRK5;A0A5F9UJX7;G3V1E2;H0Y3T6	A0A5F9UP49;Q9BRK5;A0A5F9UJX7;G3V1E2;H0Y3T6	45 kDa calcium-binding protein	SDF4
21.3302	21.4005	21.5983	21.634	21.7338	21.5976	21.5868	21.5237	21.0902	21.5751	21.7329	21.7303	21.0343	21.8257	22.4612	21.6613	-1					3	3	2	2.8	2.8	2.1	127.29	0.00093336	3.1137	97375000	19	0.668021	0.148921	-0.119758	-1.38699	0.195219	0.485456	-0.0783548	-0.495392	0.177463	0.547248	0.135149	0.4558	A0A804HIN1;A0A804HL48;A0A8C8KWW5;A0A804HKY8;A0A804HI52;A0A5F9ZH11;P55201;A0A804HHW3;C9JHC0;A0A5F9ZHX4;A0A804HKK9;A0A5F9ZHW9;A0A804HJV3;A0A8C8L8G4	A0A804HIN1;A0A804HL48;A0A8C8KWW5;A0A804HKY8;A0A804HI52;A0A5F9ZH11;P55201;A0A804HHW3;C9JHC0;A0A5F9ZHX4;A0A804HKK9;A0A5F9ZHW9;A0A804HJV3;A0A8C8L8G4	Peregrin	BRPF1
22.5875	22.8656	23.1873	22.9521	23.5845	23.9537	23.4801	23.4957	22.4594	22.9949	23.209	22.9795	23.125	22.9414	23.1644	23.3611	-1	+	+	+	115_DMSO;MTX_DMSO;PYR_DMSO	5	5	5	11	11	11	77.737	0.00028563	23.697	528680000	61	2.33803	0.00405736	-0.730379	-4.39529	1.99579	0.00714871	-0.71779	-3.69925	1.85221	0.0085824	-0.480531	-3.4252	Q9Y653;A0A5F9ZH94;A0A5F9ZHT7;H3BRH0;H3BSJ6;H3BV52;H3BNH4;H3BQJ9;H3BP67;H3BT88;H3BUU6;H3BVD3;H3BQZ1;H3BRI7;H3BTH7;H3BMY9;H3BVA0;H3BVE9;H3BS94;H3BNN3;H3BPA6;H3BTK9;H3BSP5;H3BSN7;H3BV72;H3BQ46;H3BRA1;H3BSB8;H3BRI2;A0A1B0GX62;H3BMF8;H3BUH2;H3BM73;H3BRZ4	Q9Y653;A0A5F9ZH94;A0A5F9ZHT7;H3BRH0;H3BSJ6	G-protein coupled receptor 56;GPR56 N-terminal fragment;GPR56 C-terminal fragment	GPR56;ADGRG1
24.2662	24.0045	24.3652	24.2958	23.9361	23.8739	23.9822	24.2062	24.0777	24.4018	24.3609	24.4118	24.1662	24.3611	24.4535	24.2703	-1	+	+	+	115_DMSO;MTX_DMSO;PYR_DMSO	13	13	9	38.6	38.6	28.3	54.082	0	164.68	1643800000	170	1.14195	0.0478696	0.233329	2.17941	1.57528	0.0160191	0.313426	2.92118	1.78369	0.00963804	0.313194	3.29767	A0A5F9ZHB6;P49642;F8VNY2;F8VSB2;A0A3B3ITS8	A0A5F9ZHB6;P49642;F8VNY2	DNA primase small subunit;DNA primase	PRIM1
27.4426	27.3319	27.3679	27.5318	27.6905	27.7561	28.0222	28.0553	27.5025	27.4018	27.2389	27.3668	27.4891	27.3537	27.3765	27.2597	-1	+	+	+	115_DMSO;MTX_DMSO;PYR_DMSO	17	16	16	41.9	38.4	38.4	37.294	0	323.31	21564000000	698	2.39587	0.00379592	-0.462514	-4.51964	2.47827	0.00312846	-0.503551	-4.70047	2.58199	0.00289724	-0.511291	-4.93453	A0A5F9ZHM4;P07195;A0A3B3IS95;A8MW50;C9J7H8;F5H793	A0A5F9ZHM4;P07195;A0A3B3IS95;A8MW50;C9J7H8;F5H793	L-lactate dehydrogenase B chain;L-lactate dehydrogenase	LDHB
25.1422	25.2425	25.0448	24.3986	25.0207	25.5859	24.8208	24.9349	24.7902	25.0646	24.876	24.9956	24.7611	24.6744	24.2841	24.8794	-1			+	PYR_DMSO	19	19	19	37.9	37.9	37.9	69.359	0	294.89	3719200000	324	0.207883	0.499097	-0.133603	-0.523168	0.384102	0.268114	-0.158997	-0.879528	1.07352	0.0465323	-0.440846	-2.06537	A0A5F9ZHN7;Q9NTJ5;E9PGZ4;F8WDN7;C9JV50;F8WCQ2;C9J3E3	A0A5F9ZHN7;Q9NTJ5;E9PGZ4	Phosphatidylinositide phosphatase SAC1	SACM1L
28.4309	28.48	28.6955	28.3836	29.0716	29.4188	29.019	29.1142	28.2911	28.4722	28.6341	28.561	28.4487	28.352	28.3859	28.6931	-1	+	+	+	115_DMSO;MTX_DMSO;PYR_DMSO	27	27	26	52.8	52.8	52.8	54.847	0	323.31	62526000000	946	2.94632	0.00138445	-0.65843	-5.81945	2.911	0.00172779	-0.666325	-5.72905	2.93838	0.00203308	-0.685977	-5.79902	P51648;A0A5F9ZHN9;A0A5F9ZHI5;J3QRD1;A0A5F9ZGX4;A0A5F9ZI12;A0A5K1VW72;I3L1M4;A0A5F9ZHZ9;J3QS00;A0A5F9ZHP6;J3QKK9;J3KTG1;I3L0X1;I3L2W1;K7EN73;A0A0D9SGC3;J3KTD9	P51648;A0A5F9ZHN9;A0A5F9ZHI5;J3QRD1;A0A5F9ZGX4;A0A5F9ZI12;A0A5K1VW72;I3L1M4	Fatty aldehyde dehydrogenase	ALDH3A2
23.1801	23.4345	23.4335	23.1387	22.1447	22.5967	22.8444	22.5971	22.9577	23.1912	23.3017	23.633	23.1643	23.2631	23.1125	23.2847	-1	+	+	+	115_DMSO;MTX_DMSO;PYR_DMSO	8	8	8	21.9	21.9	21.9	49.352	0.00023143	10.083	611710000	84	2.3949	0.00383699	0.75095	4.51753	1.93491	0.00797496	0.725153	3.58188	2.32168	0.00405063	0.660408	4.36052	A0A5F9ZHR7;P11117;E9PHY0;E9PQY3;A0A5F9ZH82;B7Z7D2;A0A5F9ZI20;A0A5F9ZH40;B7Z6U3	A0A5F9ZHR7;P11117;E9PHY0;E9PQY3;A0A5F9ZH82;B7Z7D2	Lysosomal acid phosphatase	ACP2
23.1781	23.4564	23.5361	23.2654	23.1023	23.1326	23.3218	23.3382	23.2588	23.2305	23.8992	23.8219	22.9918	23.4674	23.6458	23.2194	-1					12	12	9	31.1	31.1	25.8	72.375	0.00039339	62.309	733930000	84	0.622711	0.165855	0.135274	1.30913	0.878021	0.073085	0.328886	1.74045	0.287094	0.381902	0.107364	0.689447	A0A5F9ZHS3;O00255;A0A8C8KI72;E7EN32;A0A5F9ZI68;E7ENS2;Q9GZQ5	A0A5F9ZHS3;O00255;A0A8C8KI72;E7EN32	Menin	MEN1
24.1647	24.3213	24.4697	24.3299	23.937	24.0222	23.9144	23.9546	24.1178	24.2232	24.4967	24.6862	24.2529	24.5835	24.7213	24.3425	-1	+	+	+	115_DMSO;MTX_DMSO;PYR_DMSO	16	16	16	38.8	38.8	38.8	68.332	0	256.26	2110000000	195	2.81042	0.00170188	0.364353	5.47729	1.7446	0.0114923	0.423909	3.2258	2.47803	0.00318628	0.518003	4.69994	A0A5F9ZHU7;P49643;A0A096LP51;A0A5F9ZHR0	A0A5F9ZHU7;P49643	DNA primase large subunit	PRIM2
24.0515	24.3474	24.3264	24.2912	23.6981	24.0583	24.2521	23.8838	24.1652	24.0509	23.8197	23.9145	24.0935	24.2792	24.1488	24.0381	-1					11	11	11	17.7	17.7	17.7	116.07	0.00030395	29.291	571360000	50	1.06561	0.0573472	0.281068	2.05221	0.0356277	0.876907	0.0145154	0.103106	0.611635	0.147137	0.166842	1.28996	V9GYM8;A0A5F9ZI21;A0A8Q3SIN5;Q92974;V9GYF0;V9GY94;V9GYF5;V9GYG5;V9GZ14	V9GYM8;A0A5F9ZI21;A0A8Q3SIN5;Q92974	Rho guanine nucleotide exchange factor 2	ARHGEF2
24.1054	24.3481	24.321	24.2718	24.2001	24.1104	24.2721	24.2402	24.3859	24.3275	24.598	24.3899	24.2198	24.2554	24.5845	24.3641	-1		+		MTX_DMSO	12	12	2	33.9	33.9	9.4	56.294	0	74.478	1617100000	158	0.375704	0.311008	0.055861	0.863541	1.72488	0.0117681	0.219628	3.18978	0.84314	0.0815881	0.150196	1.6823	A0A5F9ZI63;E9PMU3;H0YEL4	A0A5F9ZI63
24.7258	24.8136	24.83	24.8199	23.9354	24.0561	24.0004	23.881	24.8439	25.0515	24.9502	25.1556	24.8357	24.9555	25.0406	24.7382	-1	+	+	+	115_DMSO;MTX_DMSO;PYR_DMSO	19	19	19	42	42	42	70.038	0	167.7	3694000000	379	5.77814	0.000872727	0.829081	18.3893	4.97173	0.000895522	1.03207	13.4049	4.7066	0.00141538	0.924278	12.0682	A0A5H1ZRP4;Q8WX92	A0A5H1ZRP4;Q8WX92	Negative elongation factor B	NELFB
23.9739	24.0362	24.1668	24.0649	23.5439	23.6635	23.9702	23.922	23.7345	24.0599	23.8752	23.9883	23.9223	23.9428	24.0136	24.2684	-1	+		+	115_DMSO;PYR_DMSO	40	40	1	27.9	27.9	0.9	227.73	0	323.31	3486500000	451	1.38984	0.0272446	0.285541	2.59834	0.51545	0.184002	0.139573	1.12091	1.0464	0.0497482	0.26189	2.02028	A0A5H1ZRS1	A0A5H1ZRS1
24.1542	24.1517	24.405	23.6752	23.4848	24.3613	23.5082	23.8054	23.8207	23.9822	24.2315	24.1789	23.7892	23.7514	23.918	24.2402	-1					15	15	15	27.5	27.5	27.5	101.54	0	75.767	1346700000	189	0.562371	0.190694	0.306598	1.20401	0.544383	0.170195	0.263402	1.17231	0.234521	0.452631	0.134789	0.580439	A0A669KAX3;O76024;H0Y9G5;A0A804HK77;A0A669KBF0;A0A804HIL0;A0A804HIL2;A0A804HKM5;A0A669KB26	A0A669KAX3;O76024;H0Y9G5	Wolframin	WFS1
25.4568	25.5621	25.603	25.5304	24.9047	24.8268	24.8667	24.7683	25.6083	25.6548	25.6716	25.7611	25.5334	25.6632	25.5753	25.3924	-1	+	+	+	115_DMSO;MTX_DMSO;PYR_DMSO	38	38	5	44.7	44.7	7.8	102.53	0	321.62	5776300000	420	5.48439	0.000592593	0.696459	16.3966	5.89319	0	0.832301	19.232	4.47632	0.00157714	0.699449	11.0091	A0A669KAX4;Q13620;K4DI93;A0A7P0TAQ3;A0A7P0T954;A0A804CL36;A0A7P0T8P8;A0A7P0T9C8;A0A7P0T9D0;A0A669KBG9;A0A7P0T9P5;A0A7P0TAF9;A0A7P0T9R8;A0A7P0Z4G9;A0A7P0T8W4;A0A669KAU9;A0A7P0Z439;A0A7P0Z4E4	A0A669KAX4;Q13620;K4DI93;A0A7P0TAQ3;A0A7P0T954;A0A804CL36;A0A7P0T8P8;A0A7P0T9C8;A0A7P0T9D0;A0A669KBG9;A0A7P0T9P5;A0A7P0TAF9	Cullin-4B	CUL4B
24.2824	24.0127	23.1217	23.9994	24.5885	25.037	24.2616	24.6222	24.3822	24.1927	20.4222	21.8333	24.2691	24.1146	23.5483	23.8047	-1	+		+	115_DMSO;PYR_DMSO	6	6	6	24.6	24.6	24.6	33.3	0.00031666	33.329	595610000	76	1.38534	0.0275302	-0.773279	-2.59061	1.02112	0.0532817	-1.91971	-1.97826	1.65634	0.0128518	-0.69317	-3.06571	Q5T653;A0A669KAX9;C9IY40	Q5T653;A0A669KAX9	39S ribosomal protein L2, mitochondrial	MRPL2
26.9847	27.1094	27.2074	26.9639	26.9997	27.4118	26.9422	26.9038	27.2038	27.157	27.2239	27.1746	27.1945	27.0427	26.9784	27.2874	-1					49	49	4	63.9	63.9	3.9	99.077	0	323.31	24162000000	1241	0.00499326	0.981938	0.00194979	0.0149348	0.48118	0.201766	0.12544	1.0593	0.173961	0.553606	0.0613413	0.447898	A0A669KB62;A0A669KB05;A0A804HK15;A0A804HIL4;A0A804HJM1;E9PKY0	A0A669KB62;A0A669KB05
23.7154	23.9329	23.9091	23.8392	23.7735	23.7531	23.853	23.6993	23.7433	23.8056	23.7041	23.6853	23.7392	23.7984	23.6299	23.9511	-1					27	27	27	23.6	23.6	23.6	206.44	0	126.75	1937500000	308	0.653929	0.154379	0.0794411	1.36286	0.3673	0.282168	-0.0351644	-0.847463	0.046709	0.854053	0.00991249	0.133675	Q92538;A0A669KB10;A0A669KBG8;A0A7P0RGV0;A0A7I2V452;A0A7I2YQM2;A0A7I2V2L5;A0A7I2YQ65;A0A7I2V529;A0A7I2V514;A0A7I2V4K2;A0A7I2V2L4;A0A7I2V3Y5;A0A7I2V3Q4;A0A7I2V342;A0A7I2V329;A0A7I2V4M6;A0A7I2V2I0;A0A7I2YQP6;A0A7I2V4H1;A0A7I2YQN3;A0A7I2V3H2;A0A7I2V2Y7;A0A7I2V5C9;A0A7I2V3S0;A0A7I2V4F9;A0A7I2YQN6;A0A7I2V3E5;A0A7I2V338;A0A7I2V4M3;A0A7I2V3J0;A0A7I2YQA6;A0A7I2V622;A0A7I2V4E0;A0A7I2V4F1;A0A7I2V305;A0A7I2V…	Q92538;A0A669KB10;A0A669KBG8;A0A7P0RGV0;A0A7I2V452;A0A7I2YQM2;A0A7I2V2L5;A0A7I2YQ65;A0A7I2V529;A0A7I2V514;A0A7I2V4K2;A0A7I2V2L4;A0A7I2V3Y5	Golgi-specific brefeldin A-resistance guanine nucleotide exchange factor 1	GBF1
23.5783	23.7786	23.7799	23.9825	23.8198	24.0259	24.0077	23.8232	23.6618	23.8179	24.2389	23.9962	23.8079	24.0408	24.3396	23.7549	-1					32	32	23	18.4	18.4	14.5	264.16	0	168.23	1891100000	259	0.671659	0.147809	-0.139327	-1.39321	0.0239325	0.918115	0.00954866	0.0701102	0.179565	0.5436	0.0666656	0.46053	Q09472;A0A669KB12;A0A0U1RR87	Q09472;A0A669KB12	Histone acetyltransferase p300	EP300
25.0009	24.9862	24.9033	24.8399	24.6853	25.0531	24.6505	25.0028	25.1368	24.9908	24.59	24.8161	25.2568	24.935	24.929	24.7187	-1					4	4	4	39.8	39.8	39.8	10.02	0.00029129	25.246	1760700000	131	0.322936	0.358987	0.0846658	0.761156	0.0813524	0.733022	0.0355043	0.225362	0.309147	0.358258	0.111975	0.733795	H6UYS7;E7EPV7;A0A669KB41;A0A669KBH5;P37840	H6UYS7;E7EPV7;A0A669KB41;A0A669KBH5;P37840	Alpha-synuclein	SNCA
23.8177	23.7419	23.8936	23.9412	23.4575	23.6083	23.5865	23.8028	23.7762	23.6927	23.6014	23.7254	23.781	23.668	23.5236	23.5546	-1	+			115_DMSO	18	18	18	30.5	30.5	30.5	87.334	0	68.066	1503500000	203	1.5115	0.0213751	0.234826	2.80901	0.482608	0.20084	0.0851426	1.06189	0.069752	0.793098	0.0180168	0.195273	P42224;A0A669KB53;A0A669KBA4;A0A669KB56;A0A669KB68;A0A8V8TN81;A0A669KBI6;J3KPM9;A0A669KB52;A0A669KB75;A0A669KB17;A0A8V8TLI6;D2KFR9;E7EPD2;E7ENM1;Q67C41;E9PH66;A0A8V8TMY9;A0A669KBK4	P42224;A0A669KB53;A0A669KBA4;A0A669KB56;A0A669KB68;A0A8V8TN81;A0A669KBI6;J3KPM9;A0A669KB52;A0A669KB75	Signal transducer and activator of transcription 1-alpha/beta;Signal transducer and activator of transcription	STAT1
24.7532	24.6737	24.5271	24.9626	23.8692	24.0007	24.0428	24.1142	23.9172	24.2554	24.059	24.1006	24.3246	24.3545	24.2691	24.474	-1	+		+	115_DMSO;PYR_DMSO	16	16	15	12.4	12.4	11.5	216.9	0.00033727	40.933	1392100000	148	3.3465	0.000951825	0.722436	6.92114	0.385281	0.267348	0.0763206	0.881766	2.69116	0.00253105	0.348865	5.18908	A0A669KB77;P11137;E7EV03;A8MZ31	A0A669KB77;P11137	Microtubule-associated protein 2	MAP2
24.816	24.8385	24.8755	24.7063	24.8605	25.0308	24.8126	25.055	25.0366	24.9879	25.191	25.2498	24.9362	25.2243	25.3131	25.1099	-1		+	+	MTX_DMSO;PYR_DMSO	33	33	33	45.1	45.1	45.1	112.53	0	181.23	4144600000	367	0.943396	0.0750729	-0.130651	-1.84917	1.05618	0.048489	0.17663	2.03653	1.05398	0.0490021	0.206145	2.03287	A0A669KBH9;M0QXA7;A0A669KAV7;A0A669KBG4;B9EGQ5;A0A2R8YFV2;O95785	A0A669KBH9;M0QXA7;A0A669KAV7;A0A669KBG4;B9EGQ5;A0A2R8YFV2;O95785	Protein Wiz	WIZ
21.057	22.7223	20.4778	22.7104	23.0786	22.7923	22.7022	21.1457	22.5138	20.9571	23.3261	20.7106	22.5983	22.5316	23.6164	22.4509	-1					10	9	9	5.7	5.4	5.4	291.11	0.001115	3.0476	267050000	10	0.423601	0.273324	-0.687829	-0.953724	0.304474	0.342033	-0.552818	-0.724459	0.301401	0.366916	0.369569	0.718303	A0A669KBI7;Q9UMN6;A0A8I5KPK0;A0A8I5KWS6;A0A8I5KVT4;A0A8I5QL11;A0A8I5KRR3;A0A8I5KUL1;A0A8I5KUC7;A0A8I5KR41;A0A669KAX8;A0A669KBD5	A0A669KBI7;Q9UMN6;A0A8I5KPK0	Histone-lysine N-methyltransferase 2B	KMT2B
26.8741	26.9348	26.9132	27.0027	26.4569	26.5461	26.364	26.3193	26.9507	27.1059	27.2219	27.1775	26.9933	27.1398	27.2654	27.0372	-1	+	+	+	115_DMSO;MTX_DMSO;PYR_DMSO	54	54	54	66.6	66.6	66.6	132.33	0	323.31	28930000000	1231	3.95354	0.000372796	0.509628	8.9116	3.94544	0.000609272	0.692418	8.88213	3.90165	0.00119481	0.687349	8.72425	A0A669KBL1;Q93009;H3BND8;F5H2X1;H3BRA2;H3BQD1;H3BUV0;H3BTM1;H3BMF6;I3L2D8	A0A669KBL1;Q93009;H3BND8	Ubiquitin carboxyl-terminal hydrolase 7;Ubiquitin carboxyl-terminal hydrolase	USP7
22.5272	23.0333	23.5927	23.3086	23.5922	23.9972	23.5422	23.7623	22.4487	21.7526	23.6543	23.5302	22.9215	23.0644	23.252	23.3147	-1	+		+	115_DMSO;PYR_DMSO	4	4	4	19.1	19.1	19.1	46.336	0	94.049	408280000	32	1.29759	0.0333909	-0.608014	-2.44109	0.964196	0.0601111	-0.87705	-1.88372	2.28992	0.00411264	-0.585355	-4.29342	A0A6E1WJ75;Q86U70;H0YA09;E9PFI4;G5E9Y7;O43679	A0A6E1WJ75;Q86U70	LIM domain-binding protein 1	LDB1
25.8101	25.8084	25.7454	25.7561	26.1603	26.1367	25.9978	26.1921	25.6992	25.644	25.4505	25.4877	25.7309	25.6971	25.4664	25.6614	-1	+	+	+	115_DMSO;MTX_DMSO;PYR_DMSO	56	56	56	53	53	53	134.34	0	323.31	19524000000	1264	3.50879	0.000895522	-0.341702	-7.41249	3.52971	0.000565414	-0.551367	-7.47788	3.23691	0.00160227	-0.482761	-6.60451	A0A6I8PIV1;Q9P2J5;B4DER1;A0A6I8PRS0;A0A6I8PL42;A0A6I8PIT3;A0A6I8PLB8;A0A6I8PS05;A0A6I8PLB3;A0A6I8PIP7;A0A6I8PTV8;A0A6I8PRU9;A0A6I8PRP1	A0A6I8PIV1;Q9P2J5;B4DER1;A0A6I8PRS0;A0A6I8PL42;A0A6I8PIT3;A0A6I8PLB8;A0A6I8PS05;A0A6I8PLB3;A0A6I8PIP7;A0A6I8PTV8	Leucine--tRNA ligase, cytoplasmic	LARS
25.8379	25.9205	25.6667	25.7142	25.0949	24.8738	24.8588	24.7811	26.2016	26.1049	25.576	25.6063	26.2045	26.0271	25.5614	25.8758	-1	+	+	+	115_DMSO;MTX_DMSO;PYR_DMSO	54	54	54	37.6	37.6	37.6	213.63	0	323.31	8087700000	795	4.22173	0.000153846	0.882707	9.93782	2.81297	0.00198938	0.970067	5.48359	3.26189	0.00163242	1.01508	6.67565	A0A6I8PIX7;O95425;A0A0J9YWY6;A0A6I8PL75	A0A6I8PIX7;O95425;A0A0J9YWY6	Supervillin	SVIL
21.8387	21.0252	21.9406	21.54	21.4201	20.8867	21.6291	21.2873	21.889	22.6117	21.6584	21.8302	21.8492	19.6967	20.6871	21.7353	-1		+		MTX_DMSO	3	3	3	10.5	10.5	10.5	33.277	0.00020886	5.967	103470000	15	0.495883	0.22517	0.28033	1.08583	1.4119	0.022382	0.69152	2.63625	0.240736	0.443808	-0.313702	-0.593592	Q8N954;A0A6I8PRS5;A0A6Q8JGY2	Q8N954;A0A6I8PRS5;A0A6Q8JGY2	G patch domain-containing protein 11	GPATCH11
23.7057	23.7559	23.8937	23.9073	24.2769	24.2569	24.6017	24.4139	23.6905	23.481	23.6412	23.7013	23.7496	23.4443	23.744	23.8912	-1	+	+	+	115_DMSO;MTX_DMSO;PYR_DMSO	18	18	18	45.7	45.7	45.7	56.44	0	165.83	1710500000	217	3.04692	0.00136009	-0.571702	-6.08268	3.70312	0.000652778	-0.75883	-8.0386	2.82855	0.00214085	-0.680059	-5.52207	Q99615;A0A6I8PU73;A0A6I8PUD4;A0A6I8PS32;A0A6I8PIK4;A0A6I8PR89;A0A6I8PU89;A0A6I8PRZ0;A0A6I8PLE7;A0A6I8PUC2;K7ER44;K7EK03;K7EIH8;K7EPP7;K7ESP1;K7ELJ8;K7EJE9;K7EJV7;K7EN19;K7EJL5;A0A6I8PR93	Q99615;A0A6I8PU73;A0A6I8PUD4;A0A6I8PS32;A0A6I8PIK4;A0A6I8PR89;A0A6I8PU89;A0A6I8PRZ0;A0A6I8PLE7;A0A6I8PUC2;K7ER44;K7EK03	DnaJ homolog subfamily C member 7	DNAJC7
21.2718	21.6244	21.5349	21.5213	21.4774	21.7039	21.7063	21.7228	21.2576	21.1845	21.5243	21.679	21.277	21.51	21.5925	21.0757	-1			+	PYR_DMSO	4	4	4	13.1	13.1	13.1	46.93	0.00075019	3.2222	108110000	9	0.865537	0.0913304	-0.164497	-1.71965	0.953432	0.0615	-0.241255	-1.86584	1.1588	0.0382665	-0.288805	-2.20758	I3L1H5;A0A6Q8JGF9;Q9BZG8;I3L3X9	I3L1H5;A0A6Q8JGF9;Q9BZG8	Diphthamide biosynthesis protein 1	DPH1
24.3603	24.4732	24.699	24.4326	24.7317	24.6281	24.5132	24.7049	24.5626	24.6573	24.6098	24.6528	24.7681	24.8565	24.5123	24.9121	-1					25	25	19	42.1	42.1	33	110.01	0	323.31	4166800000	471	0.879025	0.088047	-0.153202	-1.74212	0.172389	0.523564	-0.0238643	-0.444341	0.540233	0.179046	0.117765	1.16497	A0A8I5KNZ1;A0A6Q8KRG2;B7ZC06;A0A8I5KZ68;A0A8J9BZL8;Q08379;A0A8I5QJQ7;A0A8I5KT73;A0A1W2PQY5;A0A087WYC0;A0A8I5KUW5;A0A8I5KZ34;A0A8I5QL14;A0A8I5KRU0;H0Y7B8	A0A8I5KNZ1;A0A6Q8KRG2;B7ZC06;A0A8I5KZ68;A0A8J9BZL8;Q08379;A0A8I5QJQ7;A0A8I5KT73;A0A1W2PQY5;A0A087WYC0	Golgin subfamily A member 2	GOLGA2
23.9165	23.6888	23.7245	23.4571	24.4709	24.4972	24.5828	24.5782	23.7285	23.2833	23.4044	23.7639	23.6031	23.3344	23.9994	23.4975	-1	+	+	+	115_DMSO;MTX_DMSO;PYR_DMSO	29	29	29	31.2	31.2	31.2	150.25	0	105.69	1504500000	198	3.83546	0.000460497	-0.835532	-8.49024	3.71349	0.000657343	-0.987252	-8.07325	3.16407	0.00173727	-0.923673	-6.40051	O95163;A0A6Q8PHF4;A0A6Q8PG86;A0A6Q8PEX6;A0A6Q8PFB7;A0A6Q8PHC9;A0A6Q8PFH9;A0A6Q8PHI5;A0A6Q8PGW3;A0A6Q8PH48;A0A6Q8PF66;F5H2T0;A0A6Q8PFN8;A0A6Q8PHA0;A0A6Q8PGR0;A0A6Q8PF69;A0A6Q8PGA6;A0A6Q8PFC8;A0A6Q8PGC4;A0A6Q8PH36;H0YDF3;A0A6Q8PFX1	O95163;A0A6Q8PHF4;A0A6Q8PG86;A0A6Q8PEX6;A0A6Q8PFB7;A0A6Q8PHC9;A0A6Q8PFH9;A0A6Q8PHI5;A0A6Q8PGW3;A0A6Q8PH48;A0A6Q8PF66;F5H2T0;A0A6Q8PFN8;A0A6Q8PHA0;A0A6Q8PGR0;A0A6Q8PF69	Elongator complex protein 1	IKBKAP
23.3609	23.3101	23.3184	23.1833	23.2009	23.1641	22.9954	23.3521	22.9635	23.3515	22.9161	23.4256	22.9708	23.1322	22.7984	22.9129	-1			+	PYR_DMSO	9	9	9	38.2	38.2	38.2	37.72	0	68.034	549470000	87	0.671224	0.147793	0.115055	1.39247	0.032008	0.889064	-0.0139356	-0.0929762	1.16863	0.0374527	-0.22454	-2.22402	Q9NXR1;I3L522;A0A6Q8PEY3;A0A6Q8PGV6;I3L3G9;A0A0J9YY14;I3L2R9;A0A6Q8PG46;I3L2R3;I3L2T8;I3L533;A6NIZ0;Q9GZM8;J3QRZ1;J3QSD2;A0A0J9YYF5;A0A6Q8PHH1;I3L2S8;I3L464	Q9NXR1;I3L522;A0A6Q8PEY3;A0A6Q8PGV6;I3L3G9;A0A0J9YY14;I3L2R9;A0A6Q8PG46	Nuclear distribution protein nudE homolog 1	NDE1
23.5475	23.016	23.6244	22.9438	23.3453	23.307	22.8759	23.155	23.3181	23.3826	23.5513	21.2698	22.7894	23.6091	23.0327	23.1322	-1					5	5	5	15.4	15.4	15.4	60.863	0.00021519	7.0961	307540000	29	0.217629	0.484554	0.112114	0.544296	0.210252	0.46261	-0.290347	-0.528323	0.052003	0.840171	-0.0299411	-0.148055	A0A6Q8PHQ1;A0A6Q8PEZ7;A0A6Q8PG68;A0A8I5KRC0;A0A6Q8PG30;Q96S66;Q5T1P5;A0A6Q8PG75;A0A6Q8PGA4;A0A6Q8PG14;A0A6Q8PFH1;A0A8I5KXB0;A0A6Q8PF11;A0A6Q8PFF7;A0A6Q8PF97;A0A6Q8PFT6	A0A6Q8PHQ1;A0A6Q8PEZ7;A0A6Q8PG68;A0A8I5KRC0;A0A6Q8PG30;Q96S66;Q5T1P5;A0A6Q8PG75;A0A6Q8PGA4;A0A6Q8PG14	Chloride channel CLIC-like protein 1	CLCC1
23.6661	23.1751	23.1558	23.5838	22.5713	20.6805	23.1756	22.9352	23.0062	23.5761	20.5335	20.8596	23.5215	22.9306	22.9591	23.4216	-1					4	4	2	5.8	5.8	2.2	100.17	0.00019775	4.4276	222800000	14	0.91968	0.0797409	1.05455	1.80976	0.13827	0.593118	-0.346793	-0.365431	0.720667	0.111504	0.867553	1.47657	A0A6Q8PHG4;A0A6Q8PF18;A0A6Q8PFL9;Q9BWT6;A0A087WTC6;A0A6Q8PGL5;A0A6Q8PF82;A0A6Q8PGR7;A0A0J9YX34;A0A6Q8PFI4;A0A6Q8PH06;A0A6Q8PFV0;A0A6Q8PGZ0;A0A6Q8PGE9;A0A6Q8PG79;A0A6Q8PFB0;A0A6Q8PF63;A0A6Q8PGG4;A0A6Q8PF74;A0A6Q8PEY7;A0A6Q8PFX3;A0A6Q8PG16;A0A6Q8PHR6;A0A6Q8PFM2;A0A6Q8PHE9;A0A6Q8PGM7;D6RIA0;A0A6Q8PG97;A0A0J9YW70;A0A6Q8PGW9;A0A0J9YW02;A0A6Q8PGK8;A0A6Q8PGF3;A0A6Q8PFP1;A0A6Q8PG80;A0A6Q8PHB2;A0A6Q8PEY9;…	A0A6Q8PHG4;A0A6Q8PF18;A0A6Q8PFL9;Q9BWT6;A0A087WTC6	Meiotic nuclear division protein 1 homolog	MND1
23.8067	23.8589	23.7895	23.624	23.6393	23.6599	23.9997	23.9375	23.7289	23.6596	23.6384	23.671	23.6596	23.7309	23.4732	23.8719	-1					23	23	23	30	30	30	135.62	0	151.91	1214200000	228	0.140685	0.614381	-0.0393424	-0.371127	0.685372	0.118223	-0.134641	-1.41661	0.451146	0.234968	-0.125219	-1.00458	Q27J81;A0A6Q8PHA2;A0A6Q8PHG2;A0A6Q8PH25;A0A6Q8PF29;A0A6Q8PH71;A0A6Q8PGN3;A0A6Q8PFW4;A0A6Q8PF44;A0A6Q8PGC7;A0A087X118;A0A0A0MQU1;A0A6Q8PH63;A0A6Q8PHS8;A0A6Q8PFN5;A0A6Q8PGU8;A0A6Q8PH59;A0A6Q8PFB9;A0A6Q8PGY8;A0A6Q8PH52;A0A6Q8PFY4;A0A6Q8PG64;A0A6Q8PFJ1;A0A6Q8PEY5;A0A6Q8PGX4;A0A6Q8PF91;A0A6Q8PEY8;A0A6Q8PGK9	Q27J81;A0A6Q8PHA2;A0A6Q8PHG2;A0A6Q8PH25;A0A6Q8PF29;A0A6Q8PH71;A0A6Q8PGN3;A0A6Q8PFW4;A0A6Q8PF44;A0A6Q8PGC7;A0A087X118;A0A0A0MQU1;A0A6Q8PH63;A0A6Q8PHS8	Inverted formin-2	INF2
29.6037	29.4229	29.5333	29.4782	30.12	30.2332	30.418	30.3493	29.5024	29.392	29.3094	29.4095	29.5356	29.3357	29.659	29.2496	-1	+	+	+	115_DMSO;MTX_DMSO;PYR_DMSO	19	19	14	50.5	50.5	40.9	57.459	0	210.22	17428000000	260	4.2671	0.000160535	-0.770587	-10.1215	4.57347	0.000535714	-0.876789	-11.445	3.48225	0.00144544	-0.835158	-7.33024	A0A6Q8PF47;E7ETE2;P12081;A0A6Q8PHA5;B4DDD8;A0A6Q8PFF2;A0A6Q8PHE3;A0A6Q8PF07;B4E1C5;A0A6Q8PFG9;A0A6Q8PFN6;A0A6Q8PHQ0	A0A6Q8PF47;E7ETE2;P12081;A0A6Q8PHA5;B4DDD8;A0A6Q8PFF2;A0A6Q8PHE3;A0A6Q8PF07;B4E1C5	Histidine--tRNA ligase, cytoplasmic	HARS
22.9758	23.0624	23.1983	23.3065	22.5485	22.6932	22.3009	22.6217	22.3833	23.0642	22.9148	23.2172	22.5513	22.908	22.9616	22.7891	-1	+		+	115_DMSO;PYR_DMSO	13	13	12	23.1	23.1	20.9	77.657	0	79.025	662690000	130	2.73505	0.00196176	0.594693	5.2939	0.893019	0.070563	0.353844	1.76542	1.09054	0.0447182	0.261447	2.0937	A0A6Q8PGH7;A0A6Q8PFA6;A0A6Q8PG37;A0A6Q8PH57;O00139;D6R9M0;A0A6Q8PGG1;H0Y8H2	A0A6Q8PGH7;A0A6Q8PFA6;A0A6Q8PG37;A0A6Q8PH57;O00139;D6R9M0;A0A6Q8PGG1	Kinesin-like protein KIF2A	KIF2A
26.1894	25.788	26.2831	26.1352	25.903	26.3118	26.0088	26.4021	26.0946	25.9132	26.3712	25.9766	26.2262	26.201	26.2855	26.3511	-1					20	20	20	40.3	40.3	40.3	66.673	0	323.31	11938000000	556	0.134849	0.625375	-0.0574956	-0.357327	0.166681	0.534223	-0.0674939	-0.431367	0.386738	0.284406	0.109524	0.88453	A0A7I2PK44;A0A6Q8PG15;A0A6Q8PFE1;O95831;A0A6Q8PFM5;A0A6Q8PFA7;A0A6Q8PFQ8;A0A6Q8PFS4;A0A6Q8PHC0;A0A6Q8PHJ9;A0A7I2RLJ8;A0A6Q8PFW2;A0A6Q8PF87;E9PMA0;A0A6Q8PHJ4;A0A6Q8PFN1	A0A7I2PK44;A0A6Q8PG15;A0A6Q8PFE1;O95831;A0A6Q8PFM5;A0A6Q8PFA7;A0A6Q8PFQ8;A0A6Q8PFS4;A0A6Q8PHC0;A0A6Q8PHJ9;A0A7I2RLJ8;A0A6Q8PFW2	Apoptosis-inducing factor 1, mitochondrial	AIFM1
22.9315	22.9177	23.1673	23.2981	23.2006	23.5641	23.5801	23.4784	22.8554	23.0968	23.5339	23.3005	22.831	20.5684	23.8259	23.4596	-1	+			115_DMSO	5	5	5	29.2	29.2	29.2	38.472	0.00029036	25.048	389880000	39	1.59029	0.0187652	-0.377159	-2.94778	0.75304	0.099812	-0.259171	-1.53125	0.485117	0.211711	-0.784561	-1.06642	A0A6Q8PFH3;Q9H5K3;A0A6Q8PFG8;E5RJD5;A0A6Q8PF73;A0A6Q8PFX5	A0A6Q8PFH3;Q9H5K3;A0A6Q8PFG8	Protein O-mannose kinase	POMK
30.2919	30.4351	30.4366	30.4119	30.0229	30.0394	29.8585	30.0041	30.5529	30.6357	30.5677	30.6056	30.4899	30.7289	30.6484	30.4868	-1	+	+	+	115_DMSO;MTX_DMSO;PYR_DMSO	51	51	5	54.9	54.9	13.3	80.902	0	323.31	235330000000	2503	3.58218	0.000738899	0.412629	7.64397	4.96503	0.000882353	0.609264	13.3694	3.78357	0.00105263	0.607282	8.31062	A0A6Q8PFJ0;P02545;A0A804HL68;A0A6Q8PHQ9;A0A6Q8PF80;A0A6Q8PGH0;A0A6Q8PFM1;A0A6Q8PF59	A0A6Q8PFJ0;P02545;A0A804HL68;A0A6Q8PHQ9;A0A6Q8PF80	Prelamin-A/C;Lamin-A/C	LMNA
24.4448	24.3995	24.4669	24.57	24.8372	24.9448	24.9138	25.1084	24.3678	24.4772	24.2275	24.3992	24.2248	24.3228	24.3633	24.4895	-1	+	+	+	115_DMSO;MTX_DMSO;PYR_DMSO	18	18	18	56.3	56.3	56.3	48.77	0	306.2	3265800000	296	3.41186	0.000900459	-0.48073	-7.11573	3.54923	0.000577573	-0.583125	-7.53931	3.56581	0.00136434	-0.60096	-7.59181	A0A6Q8PFU3;P43034;A0A6Q8PFT2;A0A6Q8PG63;A0A6Q8PH33;I3L3N5;I3L495	A0A6Q8PFU3;P43034;A0A6Q8PFT2;A0A6Q8PG63	Platelet-activating factor acetylhydrolase IB subunit alpha	PAFAH1B1
23.9732	23.8827	24.178	23.9078	23.1899	23.0417	23.3116	23.3066	24.0608	24.15	24.4488	24.4207	24.2253	24.3235	24.5255	24.0507	-1	+	+	+	115_DMSO;MTX_DMSO;PYR_DMSO	24	24	24	23.5	23.5	23.5	164.13	0	129.14	2078200000	268	3.80309	0.000447368	0.772981	8.3778	4.01158	0.000652482	1.0576	9.12536	4.00054	0.00119149	1.0688	9.08436	Q9BXW9;A0A6Q8PFY3;H7BZJ7	Q9BXW9;A0A6Q8PFY3	Fanconi anemia group D2 protein	FANCD2
25.2842	24.902	24.9785	25.1713	25.4179	25.4644	25.5861	25.6846	24.6648	24.7595	24.5889	24.677	24.7237	24.6534	25.1597	24.4349	-1	+	+	+	115_DMSO;MTX_DMSO;PYR_DMSO	10	10	10	36.9	36.9	36.9	44.267	0	143.6	2845800000	207	2.28027	0.00456686	-0.454259	-4.27316	4.77891	0.000714286	-0.865698	-12.4198	2.55189	0.0030973	-0.79535	-4.86585	A0A6Q8PFY7;Q92734;A0A6Q8PFC4;A0A6Q8PH89;A0A6Q8PH27;A0A6Q8PG00;A0A6Q8PG04;A0A6Q8PGS4;A0A6Q8PF40;C9JJP5;C9JUE0;C9JTY3;A0A6Q8PF51	A0A6Q8PFY7;Q92734;A0A6Q8PFC4;A0A6Q8PH89;A0A6Q8PH27;A0A6Q8PG00;A0A6Q8PG04;A0A6Q8PGS4;A0A6Q8PF40;C9JJP5;C9JUE0;C9JTY3;A0A6Q8PF51	Protein TFG	TFG
24.529	24.5477	24.752	24.7253	24.7793	24.8458	24.8059	24.8678	24.6576	24.6293	25.0402	25.0065	24.6425	24.962	25.1097	24.7712	-1	+			115_DMSO	55	55	55	41.3	41.3	41.3	217.24	0	323.31	9980600000	1000	1.63584	0.0171154	-0.186218	-3.02895	0.026636	0.907927	0.00869846	0.0778073	0.17233	0.556642	0.0466218	0.444206	A0A6Q8PGB0;P24928	A0A6Q8PGB0;P24928	DNA-directed RNA polymerase II subunit RPB1	POLR2A
22.7998	22.7804	23.0976	23.0408	23.0919	22.9037	23.2832	23.4651	23.0101	22.7556	22.7605	23.228	22.7409	23.0168	23.3882	22.6539	-1					4	4	4	39.2	39.2	39.2	14.575	0.00020829	5.8871	239990000	22	0.887553	0.0865517	-0.256333	-1.75632	0.729763	0.105829	-0.247398	-1.49196	0.532826	0.182898	-0.236011	-1.15184	A0A6Q8PGM6;Q9UJY1;H0YG30	A0A6Q8PGM6;Q9UJY1	Heat shock protein beta-8	HSPB8
24.8188	24.5354	24.4563	24.4527	25.9532	25.9354	25.6594	25.7412	25.0781	24.3998	24.2364	24.5074	25.0511	24.6037	24.7212	24.3012	-1	+	+	+	115_DMSO;MTX_DMSO;PYR_DMSO	34	34	34	49.7	49.7	49.7	106.81	0	323.31	5950100000	562	4.50507	0.000206897	-1.25651	-11.1364	3.17787	0.00111061	-1.26683	-6.43877	3.2838	0.00165882	-1.15299	-6.73856	P49588;A0A6Q8PGN5;A0A6Q8PFY2;A0A6Q8PF33;A0A6Q8PGE8;A0A6Q8PGR9;A0A6Q8PGB5;H3BPK7;A0A6Q8PFK3;A0A6Q8PHJ2;A0A6Q8PH44;A0A6Q8PHP7;A0A6Q8PHP3;A0A6Q8PF77;A0A6Q8PG28;A0A6Q8PG62;A0A6Q8PGI8;A0A6Q8PHN5	P49588;A0A6Q8PGN5;A0A6Q8PFY2;A0A6Q8PF33;A0A6Q8PGE8;A0A6Q8PGR9;A0A6Q8PGB5;H3BPK7;A0A6Q8PFK3;A0A6Q8PHJ2;A0A6Q8PH44	Alanine--tRNA ligase, cytoplasmic	AARS
24.5772	24.8886	25.072	24.9271	24.2798	24.4732	24.5648	24.689	24.6876	24.8822	25.1907	24.9035	24.9318	24.9775	25.2377	25.5188	-1	+	+	+	115_DMSO;MTX_DMSO;PYR_DMSO	18	18	18	30.2	30.2	30.2	91.175	0	105.74	2775800000	227	1.44706	0.0244118	0.364532	2.69691	1.66054	0.0133165	0.414292	3.07327	2.21719	0.00476691	0.664777	4.14205	A0A6Q8PGV8;O95140;A0A6Q8PFJ4;A0A6Q8PGS9;A0A6Q8PGA3;A0A6Q8PGR2;Q5JXC5	A0A6Q8PGV8;O95140;A0A6Q8PFJ4;A0A6Q8PGS9;A0A6Q8PGA3	Mitofusin-2	MFN2
25.5079	25.1654	25.0186	25.1846	26.2496	26.217	25.9146	26.0471	25.6753	25.1252	24.9432	24.9039	25.6998	25.34	25.401	25.1429	-1	+	+	+	115_DMSO;MTX_DMSO;PYR_DMSO	30	30	30	53.2	53.2	53.2	83.863	0	323.31	10627000000	678	3.32733	0.000942197	-0.887949	-6.86491	2.55281	0.00269048	-0.945151	-4.86794	2.65719	0.00257343	-0.711166	-5.10896	A0A6Q8PGZ8;P41250;A0A6Q8PGA8;A0A6Q8PGI6;A0A6Q8PHH9;A0A6Q8PGW4;A0A6Q8PHI7;A0A6Q8PFZ6;H7C443;A0A6Q8PF45;A0A6Q8PH49;A0A6Q8PGN7;F8WCK4;A0A6Q8PGZ9;A0A6Q8PFV5;A0A6Q8PFU7;A0A6Q8PGT3;A0A6Q8PFN0	A0A6Q8PGZ8;P41250;A0A6Q8PGA8;A0A6Q8PGI6;A0A6Q8PHH9;A0A6Q8PGW4;A0A6Q8PHI7;A0A6Q8PFZ6;H7C443	Glycine--tRNA ligase	GARS
24.0682	23.3318	23.042	23.7983	23.0648	23.992	22.8973	23.325	24.1427	23.8321	23.3264	22.9355	24.3344	23.9956	22.9025	23.4012	-1					5	5	5	27.8	27.8	27.8	36.469	0.00039448	62.715	532730000	61	0.303006	0.378423	0.240292	0.72152	0.275219	0.375181	0.239373	0.665249	0.368757	0.29956	0.33866	0.850258	A0A6Q8PH91;Q9BQ69	A0A6Q8PH91;Q9BQ69	O-acetyl-ADP-ribose deacetylase MACROD1	MACROD1
21.4449	22.5606	21.6264	21.9908	22.831	22.9781	23.1016	23.2369	22.0515	21.6087	21.6629	21.0852	22.2841	21.9539	21.6426	21.3946	-1	+	+	+	115_DMSO;MTX_DMSO;PYR_DMSO	6	6	6	19.1	19.1	19.1	47.097	0.00023175	10.159	258320000	33	2.31046	0.00434667	-1.13125	-4.33675	3.24407	0.00109906	-1.4348	-6.62485	2.92491	0.00206972	-1.21808	-5.76453	A0A6Q8PHD2;O00458;H0YEE3;A0A6Q8PF03;A0A6Q8PHN0;A0A6Q8PH75;E9PMY4;C9JNM6;A0A6Q8PFA5;C9JA65	A0A6Q8PHD2;O00458;H0YEE3;A0A6Q8PF03;A0A6Q8PHN0;A0A6Q8PH75	Interferon-related developmental regulator 1	IFRD1
23.0713	23.2778	23.9144	23.6283	23.6249	23.8711	23.8198	23.8837	23.0904	23.3764	23.8846	23.3943	23.4525	23.7427	24.1603	23.8899	-1		+		MTX_DMSO	29	29	29	20.8	20.8	20.8	228.48	0	217.6	1749600000	252	0.833858	0.0992127	-0.326885	-1.6668	1.07762	0.045696	-0.363444	-2.0722	0.0246239	0.92055	0.0114832	0.0720829	A0A6Q8PHK0;A0A6Q8PGG9;Q14669;H7C2Y1;C9JLD7;G5E9G6;C9JLJ5;C9JSX9;F8W9P3	A0A6Q8PHK0;A0A6Q8PGG9;Q14669	E3 ubiquitin-protein ligase TRIP12	TRIP12
24.0259	23.8524	23.9856	24.2937	24.5578	24.3767	24.4882	24.8089	24.0901	23.9846	23.7479	23.8846	23.937	23.6323	24.1281	23.8089	-1	+	+	+	115_DMSO;MTX_DMSO;PYR_DMSO	13	13	12	40.6	40.6	39.4	65.866	0.00032906	37.515	1382200000	131	2.13913	0.00622669	-0.5185	-3.98293	2.77517	0.00215808	-0.631119	-5.39097	2.56781	0.00298851	-0.68133	-4.9021	A0A6Q8PHP0;P49902;A0A6Q8PHB5;Q5JUV6;H0YHR8;A0A6Q8PFH2;A0A6Q8PG36;REV__M0QX83;REV__H0YES7;REV__A0A804HLB1;REV__Q17RW3;REV__A0A1B0GW38	A0A6Q8PHP0;P49902;A0A6Q8PHB5	Cytosolic purine 5-nucleotidase	NT5C2
23.7104	23.7568	23.5209	23.64	23.4109	23.6959	23.5074	23.5533	23.2415	23.5215	23.2482	23.4619	23.3562	23.4933	23.3754	23.428	-1					10	10	10	14.2	14.2	14.2	86.191	0.00034722	44.787	735910000	88	0.715371	0.132494	0.115131	1.46759	0.948017	0.0622016	-0.173616	-1.85685	0.990044	0.0568759	-0.128651	-1.92665	O14964;I3L1P5;A0A7I2V307;A0A7I2V3J3;A0A7I2V2R9;A0A7I2V2W5;A0A7I2V2D8;A0A7I2V3F9;A0A7I2V5A2;A0A7I2V2K2;A0A7I2YQD1;A0A7I2V5A3;A0A7I2V3Z1;A0A7I2V6E0;A0A7I2V3I8;A0A7I2V637;A0A7I2V4X6;A0A7I2V5D6;I3L165;A0A7I2V628;A0A7I2V331;A0A7I2V674;A0A7I2V310	O14964;I3L1P5;A0A7I2V307;A0A7I2V3J3;A0A7I2V2R9;A0A7I2V2W5;A0A7I2V2D8;A0A7I2V3F9;A0A7I2V5A2;A0A7I2V2K2;A0A7I2YQD1;A0A7I2V5A3;A0A7I2V3Z1;A0A7I2V6E0;A0A7I2V3I8;A0A7I2V637;A0A7I2V4X6;A0A7I2V5D6	Hepatocyte growth factor-regulated tyrosine kinase substrate	HGS
25.7864	25.7387	25.8794	25.3015	25.4893	26.1259	25.5551	25.3238	25.5689	25.7206	25.6239	25.7166	25.5012	25.2474	25.2015	25.8581	-1					21	21	21	38.3	38.3	38.3	82.23	0	323.31	5829900000	377	0.0889232	0.727444	0.052989	0.244692	0.0679349	0.774054	0.0339642	0.190506	0.314458	0.353158	-0.171489	-0.744365	H7C4K3;A0A7I2V2F9;E7EUI6;P05556;A0A7I2V348;C9JPK5;A0A7I2V5Z8;A0A7I2V5T3;H7C4N8;E7EQW5;Q5T3E6;E9PLR6	H7C4K3;A0A7I2V2F9;E7EUI6;P05556;A0A7I2V348;C9JPK5;A0A7I2V5Z8;A0A7I2V5T3	Integrin beta;Integrin beta-1	ITGB1
20.734	23.3465	21.6274	23.011	23.9163	23.4092	23.6748	23.6387	20.7556	20.5459	20.5953	21.7896	23.6057	21.2047	20.4789	23.1094	-1	+	+	+	115_DMSO;MTX_DMSO;PYR_DMSO	7	5	5	17.9	13.4	13.4	61.842	0.00025227	14.7	153370000	19	1.27122	0.03507	-1.47999	-2.39647	3.92681	0.000588486	-2.73817	-8.81465	1.07371	0.0465262	-1.56008	-2.06568	A0A7I2V2I9;P27448;A0A7I2V2N8;A0A7I2V409;A0A7I2V4T2;A0A7I2V3C6;H0YNV4;A0A7I2YQF7;J3KNR0;A0A7I2V4K8;A0A7I2V2U9;A0A7I2V3I9;A0A7I2V3K2;A0A7I2V639;A0A7I2V4G7;A0A7I2V5G3;H0YJI9;A0A7I2V3B9;A0A7I2V549;A0A7I2V602;H0YKP9;A0A7I2YQF4;A0A7I2V3P5;A0A7I2V4L1;A0A7I2V5H7;A0A7I2V2E3;A0A7I2V4T5;A0A7I2V3X7;A0A7I2V2J6;A0A7I2YQ91;A0A7I2V483;A0A7I2YQ84;A0A7I2YQJ7;A0A7I2V3Q1	A0A7I2V2I9;P27448;A0A7I2V2N8;A0A7I2V409;A0A7I2V4T2;A0A7I2V3C6;H0YNV4;A0A7I2YQF7;J3KNR0;A0A7I2V4K8;A0A7I2V2U9;A0A7I2V3I9;A0A7I2V3K2;A0A7I2V639;A0A7I2V4G7;A0A7I2V5G3;H0YJI9;A0A7I2V3B9;A0A7I2V549;A0A7I2V602;H0YKP9;A0A7I2YQF4;A0A7I2V3P5;A0A7I2V4L1	MAP/microtubule affinity-regulating kinase 3	MARK3
25.9376	25.9403	26.2473	26.1839	25.5627	25.6063	25.9558	26.2046	25.9643	25.9431	26.311	26.2272	26.0502	26.0569	26.1592	26.4516	-1					10	10	10	38.2	38.2	38.2	50.328	0	170.18	4724400000	297	0.688386	0.142084	0.244941	1.42175	0.774006	0.0946417	0.27907	1.56654	0.998692	0.0555959	0.347145	1.94101	A0A7I2V466;A0A7I2V2Q8;P53634;A0A7I2YQT5;A0A7I2V6E3;A0A7I2V5C5;H0YCY8;A0A7I2YQ96;A0A7I2V592;A0A7I2V5L5;A0A7I2V2F3;A0A7I2V4Z3;A0A7I2V3A2;A0A7I2V2V5;A0A7I2V5J2;A0A7I2V3M6	A0A7I2V466;A0A7I2V2Q8;P53634;A0A7I2YQT5;A0A7I2V6E3	Dipeptidyl peptidase 1;Dipeptidyl peptidase 1 exclusion domain chain;Dipeptidyl peptidase 1 heavy chain;Dipeptidyl peptidase 1 light chain	CTSC
29.3531	29.4744	29.4969	29.4688	29.2196	29.2855	29.0089	29.253	29.5545	29.6304	29.7097	29.6967	29.5617	29.7532	29.8501	29.5515	-1	+	+	+	115_DMSO;MTX_DMSO;PYR_DMSO	23	23	23	49.2	49.2	49.2	35.411	0	323.31	102270000000	1321	1.97043	0.00886441	0.256531	3.65014	3.14458	0.00114602	0.456074	6.34677	2.63421	0.00272055	0.487367	5.05521	A0A7I2V2R3;A0A7I2V5D8;P51991;A0A7I2V4J6;A0A7I2V4G0;A0A7I2V402;H7C1J8	A0A7I2V2R3;A0A7I2V5D8;P51991;A0A7I2V4J6;A0A7I2V4G0;A0A7I2V402	Heterogeneous nuclear ribonucleoprotein A3	HNRNPA3
26.7561	26.7041	26.846	26.9041	26.8726	27.0895	27.305	27.314	26.7804	26.4966	26.5415	26.7884	26.8182	26.5192	26.9214	26.7008	-1	+	+	+	115_DMSO;MTX_DMSO;PYR_DMSO	24	24	24	50.2	50.2	50.2	56.842	0	323.31	17163000000	609	1.62534	0.0174791	-0.342663	-3.01017	2.04486	0.00667776	-0.493505	-3.79517	1.61322	0.0141374	-0.405338	-2.98856	A0A7I2V2T3;P12268;E7ETK5;H0Y4R1;A0A7I2YQK5	A0A7I2V2T3;P12268;E7ETK5;H0Y4R1;A0A7I2YQK5	Inosine-5-monophosphate dehydrogenase 2	IMPDH2
24.6281	24.4113	24.5601	24.4382	24.2229	24.3799	24.6551	24.5422	24.1074	24.3412	24.5255	24.5835	24.1362	24.4094	24.479	24.2323	-1					9	9	9	32.2	32.2	32.2	29.765	0	163.91	1999400000	134	0.22168	0.478584	0.0593867	0.553019	0.163524	0.539693	-0.060616	-0.424155	0.505833	0.198184	-0.135797	-1.1037	A0A7I2V4T9;A0A7I2V2U2;A0A7I2V5Z3;A0A7I2V588;O43765;A0A7I2V697;K7EMD6;A0A7I2YQY5;K7ERW5	A0A7I2V4T9;A0A7I2V2U2;A0A7I2V5Z3;A0A7I2V588;O43765;A0A7I2V697;K7EMD6	Small glutamine-rich tetratricopeptide repeat-containing protein alpha	SGTA
25.5453	25.0038	25.1697	25.2363	25.6687	26.2522	25.6136	26.0672	25.6215	25.2928	25.3957	24.7741	25.4541	25.6359	25.33	25.3363	-1	+	+	+	115_DMSO;MTX_DMSO;PYR_DMSO	16	16	16	70.7	70.7	70.7	35.222	0	175.06	5281800000	276	1.86521	0.0106135	-0.661657	-3.44963	1.42396	0.0215411	-0.629364	-2.65702	1.45197	0.0195751	-0.46135	-2.70541	A0A7I2V2U6;P13995;A0A7I2V482;A0A7I2YQD4;B8ZZU9;B9A062	A0A7I2V2U6;P13995;A0A7I2V482;A0A7I2YQD4;B8ZZU9;B9A062	Bifunctional methylenetetrahydrofolate dehydrogenase/cyclohydrolase, mitochondrial;NAD-dependent methylenetetrahydrofolate dehydrogenase;Methenyltetrahydrofolate cyclohydrolase	MTHFD2
23.4311	23.5463	23.6942	23.4463	23.2994	23.6731	22.8057	22.7871	23.5169	23.7253	23.4255	23.2219	23.796	23.6563	23.4064	23.6776	-1			+	PYR_DMSO	12	12	2	31.7	31.7	5	55.922	0.00039683	63.629	983480000	138	0.884132	0.0871795	0.388173	1.75063	0.672175	0.121693	0.331082	1.3941	1.12836	0.0409579	0.492761	2.15673	A0A7I2V2Y9;A0A7I2YQE9;B7Z2R7;A0A7I2YQD7;A0A7I2V420;A0A7I2V5E1;Q5T8D3;A0A7I2V560;A0A7I2YQJ9;A0A7I2V347;A0A7I2V2M2;A0A7I2V690;A0A7I2V5U2;A0A7I2V556;X6RDD7;A0A7I2V462;Q5T8E0;A0A7I2V2R8	A0A7I2V2Y9;A0A7I2YQE9;B7Z2R7;A0A7I2YQD7;A0A7I2V420;A0A7I2V5E1;Q5T8D3;A0A7I2V560;A0A7I2YQJ9;A0A7I2V347;A0A7I2V2M2;A0A7I2V690;A0A7I2V5U2;A0A7I2V556;X6RDD7;A0A7I2V462;Q5T8E0	Acyl-CoA-binding domain-containing protein 5	ACBD5
25.2166	25.2225	25.299	25.2585	25.192	24.9866	25.015	25.1073	25.354	25.4898	25.3252	25.3515	25.3845	25.4534	25.1872	25.6147	-1	+	+	+	115_DMSO;MTX_DMSO;PYR_DMSO	26	26	26	60.1	60.1	60.1	72.379	0	323.31	5918800000	485	1.86584	0.0106314	0.173962	3.4508	2.658	0.00229576	0.304916	5.11085	1.80872	0.00931117	0.334743	3.34403	Q8WVM8;A0A7I2V3B4;A0A7I2V5I2;A0A7I2V4B8;A0A7I2V5Z4;A0A7I2V3G4;A0A7I2V4U2;A0A7I2V320;A0A7I2V4R0;A0A7I2V590;A0A7I2V448;A0A7I2V362;A0A7I2V2U5;B7Z5N7;H0YIZ7;A0A7I2V3C9;A0A7I2YQR2;G3V5E2;G3V2M8;A0A7I2V5H5;A0A7I2V534;H0YJY1;J3KNG4;A0A7I2YQQ1;A0A7I2V5R9;A0A7I2V321;A0A7I2V414;A0A7I2V3Y3;A0A7I2V4B9;H0YJS6;G3V4I1;G3V5F3;G3V3K9;G3V363;A0A7I2V5L2	Q8WVM8;A0A7I2V3B4;A0A7I2V5I2;A0A7I2V4B8;A0A7I2V5Z4;A0A7I2V3G4;A0A7I2V4U2;A0A7I2V320;A0A7I2V4R0;A0A7I2V590;A0A7I2V448;A0A7I2V362;A0A7I2V2U5;B7Z5N7;H0YIZ7;A0A7I2V3C9;A0A7I2YQR2;G3V5E2;G3V2M8;A0A7I2V5H5	Sec1 family domain-containing protein 1	SCFD1
21.7233	22.2185	22.4099	22.1527	22.5283	23.8607	23.7429	23.8363	21.3596	20.2447	22.5888	22.6259	21.5323	21.968	22.6099	22.3929	-1	+	+	+	115_DMSO;MTX_DMSO;PYR_DMSO	9	9	9	49	49	49	28.716	0.00027739	21.269	361800000	34	2.08064	0.00675746	-1.36595	-3.86588	1.46868	0.0195644	-1.78732	-2.73438	1.8429	0.00877103	-1.3663	-3.40776	A0A7I2V3I1;P09601;B1AHA8;A0A7I2V3M0;A0A7I2V277	A0A7I2V3I1;P09601;B1AHA8	Heme oxygenase 1	HMOX1
25.1255	25.874	26.6315	26.5597	26.5671	26.5007	26.2438	26.9825	25.8431	25.9299	26.2971	26.3403	25.9533	25.9219	26.7682	20.935	-1		+		MTX_DMSO	27	1	0	64.9	14.1	0	34.139	0.00032552	36.167	2363400000	111	0.658791	0.152746	-0.525846	-1.3712	1.25702	0.0311967	-0.470913	-2.37249	0.588666	0.156273	-1.6789	-1.25004	A0A7I2V3R8;F8W6I7;A0A7I2V3W0;F8VZ49;A0A7I2V2L6;A0A7I2YQX9;A0A2R8Y4L2;Q32P51;F8VTQ5;F8W646;A0A7I2V5U9;A0A7I2V3C7;A0A7I2V3W4;A0A7I2V4M0;F8VYN5;A0A7I2V2Z4;A0A7I2YQV3;A0A7I2YQY2;A0A7I2V2Q7;A0A7I2V2R4;A0A7I2V2M7;A0A7I2V4F8;A0A7I2V520;A0A7I2V459;A0A7I2V497;A0A7I2V453;A0A7I2V334;A0A7I2V360;A0A7I2V5N7;A0A7I2V661;A0A7I2V5P1;A0A7I2V4E2;A0A7I2V2X1;A0A7I2V4P7;A0A7I2V666;A0A7I2V2F1;A0A7I2V3U8;A0A7I2YQ85;A0A7I…	A0A7I2V3R8;F8W6I7;A0A7I2V3W0;F8VZ49;A0A7I2V2L6;A0A7I2YQX9;A0A2R8Y4L2;Q32P51;F8VTQ5	Heterogeneous nuclear ribonucleoprotein A1-like 2	HNRNPA1;HNRNPA1L2
23.4941	23.3337	23.3254	22.7379	23.441	24.172	23.6596	23.967	23.2161	23.6074	23.5491	23.5145	23.3031	23.0197	23.1028	23.2616	-1	+		+	115_DMSO;PYR_DMSO	6	6	4	26.2	26.2	19.8	33.923	0.0002448	13.032	414450000	43	1.35007	0.0297069	-0.587138	-2.53031	0.936819	0.0637305	-0.338159	-1.83824	1.968	0.00727252	-0.63812	-3.64544	A0A7I2YQA5;A0A7I2V3T8;Q15904;A0A0C4DGX8;A6QRJ1;A0A7I2V2G3;H7C2Y8	A0A7I2YQA5;A0A7I2V3T8;Q15904;A0A0C4DGX8;A6QRJ1	V-type proton ATPase subunit S1	ATP6AP1
26.2021	26.2223	26.2425	26.3504	26.7233	26.6691	27.1329	26.9787	26.0073	25.9586	26.0811	25.9066	26.008	25.9309	26.0679	26.2002	-1	+	+	+	115_DMSO;MTX_DMSO;PYR_DMSO	16	16	16	65.2	65.2	65.2	36.501	0	246.12	7113700000	330	2.80173	0.0017451	-0.621675	-5.45592	3.60141	0.000602564	-0.887584	-7.7056	3.271	0.00164912	-0.824217	-6.70175	Q13347;A0A7I2YQF8;A0A7I2V3U3;A0A7P0MRT9;A0A7I2V640;A0A7I2YQI2;A0A7I2V613;A0A7I2V607;A0A7I2V3N2;A0A7I2V2M3;A0A7I2V685;A0A7I2V5V8;A0A7I2YQU2;A0A7I2YQI6;Q5TFK1;A0A7I2YQC8;A0A7I2YQT9;A0A7I2V4S8;A0A7I2V3K6;A0A7I2V4C2;A0A7I2YQP9;A0A7I2V391;A0A7I2YQN1;A0A7I2V3T4;A0A7I2V5E4;A0A7I2YQX4	Q13347;A0A7I2YQF8;A0A7I2V3U3;A0A7P0MRT9;A0A7I2V640;A0A7I2YQI2;A0A7I2V613;A0A7I2V607;A0A7I2V3N2;A0A7I2V2M3;A0A7I2V685;A0A7I2V5V8;A0A7I2YQU2;A0A7I2YQI6;Q5TFK1;A0A7I2YQC8;A0A7I2YQT9;A0A7I2V4S8;A0A7I2V3K6;A0A7I2V4C2	Eukaryotic translation initiation factor 3 subunit I	EIF3I
21.9384	22.4853	21.3082	21.3783	22.2729	21.76	22.1526	22.3555	21.2329	21.1109	21.9852	21.3231	20.5203	21.8715	21.4891	19.7245	-1		+	+	MTX_DMSO;PYR_DMSO	4	4	2	11.6	11.6	7.1	76.138	0.00023458	10.86	122610000	27	0.544992	0.199237	-0.357689	-1.17339	1.65413	0.0135971	-0.722267	-3.06174	1.30725	0.0270194	-1.23392	-2.45746	G8JLH9;A0A7I2V4R2;A0A7I2V4C8;A0A7I2YQR5;A0A7I2V444;A0A7I2V5N9;A0A7I2V3V0;P40763;A0A7I2V395;A0A7I2YQD2;A0A7I2V4R3;A0A7I2YQI1;A0A7I2V2G1;A0A7I2V4F6;A0A7I2V2T1	G8JLH9;A0A7I2V4R2;A0A7I2V4C8;A0A7I2YQR5;A0A7I2V444;A0A7I2V5N9;A0A7I2V3V0;P40763;A0A7I2V395;A0A7I2YQD2;A0A7I2V4R3;A0A7I2YQI1;A0A7I2V2G1	Signal transducer and activator of transcription;Signal transducer and activator of transcription 3	STAT3
23.6512	23.5517	23.6804	23.667	23.6055	24.2173	23.7882	23.5547	23.6913	23.689	23.6993	23.3471	23.364	22.655	23.0034	23.5298	-1			+	PYR_DMSO	8	8	8	18.6	18.6	18.6	90.555	0.00032744	36.836	615610000	94	0.450425	0.254886	-0.153872	-1.00326	0.483689	0.200305	-0.184758	-1.06384	1.42144	0.020639	-0.653368	-2.65267	Q13443;A0A7I2V3W3;A0A7I2YQ97;A0A7I2V4B3;A0A7I2V2Z6;A0A7I2V5N8;A0AVL1;F8WC54;A0A7I2V3B5;A0A7I2V2E1;A0A7I2V3C1;A0A7I2V303;A0A7I2V5Q0;A0A7I2V5C0;A0A0J9YY58;C9J6H5;C9JPM3	Q13443;A0A7I2V3W3;A0A7I2YQ97;A0A7I2V4B3;A0A7I2V2Z6;A0A7I2V5N8;A0AVL1;F8WC54;A0A7I2V3B5;A0A7I2V2E1;A0A7I2V3C1	Disintegrin and metalloproteinase domain-containing protein 9	ADAM9
23.9953	24.1278	24.2012	24.2304	23.5163	23.6571	23.8193	23.7476	24.1732	24.1286	24.2729	24.1983	24.2912	24.0483	24.2627	24.2199	-1	+	+	+	115_DMSO;MTX_DMSO;PYR_DMSO	25	25	25	33.6	33.6	33.6	118.58	0	214.62	2259700000	217	2.78551	0.00172983	0.453616	5.4162	3.39382	0.000838451	0.50818	7.06158	3.06162	0.00178922	0.520439	6.12188	Q5M775;A0A7I2V486;A0A7I2V416;A0A7P0TBP2;A0A7I2YQJ3;A0A7I2V451;A0A7P0Z4I1;A0A7P0TB87;A0A7I2V562;A0A7P0TAS3;J3QS22;A0A7P0T9K0;J3KRB9;J3KSG2;J3QQM0;J3KRN9;A0A7I2V5G2;A0A7P0TBD3	Q5M775;A0A7I2V486;A0A7I2V416;A0A7P0TBP2;A0A7I2YQJ3;A0A7I2V451;A0A7P0Z4I1;A0A7P0TB87;A0A7I2V562;A0A7P0TAS3;J3QS22;A0A7P0T9K0	Cytospin-B	SPECC1
30.0852	30.1799	30.1955	30.1553	29.5081	29.6192	29.453	29.5204	30.1995	30.2946	30.2278	30.2925	30.093	30.4542	30.3633	30.2279	-1	+	+	+	115_DMSO;MTX_DMSO;PYR_DMSO	36	36	36	41.9	41.9	41.9	74.739	0	323.31	191570000000	1681	5.23335	0.000448598	0.628816	14.8598	5.62902	0	0.728438	17.3502	3.92397	0.00105094	0.759421	8.80441	A0A7I2V428;C9JLB1;H7BY16;P19338;A0A7I2V3F3;A0A7I2V5M5;A0A7I2V2U7;A0A7I2V349;A0A7I2V506;A0A7I2V699;A0A7I2V2S8	A0A7I2V428;C9JLB1;H7BY16;P19338;A0A7I2V3F3;A0A7I2V5M5;A0A7I2V2U7;A0A7I2V349;A0A7I2V506;A0A7I2V699	Nucleolin	NCL
27.0853	27.0771	27.0372	26.9552	26.5473	26.2471	26.5219	26.5054	26.911	27.0254	26.9032	26.9427	27.0492	26.945	26.9724	26.9178	-1	+	+	+	115_DMSO;MTX_DMSO;PYR_DMSO	36	36	36	63.3	63.3	63.3	77.86	0	323.31	19516000000	800	3.5904	0.000665474	0.583241	7.67025	3.20172	0.00106758	0.490137	6.50534	3.31568	0.00162064	0.515631	6.8309	A0A7I2V430;A0A7I2V4F0;Q92499;A0A7I2V2M5;A0A087WZ71;A0A7I2YQ77;A0A087X2G1;A0A7I2V4J3;A0A7I2V421;A0A7I2V5X8;A0A7I2YQD0;A0A7I2V4Q0	A0A7I2V430;A0A7I2V4F0;Q92499;A0A7I2V2M5;A0A087WZ71;A0A7I2YQ77;A0A087X2G1;A0A7I2V4J3	ATP-dependent RNA helicase DDX1	DDX1
24.9029	25.2367	25.2156	25.1656	24.9526	24.8561	24.9251	24.7643	24.9993	25.1633	25.2624	25.3116	24.9164	25.1896	25.2816	25.2549	-1	+	+	+	115_DMSO;MTX_DMSO;PYR_DMSO	45	45	45	37.6	37.6	37.6	179.16	0	305.85	5834100000	553	1.56856	0.0195347	0.25569	2.90931	2.06591	0.0064498	0.309623	3.83669	1.65125	0.0130114	0.286105	3.05657	A0A7I2YQA8;A0A7I2V5F1;A0A7I2YQQ0;A0A7I2V5D0;A0A7I2V490;P26358;A0A7I2V5F6;A0A7I2V311;K7ENW7;K7EJL0;A0A7I2V2G5;K7EMU8;A0A7I2V3F8;K7EIZ6	A0A7I2YQA8;A0A7I2V5F1;A0A7I2YQQ0;A0A7I2V5D0;A0A7I2V490;P26358;A0A7I2V5F6	DNA (cytosine-5)-methyltransferase 1	DNMT1
23.1097	23.3178	23.1219	23.2587	23.8943	23.3207	23.4948	23.639	23.5777	23.3695	23.5586	23.706	23.5934	23.5431	24.0269	23.7566	-1	+			115_DMSO	9	9	9	6.4	6.4	6.4	196.63	0	64.651	468760000	65	1.57744	0.0192922	-0.385181	-2.92501	0.0891545	0.710453	-0.0342708	-0.245279	0.382187	0.288018	0.142804	0.87589	Q5T200;A0A7I2V4I5;A0A087WX14	Q5T200;A0A7I2V4I5	Zinc finger CCCH domain-containing protein 13	ZC3H13
28.6442	28.7435	28.8427	28.8152	28.7905	28.9129	28.7658	28.9667	28.8672	28.8981	29.1056	29.0376	28.9184	28.9271	29.2932	28.8852	-1					25	24	24	51.1	49.4	49.4	53.818	0	323.31	54744000000	1346	0.729149	0.128097	-0.0976052	-1.49092	0.787033	0.0913255	0.118137	1.58841	0.655917	0.131008	0.146989	1.36627	A0A7I2V4J2;A0A7I2V5Y7;A0A7I2V535;Q15233;A0A7P0MRW0;A0A7I2V4N2;A0A7I2V464;A0A7I2V4K9;C9JYS8;H7C367;C9IZL7;C9J4X2;A0A7I2YQK8	A0A7I2V4J2;A0A7I2V5Y7;A0A7I2V535;Q15233;A0A7P0MRW0;A0A7I2V4N2;A0A7I2V464;A0A7I2V4K9;C9JYS8	Non-POU domain-containing octamer-binding protein	NONO
25.0241	25.2058	25.6031	25.5386	24.4831	25.0251	25.3556	25.3945	25.0901	25.0831	25.4268	25.2889	25.6131	25.6097	25.1768	25.6718	-1					7	7	7	19.6	19.6	19.6	50.925	0	230.08	3321900000	196	0.507271	0.218948	0.278349	1.10628	0.290183	0.357679	0.157669	0.695706	0.967553	0.0599677	0.453283	1.88929	A0A7I2V4K5;X6R5C5;X6R8A1;P10619;A0A7I2V4D1;A0A7I2YQT8;A0A7I2V3B2;Q5JZH0	A0A7I2V4K5;X6R5C5;X6R8A1;P10619	Carboxypeptidase;Lysosomal protective protein;Lysosomal protective protein 32 kDa chain;Lysosomal protective protein 20 kDa chain	CTSA
23.4301	22.7198	22.296	22.7834	23.1969	23.3991	23.3281	23.227	23.4947	22.9574	22.3956	22.4905	23.4821	22.2158	22.3328	22.5199	-1			+	PYR_DMSO	8	8	8	48.2	48.2	48.2	21.713	0	67.815	379690000	46	1.04215	0.0601083	-0.480475	-2.01321	0.89502	0.0702984	-0.453228	-1.76875	1.16967	0.037369	-0.650134	-2.22576	A0A7I2V4L6;O15498;A0A7I2V3A1;A0A7I2V3V7;A0A7I2V3S2;A0A7I2V530	A0A7I2V4L6;O15498;A0A7I2V3A1;A0A7I2V3V7	Synaptobrevin homolog YKT6	YKT6
25.1576	25.2787	24.9467	25.164	25.6424	25.6754	25.4912	25.6153	25.0863	24.9481	24.5179	24.7393	24.9369	25.0667	24.9494	24.7214	-1	+	+	+	115_DMSO;MTX_DMSO;PYR_DMSO	11	11	8	29.6	29.6	27.1	56.568	0.00032701	36.762	2012400000	150	2.96347	0.00134956	-0.469317	-5.86371	3.01542	0.0013945	-0.783179	-5.9993	3.79246	0.00106977	-0.687462	-8.34117	A0A7I2V539;P30419;A0A7I2V3X4;A0A7I2V3U5;K7EN82;A0A7I2V4Y5;B7Z8J4	A0A7I2V539;P30419;A0A7I2V3X4;A0A7I2V3U5	Glycylpeptide N-tetradecanoyltransferase 1	NMT1
26.3314	26.577	26.7772	26.4441	26.8422	26.8496	26.9425	26.9278	26.5463	26.5728	26.2029	26.1969	26.3576	26.4385	26.5353	26.2866	-1	+	+	+	115_DMSO;MTX_DMSO;PYR_DMSO	6	6	6	27.7	27.7	27.7	21.716	0	202.76	4097200000	214	1.94848	0.00940476	-0.358114	-3.60788	2.5078	0.00305233	-0.510787	-4.76637	3.74204	0.0011179	-0.486016	-8.16923	A0A7I2V5L3;P40429;A0A7I2V2L9;M0QYS1;Q8J015;Q6NVV1;M0QZU1;A0A096LPE0	A0A7I2V5L3;P40429;A0A7I2V2L9;M0QYS1;Q8J015;Q6NVV1	60S ribosomal protein L13a;Putative 60S ribosomal protein L13a protein RPL13AP3	RPL13A;RPL13a;RPL13AP3
25.548	25.6606	25.7909	25.7837	25.2266	25.306	25.0073	25.2826	25.9646	25.8859	25.9851	26.0381	25.841	25.9872	26.1225	25.8884	-1	+	+	+	115_DMSO;MTX_DMSO;PYR_DMSO	10	10	2	19.4	19.4	3.5	88.371	0	225.75	3699800000	301	2.81606	0.00166866	0.490167	5.49121	4.27493	0.000518987	0.762806	10.1535	3.74261	0.00112035	0.754144	8.17117	A0A7I2V5Q5;Q13427;C9JN15;A0A7I2V629;E9PG73;A0A7I2V4F2;A0A7I2V4W3;C9J679	A0A7I2V5Q5;Q13427;C9JN15;A0A7I2V629;E9PG73;A0A7I2V4F2;A0A7I2V4W3	Peptidyl-prolyl cis-trans isomerase G;Peptidyl-prolyl cis-trans isomerase	PPIG
22.0142	22.5101	22.4099	22.0968	22.552	22.745	22.9815	23.1902	22.3195	21.7804	21.9022	22.2761	21.8744	21.7951	22.1943	21.681	-1	+	+	+	115_DMSO;MTX_DMSO;PYR_DMSO	9	9	9	13.8	13.8	13.8	108.46	0.00036778	52.393	303760000	44	1.7973	0.0124332	-0.609442	-3.32285	2.20966	0.00522509	-0.797659	-4.12655	2.83327	0.00209697	-0.980968	-5.53378	A0A7I2V5R1;Q8TD19;A0A7I2V454;G3V5V0;G3V2Z5;G3V459;A0A7I2V4E9	A0A7I2V5R1;Q8TD19;A0A7I2V454;G3V5V0	Serine/threonine-protein kinase Nek9	NEK9
26.574	26.5793	26.7958	26.5455	26.5783	27.1227	26.83	26.6248	26.342	26.6342	26.8691	26.7155	26.4656	26.2612	26.418	26.7936	-1					20	20	19	18.5	18.5	17.5	111.02	0	84.013	4912400000	263	0.564868	0.189862	-0.165297	-1.2084	0.392165	0.261491	-0.148703	-0.894804	0.927391	0.0653	-0.304341	-1.82258	Q5JWF2;P63092;A0A7I2V5R6;A0A0A0MR13;B0AZR9;Q5JWE9;A0A590UJQ9;A0A590UJF0;A0A590UK28;A0A804HIH4;A0A590UJS2;A0A590UJY2;P38405;K7EQ80;K7EPE2;Q5JWD1;H0Y7E8;A0A1W2PRE1;A0A590UJX3;A0A1W2PQK2;A0A3B3IUA8;A0A1W2PS82;A2A2R6;A0A087WTB6;A0A590UJC9;A0A1W2PRJ7;A0A6Q8PGR1;A0A087WZE5;P11488;P19087;A8MTJ3	Q5JWF2;P63092;A0A7I2V5R6;A0A0A0MR13;B0AZR9;Q5JWE9;A0A590UJQ9;A0A590UJF0;A0A590UK28;A0A804HIH4;A0A590UJS2;A0A590UJY2	Guanine nucleotide-binding protein G(s) subunit alpha isoforms XLas;Guanine nucleotide-binding protein G(s) subunit alpha isoforms short	GNAS
31.5764	31.6461	31.6508	31.613	31.4757	31.3889	31.2155	31.4644	31.7024	31.9064	31.8383	31.8379	31.7535	31.8538	31.9624	31.6502	-1	+	+	+	115_DMSO;MTX_DMSO;PYR_DMSO	19	19	0	63.9	63.9	0	33.875	0	323.31	434850000000	2460	2.03083	0.00757062	0.235431	3.76763	2.97804	0.00155972	0.435132	5.9015	2.45872	0.00330301	0.418857	4.65717	A0A7I2V5S2;A0A7I2YQC0;P06748;A0A7I2V4G8;A0A7I2V433;A0A7I2V2X9;A0A7I2V3G5;A0A7I2V579;E5RGW4	A0A7I2V5S2;A0A7I2YQC0;P06748;A0A7I2V4G8;A0A7I2V433;A0A7I2V2X9	Nucleophosmin	NPM1
26.1906	26.279	26.162	26.1663	26.2133	26.1557	26.1194	26.1315	26.4363	26.2757	26.2626	26.1064	26.2487	26.5061	26.0841	26.6599	-1					16	16	16	55.3	55.3	55.3	41.08	0	183.56	7815300000	360	0.615471	0.168726	0.0444913	1.2966	0.814122	0.0850739	0.115269	1.6338	0.84458	0.0813257	0.219741	1.6847	A0A7I2V5T7;Q9H7Z7;A0A7I2V5X6;A6NHH0;X6RJ95;A0A7I2V308;A0A7I2YQ70	A0A7I2V5T7;Q9H7Z7;A0A7I2V5X6;A6NHH0	Prostaglandin E synthase 2;Prostaglandin E synthase 2 truncated form	PTGES2
24.9088	24.9498	24.7401	24.7209	24.5785	24.57	24.5219	24.5554	24.9764	24.9623	24.7642	24.6239	24.9038	24.8065	24.8255	24.8357	-1	+	+	+	115_DMSO;MTX_DMSO;PYR_DMSO	42	42	42	43.9	43.9	43.9	188.96	0	323.31	5968500000	564	2.43254	0.00341713	0.273449	4.59957	1.742	0.0115208	0.275247	3.22105	4.61743	0.00156164	0.286388	11.6474	A0A7I2V5U5;G5E9E7;A0A0G2JNH2;A0A087X0K9;G3V1L9;Q07157;H0Y3R8;H0YKB1	A0A7I2V5U5;G5E9E7;A0A0G2JNH2;A0A087X0K9;G3V1L9;Q07157	Tight junction protein ZO-1	TJP1
25.0102	25.5004	25.3512	25.1005	24.3637	24.2823	24.0954	24.0918	25.0273	25.192	25.117	25.3256	25.3635	25.2922	25.259	25.5596	-1	+	+	+	115_DMSO;MTX_DMSO;PYR_DMSO	41	41	41	42.7	42.7	42.7	185.43	0	323.31	5192900000	449	3.6413	0.000699248	1.03228	7.83477	4.30973	0.000539474	0.957182	10.2969	4.714	0.00142636	1.16028	12.1038	A0A7I2V5X5;P07942;G3XAI2;A0A7I2V4J9;A0A7I2V2T9;A0A7I2V682;A0A7I2V3I5;A0A7I2V3J7;A0A7I2V2J0;A0A7I2V5R0;A0A7I2V407;E7EPA6;A0A7I2V2R2;C9J296;A0A7I2V5T9;E9PCS6	A0A7I2V5X5;P07942;G3XAI2;A0A7I2V4J9;A0A7I2V2T9;A0A7I2V682;A0A7I2V3I5;A0A7I2V3J7;A0A7I2V2J0;A0A7I2V5R0;A0A7I2V407;E7EPA6;A0A7I2V2R2	Laminin subunit beta-1	LAMB1
25.7614	26.0619	26.0371	26.0485	25.603	25.5025	25.5913	25.7302	25.7644	25.9889	26.1275	26.148	25.9754	25.9515	26.1733	26.1477	-1	+	+	+	115_DMSO;MTX_DMSO;PYR_DMSO	30	30	30	47.8	47.8	47.8	111.7	0	323.31	7213400000	659	2.29659	0.00448752	0.37047	4.30748	2.15017	0.00578305	0.400446	4.00523	3.07082	0.00166914	0.455187	6.1465	A0A7I2V5Y5;Q02241;A0A2U3TZL8;H7BYN4;A0A2R8Y531;H0YME6;H0YMJ4	A0A7I2V5Y5;Q02241;A0A2U3TZL8;H7BYN4	Kinesin-like protein KIF23;Kinesin-like protein	KIF23
21.6996	22.0971	21.0304	20.8883	22.9225	23.9016	23.1132	22.9306	22.2609	22.5779	22.72	21.1455	21.2821	21.339	21.0053	22.5995	-1	+	+	+	115_DMSO;MTX_DMSO;PYR_DMSO	5	5	5	20.7	20.7	20.7	48.431	0.00021013	6.1721	166820000	23	2.55292	0.0030434	-1.78813	-4.86818	1.29995	0.0279466	-1.0409	-2.44507	2.10357	0.00584029	-1.6605	-3.91156	A0A7I2V5Z5;M0R0L2;Q96D53;A0A7I2V3G8;A0A7I2V544;M0R001;M0R011;A0A7I2V4Z6	A0A7I2V5Z5;M0R0L2;Q96D53;A0A7I2V3G8;A0A7I2V544;M0R001;M0R011;A0A7I2V4Z6	AarF domain-containing protein kinase 4	ADCK4
26.5629	26.6668	26.733	26.5552	27.0677	27.0012	27.3798	27.2548	26.2442	26.3242	26.3231	26.3048	26.3725	26.2186	26.5642	26.229	-1	+	+	+	115_DMSO;MTX_DMSO;PYR_DMSO	42	42	37	32.2	32.2	28.8	175.49	0	323.31	16875000000	914	2.88133	0.00149688	-0.546403	-5.65394	4.21052	0.000475362	-0.876797	-9.89288	3.3758	0.0014272	-0.829795	-7.00782	Q04637;A0A7I2Y1C3;E7EUU4;E9PGM1;E7EX73;C9JF13;C9J6B6;C9K073;C9J2Z7;H7C044;A0A6Q8PFB2;H7C0V6;C9JHW9;F8WCF2;C9JWW9;C9JWH7;C9JSU8;C9J556	Q04637;A0A7I2Y1C3;E7EUU4;E9PGM1;E7EX73;C9JF13;C9J6B6	Eukaryotic translation initiation factor 4 gamma 1	EIF4G1
26.0922	26.2272	26.4789	26.2288	26.5082	26.4532	26.7812	26.5458	26.9973	26.4791	26.8862	26.7279	26.913	26.7261	26.9911	26.6037	-1	+		+	115_DMSO;PYR_DMSO	16	16	13	52	52	45.7	53.034	0	323.31	6264900000	309	1.57018	0.0195508	-0.315334	-2.91216	0.735211	0.104467	0.200538	1.50117	1.07967	0.0458873	0.236344	2.0756	A0A7I2YQ95;H7C4F6;O00629;A0A7I2V340;A0A7I2V333	A0A7I2YQ95;H7C4F6;O00629;A0A7I2V340;A0A7I2V333	Importin subunit alpha-3	KPNA4
27.3939	27.807	27.6342	27.4539	27.9456	27.4429	27.5455	27.5465	27.4437	27.2974	27.221	27.3405	27.5128	27.5562	27.378	27.5069	-1		+		MTX_DMSO	4	4	4	14.5	14.5	14.5	23.134	0	129.86	4569900000	130	0.123208	0.650366	-0.0478487	-0.329474	1.29917	0.0279253	-0.294458	-2.44376	0.514562	0.193865	-0.131665	-1.11932	J3QR09;J3KTE4;A0A7I2YQG2;P84098;A0A7I2V638;A0A7I2V4U6;A0A7I2V2L0;A0A7I2V512	J3QR09;J3KTE4;A0A7I2YQG2;P84098;A0A7I2V638;A0A7I2V4U6;A0A7I2V2L0;A0A7I2V512	Ribosomal protein L19;60S ribosomal protein L19	RPL19
23.5321	23.1035	23.3632	23.5186	22.9003	23.1066	23.211	23.1374	23.3647	23.4615	23.1432	23.2197	23.2661	23.3393	23.351	23.3318	-1	+	+	+	115_DMSO;MTX_DMSO;PYR_DMSO	10	10	10	34.6	34.6	34.6	43.895	0.00037272	54.149	748670000	113	1.28811	0.0341509	0.290498	2.42502	1.11508	0.0421925	0.208431	2.13458	1.82241	0.00913112	0.233231	3.3695	A0A7I2YQI5;Q9Y5P6;A0A7I2V4B5;A0A7I2V2Y5;A0A7I2V691	A0A7I2YQI5;Q9Y5P6;A0A7I2V4B5	Mannose-1-phosphate guanyltransferase beta	GMPPB
22.8238	23.1238	22.8972	22.7563	22.7079	23.3008	23.3947	23.4664	22.5726	22.5713	22.9026	22.3641	22.6168	22.6707	22.8029	22.6255	-1		+	+	MTX_DMSO;PYR_DMSO	13	13	8	23.7	23.7	14.6	80.575	0.00031807	33.803	414490000	73	0.831524	0.0999379	-0.317144	-1.6629	1.61169	0.0148704	-0.61476	-2.98583	1.62952	0.0136915	-0.538461	-3.01765	A0A7I2YQR3;A0A0A0MRU9;E7ETY4;E9PC69;Q7KZI7;A0A7I2V3R3;A0A7I2YQF3;F5H4F6;K7EK17;K7EKG8;F5H6N2;Q96L34	A0A7I2YQR3;A0A0A0MRU9;E7ETY4;E9PC69;Q7KZI7;A0A7I2V3R3	Serine/threonine-protein kinase MARK2	MARK2
22.5428	22.8134	22.8941	22.9293	23.1292	23.3679	22.9334	23.3683	22.9482	22.8041	23.2008	23.0452	22.8712	22.8819	23.2585	22.9714	-1	+			115_DMSO	11	11	11	25.7	25.7	25.7	77.684	0	67.407	411210000	118	1.5971	0.0184008	-0.404775	-2.95988	0.729276	0.105961	-0.200063	-1.49114	0.71703	0.112235	-0.203884	-1.4704	A0A7N4YH79;Q8NDF8;E9PC61	A0A7N4YH79;Q8NDF8;E9PC61	Non-canonical poly(A) RNA polymerase PAPD5	PAPD5
24.77	24.2357	24.1768	24.4574	25.0193	25.4412	25.2258	25.3017	24.7758	24.3768	24.6494	24.0411	24.7797	24.7148	24.4604	24.5314	-1	+	+	+	115_DMSO;MTX_DMSO;PYR_DMSO	18	18	18	53.8	53.8	53.8	41.209	0	186.42	3391100000	227	2.7005	0.00224119	-0.837025	-5.21127	2.2683	0.00446654	-0.786225	-4.2481	2.78007	0.00237975	-0.625455	-5.40291	A0A7P0MKV3;P82650;G5E9W7;A0A8I5KYF1;A0A8I5KSY5;H7C5L9;A0A8I5KX02;A0A8I5KQR7;H7C5F2;H7C5H3	A0A7P0MKV3;P82650;G5E9W7;A0A8I5KYF1;A0A8I5KSY5;H7C5L9;A0A8I5KX02	28S ribosomal protein S22, mitochondrial	MRPS22
24.2293	24.2871	24.403	24.4005	23.9023	23.6888	23.6905	23.8336	24.4103	24.2295	24.3813	24.36	24.2235	24.3015	24.3545	24.2673	-1	+	+	+	115_DMSO;MTX_DMSO;PYR_DMSO	17	17	17	44	44	44	67.603	0	87.606	1716700000	159	3.70266	0.000729412	0.551158	8.03709	3.83791	0.000543307	0.566432	8.49882	3.82416	0.00110577	0.507865	8.45086	A0A7P0SXD0;A0A7I2YQL3;A0A499FIZ0;Q9H7D7;A0A7I2YQQ9;H0Y9R3;C9JCS7;H0Y917	A0A7P0SXD0;A0A7I2YQL3;A0A499FIZ0;Q9H7D7;A0A7I2YQQ9;H0Y9R3	WD repeat-containing protein 26	WDR26
22.6746	22.6943	22.1185	22.3222	22.6038	22.4774	22.837	22.6773	22.2898	22.1797	21.1697	21.6847	22.4155	21.9275	21.8192	21.6921	-1		+	+	MTX_DMSO;PYR_DMSO	16	16	10	13.5	13.5	9.8	201.91	0.00026413	17.582	379460000	72	0.579712	0.183543	-0.196468	-1.23441	1.65201	0.0136312	-0.817866	-3.05793	2.10515	0.00584748	-0.68529	-3.91472	A0A7P0T7Z2;Q9Y6D5;A0A7P0TA34;A0A7P0T9L9;A0A7P0T9L6;A0A7P0Z446	A0A7P0T7Z2;Q9Y6D5;A0A7P0TA34;A0A7P0T9L9	Brefeldin A-inhibited guanine nucleotide-exchange protein 2	ARFGEF2
24.9159	24.8353	24.9343	24.9786	25.0933	24.967	24.673	24.911	24.7874	24.8349	24.9357	25.0109	24.7224	24.8537	24.9012	24.952	-1					23	23	1	63.6	63.6	6.8	45.476	0	288.16	5428100000	459	0.0180705	0.935833	0.00495338	0.0532715	0.0662932	0.778674	-0.0188684	-0.186187	0.212326	0.486516	-0.0537434	-0.532825	Q99986;A0A7P0T952;A0A7P0TA16;H0YJF7;A0A7P0TBE4;A0A7P0T838;A0A7P0T824;A0A7P0TA65;A0A7P0T9T1;A0A7P0T9I1;A0A7P0Z462;A0A7P0T977;A0A7P0T8N0;A0A7P0T9E5;H0YJJ9;A0A7P0Z3Z7;A0A7P0TBB8;A0A7P0TAS8;A0A7P0TAA6;A0A7P0T925;A0A7P0TB15;A0A7P0Z4A4;A0A7P0TBI6;A0A7P0T9C6;H0YJ50;A0A7P0T814;A0A7P0TB08;A0A7P0T9B1;A0A7P0T832;A0A7P0Z4C8;A0A7P0T8M0;A0A7P0T8Z5;A0A7P0TA07;A0A7P0TAI5;A0A7P0Z4P9;A0A7P0T833	Q99986;A0A7P0T952;A0A7P0TA16;H0YJF7;A0A7P0TBE4;A0A7P0T838;A0A7P0T824;A0A7P0TA65;A0A7P0T9T1;A0A7P0T9I1;A0A7P0Z462;A0A7P0T977;A0A7P0T8N0;A0A7P0T9E5;H0YJJ9;A0A7P0Z3Z7;A0A7P0TBB8;A0A7P0TAS8;A0A7P0TAA6;A0A7P0T925;A0A7P0TB15;A0A7P0Z4A4;A0A7P0TBI6;A0A7P0T9C6;H0YJ50	Serine/threonine-protein kinase VRK1	VRK1
28.577	28.5517	28.4843	27.6515	28.4181	28.8531	28.1609	28.1715	28.2139	28.5635	28.2718	28.3285	28.0564	27.9632	27.7786	28.2126	-1			+	PYR_DMSO	26	26	26	46.9	46.9	46.9	53.631	0	323.31	41989000000	778	0.114369	0.669012	-0.0847569	-0.308024	0.117258	0.64034	-0.0564761	-0.315064	1.12104	0.0418061	-0.398183	-2.14452	A0A7P0Z4D6;A0A7P0T840;A0A7P0TB65;A0A7P0T8G1;A0A7P0T9L0;A0A7P0T937;P27824;A0A7P0TAE9;A0A7P0TAR9;A0A7P0Z484;D6RGY2;A0A7P0Z4H2;A0A7P0TAN9;D6RFL1;A0A7P0T8N1;D6RAU8;D6RAQ8;D6RD16;O14967	A0A7P0Z4D6;A0A7P0T840;A0A7P0TB65;A0A7P0T8G1;A0A7P0T9L0;A0A7P0T937;P27824;A0A7P0TAE9;A0A7P0TAR9;A0A7P0Z484;D6RGY2;A0A7P0Z4H2	Calnexin	CANX
23.9752	23.8582	23.892	23.9403	24.0354	24.2043	24.2315	24.0763	24.2471	23.8378	23.858	23.9554	24.2027	23.83	23.9965	23.9362	-1	+			115_DMSO	17	14	14	3.5	3	3	847.96	0.00025157	14.451	398690000	37	2.17457	0.00572245	-0.22043	-4.05476	0.754124	0.099512	-0.16225	-1.53308	0.784549	0.0941112	-0.145509	-1.58424	F8W9J4;A0A7P0T890;Q03001;E9PHM6;F6QMI7;E7ETB9;A0A0U1RQJ2;A0A494C1D7;A0A494C073;H0YC82;A0A494C1U5;Q6P0N6;H0YC65	F8W9J4;A0A7P0T890;Q03001;E9PHM6;F6QMI7;E7ETB9	Dystonin	DST
25.0093	25.0411	25.1912	25.1599	25.0238	25.0304	25.0655	25.1598	25.1979	25.2113	25.5218	25.318	25.2046	25.2596	25.6742	25.264	-1		+	+	MTX_DMSO;PYR_DMSO	13	13	13	32.4	32.4	32.4	74.846	0	166.54	3718100000	278	0.226076	0.471884	0.03054	0.562443	1.61285	0.0147745	0.242404	2.9879	1.32107	0.0263299	0.280734	2.48093	A0A7P0T893;O43823;M0QX51;A0A7P0TBC8	A0A7P0T893;O43823	A-kinase anchor protein 8	AKAP8
23.4762	23.4439	22.9932	23.3939	24.2123	24.1515	23.9171	24.0362	23.2611	22.6287	22.9725	22.8873	23.5034	23.0595	23.1413	22.5575	-1	+	+	+	115_DMSO;MTX_DMSO;PYR_DMSO	15	15	15	47.5	47.5	47.5	56.52	0	84.43	935960000	77	2.93374	0.00142424	-0.75248	-5.78713	3.64129	0.000629816	-1.14188	-7.83476	2.58183	0.00289482	-1.01389	-4.93417	A0A7P0T8Z7;A0A7P0Z4A2;A0A7P0Z4A5;A0A7P0T8D4;A0A7P0T8S8;A0A7P0T8Z2;A0A7P0T8C7;Q9Y5X1;A0A7P0TBI9;A0A7P0T8M2	A0A7P0T8Z7;A0A7P0Z4A2;A0A7P0Z4A5;A0A7P0T8D4;A0A7P0T8S8;A0A7P0T8Z2;A0A7P0T8C7;Q9Y5X1;A0A7P0TBI9;A0A7P0T8M2	Sorting nexin-9	SNX9
23.7304	23.8162	23.9554	23.7998	23.7324	23.7934	23.6701	23.7108	23.7464	23.8899	23.9739	24.0517	23.7766	23.7652	23.9354	23.6784	-1		+		MTX_DMSO	13	13	13	48.6	48.6	48.6	37.375	0	65.178	1321000000	166	0.937247	0.0762769	0.0987573	1.83895	1.44272	0.0205437	0.18878	2.68941	0.474499	0.21906	0.0621982	1.04719	A0A7P0T8J7;A2A2Q9;A0A7P0TA70;Q9Y312	A0A7P0T8J7;A2A2Q9;A0A7P0TA70;Q9Y312	Protein AAR2 homolog	AAR2
26.3245	26.536	26.4426	26.4006	25.6628	26.0009	25.7638	25.8461	26.6007	26.6126	26.628	26.6359	26.5774	26.7407	26.5895	26.4793	-1	+	+	+	115_DMSO;MTX_DMSO;PYR_DMSO	30	30	30	27.8	27.8	27.8	123.9	0	323.31	13219000000	621	3.45136	0.000920188	0.607539	7.23548	4.50609	0.000497925	0.800926	11.141	3.89252	0.00117647	0.778358	8.69165	O14776;A0A7P0T8N8;G3V220	O14776;A0A7P0T8N8;G3V220	Transcription elongation regulator 1	TCERG1
22.3842	21.6686	21.1568	21.905	21.9633	21.8964	21.9444	21.9276	22.1396	22.1909	21.7266	21.5146	22.0569	21.5931	21.2774	21.6611	-1					4	4	4	16.6	16.6	16.6	34.392	0.00025094	14.303	119340000	26	0.245585	0.445718	-0.154323	-0.603801	0.0886624	0.711768	-0.0400267	-0.24403	0.900649	0.0700194	-0.285854	-1.77811	A0A7P0T915;Q9NXA8;A0A7P0TBF5;A0A7P0TA05;A0A7P0T9X1;A0A7P0Z490;A0A7P0T9N1;A0A7P0T877;A0A7P0Z4N6;A0A7P0Z4F6	A0A7P0T915;Q9NXA8;A0A7P0TBF5;A0A7P0TA05;A0A7P0T9X1;A0A7P0Z490;A0A7P0T9N1	NAD-dependent protein deacylase sirtuin-5, mitochondrial	SIRT5
21.9705	22.3601	22.198	22.0906	21.9586	22.067	22.0953	22.1072	22.0932	22.1919	22.4119	22.4051	22.6483	22.2791	22.4875	22.0838	-1		+	+	MTX_DMSO;PYR_DMSO	7	7	7	26.7	26.7	26.7	48.821	0.00023419	10.806	249910000	34	0.500548	0.222599	0.0978041	1.09422	1.35071	0.024989	0.218501	2.5314	1.32701	0.025912	0.317658	2.49103	D6RF98;A0A7P0TBJ4;A0A7P0Z4N7;A0A7P0T9Y9;A0A7P0T947;Q06330;H0Y8R3;D6R927;D6RB37;D6RBQ8;D6R946;A0A7P0T9W9;D6RCM1;D6RA45;Q5QPV1;Q9UBG7	D6RF98;A0A7P0TBJ4;A0A7P0Z4N7;A0A7P0T9Y9;A0A7P0T947;Q06330;H0Y8R3	Recombining binding protein suppressor of hairless	RBPJ
26.3317	26.3113	26.5932	26.5501	26.1904	26.2042	26.2161	26.3718	26.4881	26.509	26.4306	26.3593	26.385	26.4667	26.2309	26.7082	-1	+	+		115_DMSO;MTX_DMSO	9	9	9	35.6	35.6	35.6	33.868	0	146.39	5905500000	265	1.2636	0.0356116	0.200953	2.3836	2.00741	0.00698915	0.201153	3.72185	0.95374	0.0617187	0.202098	1.86635	Q9UBR2;A0A7P0T989;A0A7P0TBB5;A0A7P0T8X2;A0A7P0T900;A0A7P0TBM7;A0A7P0TA25;A0A7P0TB41;A0A7P0T8I6;A0A7P0Z4R9;A0A7P0T9U1;A0A7P0TAD4;A0A7P0TAT6;A0A7P0T926;A0A7P0Z469;A0A7P0T9G9;A0A7P0T9U4;A0A7P0Z4L7	Q9UBR2;A0A7P0T989;A0A7P0TBB5;A0A7P0T8X2;A0A7P0T900;A0A7P0TBM7;A0A7P0TA25;A0A7P0TB41;A0A7P0T8I6;A0A7P0Z4R9;A0A7P0T9U1;A0A7P0TAD4;A0A7P0TAT6;A0A7P0T926;A0A7P0Z469;A0A7P0T9G9	Cathepsin Z	CTSZ
22.787	22.5561	22.7011	22.0956	22.4384	22.3125	22.9412	23.1526	22.2269	20.5898	22.2931	22.6325	22.5537	22.3227	21.1513	21.4218	-1			+	PYR_DMSO	5	5	5	10	10	10	94.404	0.00033124	38.575	171960000	11	0.291134	0.391558	-0.17622	-0.697628	0.766312	0.0962868	-0.775574	-1.5536	1.12415	0.0413512	-0.848799	-2.14971	Q5VIR6;A0A7P0T9B2;A0A7P0Z400;A0A7P0TAE0;A0A7P0TA53;A0A7P0TBK3;A0A7P0Z4K0;A0A7P0T8P7;A0A7P0T874;A0A7P0T9V8;A0A7P0Z461;A0A7P0TAK4;A0A7P0T8A5;F6VX93;A0A7P0T8V1;A0A7P0TA79;E7EVT8;A0A7P0TB80;A0A7P0TB16;I3L184;A0A7P0Z4Q7;A0A7P0TAF8;A0A7P0T805	Q5VIR6;A0A7P0T9B2;A0A7P0Z400;A0A7P0TAE0;A0A7P0TA53;A0A7P0TBK3	Vacuolar protein sorting-associated protein 53 homolog	VPS53
24.1212	23.6527	23.7261	23.5828	23.1505	23.0161	23.423	21.5398	23.3648	24.1377	23.393	23.7844	24.0595	23.8846	23.5851	23.6233	-1	+		+	115_DMSO;PYR_DMSO	7	5	5	26.3	22	22	42.459	0.00028225	22.658	419590000	47	1.1832	0.0432016	0.98832	2.24841	0.990163	0.0570703	0.887578	1.92684	1.21357	0.0339175	1.00575	2.29935	A0A7P0T9I3;O95205;Q5VZF2;A0A8I5KU79;Q5JSC0;B1AKI6;Q9NUK0	A0A7P0T9I3;O95205;Q5VZF2;A0A8I5KU79	Muscleblind-like protein 2	MBLL;MBNL2
26.5992	26.5023	26.564	26.7131	26.1834	26.215	26.0052	26.1513	26.5841	26.7221	26.2218	26.4451	26.6591	26.5691	26.2286	26.4897	-1	+	+	+	115_DMSO;MTX_DMSO;PYR_DMSO	23	23	23	66.6	66.6	66.6	55.52	0	323.31	7982400000	465	3.41043	0.00089771	0.455907	7.11142	1.64598	0.013825	0.354516	3.04712	1.81525	0.00934519	0.347882	3.35617	P43490;A0A7P0T9I9;A0A7P0T8L3;A0A7P0T895;A0A7P0TAS5;A0A7P0T931;A0A7P0T973;A0A7P0T862;A0A7P0T8D2;A0A0C4DFS8;A0A7P0TA73;A0A7P0TBB7;A0A7P0T941;A0A7P0Z466;B7Z8W6;A0A7P0Z4N0;A0A7P0T9F0;A0A7P0TB17;A0A7P0T8Z3;A0A7P0T8R4;A0A7P0TAI8;A0A7P0Z437;C9JG65;C9JF35;A0A7P0Z4L4;A0A7P0TAZ2	P43490;A0A7P0T9I9;A0A7P0T8L3;A0A7P0T895;A0A7P0TAS5;A0A7P0T931;A0A7P0T973;A0A7P0T862;A0A7P0T8D2;A0A0C4DFS8;A0A7P0TA73;A0A7P0TBB7;A0A7P0T941;A0A7P0Z466	Nicotinamide phosphoribosyltransferase	NAMPT
23.8499	23.7035	24.0628	23.2657	23.3169	23.9006	23.3347	23.0685	23.4805	23.9644	23.9739	24.1815	23.3031	23.1618	23.5216	23.5267	-1		+		MTX_DMSO	19	19	19	31.4	31.4	31.4	94.923	0	79.875	1368500000	137	0.613894	0.169153	0.315294	1.29387	1.12382	0.0414879	0.494924	2.14916	0.0476487	0.851871	-0.0268645	-0.136238	A0A7P0T9J6;A0A7P0TB24;Q9NXE4;H7C1Q6;A0A7P0TB44;A0A7P0TAZ0;A0A7P0Z453;A0A7P0T8J0;H7C2J2;H7C0W5;H7C2E2;F8WEQ5;H7C235;C9J647;F2Z2I0;F2Z2W5;F8WF03	A0A7P0T9J6;A0A7P0TB24;Q9NXE4;H7C1Q6;A0A7P0TB44	Sphingomyelin phosphodiesterase 4	SMPD4
22.9881	23.5171	23.273	23.4122	22.909	22.8974	22.335	22.9598	23.4171	23.3926	23.5634	23.61	23.4859	23.4315	23.8347	23.4805	-1	+	+	+	115_DMSO;MTX_DMSO;PYR_DMSO	12	12	12	10.1	10.1	10.1	257.75	0.00030883	30.714	660840000	100	1.50467	0.0216086	0.522304	2.79707	2.42998	0.00351348	0.72046	4.59396	2.38309	0.00372079	0.782847	4.49199	I3L2J0;A0A7P0T9K5;A0A0A0MQR4;Q96RK0;I3L135;I3L1Q4	I3L2J0;A0A7P0T9K5;A0A0A0MQR4;Q96RK0	Protein capicua homolog	CIC
23.7081	23.796	23.6169	23.5571	23.5378	23.2785	23.3813	23.3985	23.5717	23.3601	23.1382	23.1302	23.6261	23.2112	23.1908	22.9672	-1	+			115_DMSO	18	18	17	33.4	33.4	32.2	93.213	0	118.08	1553600000	254	1.95529	0.00921937	0.270525	3.62096	0.363359	0.285811	-0.0989485	-0.839895	0.459165	0.228877	-0.150186	-1.01926	B0QY86;B0QY91;A0A7P0T9P2;Q8N3F8;A0A7P0Z4L3;H0Y6J8;A0A7P0T8A6;A0A7P0Z427;A0A7P0T7Z5	B0QY86;B0QY91;A0A7P0T9P2;Q8N3F8;A0A7P0Z4L3;H0Y6J8;A0A7P0T8A6	MICAL-like protein 1	MICALL1
23.873	23.9481	23.7791	23.3876	23.3801	23.6256	23.0791	23.1597	23.6869	23.9155	23.5862	23.4345	23.3425	23.3589	21.2683	23.4574	-1	+	+		115_DMSO;MTX_DMSO	6	6	1	42.1	42.1	5.7	23.037	0.00030703	30.142	565620000	48	1.32783	0.0313316	0.43582	2.49242	1.13665	0.0404148	0.344695	2.17057	0.360836	0.306223	-0.454338	-0.835041	A0A7P0T9X2;A0A7P0T882	A0A7P0T9X2;A0A7P0T882
25.5739	25.5856	25.4653	24.9443	25.8486	26.3783	25.3907	25.4703	25.4843	25.7174	25.3096	25.3368	25.4821	25.334	24.7594	25.2043	-1			+	PYR_DMSO	29	29	11	58.3	58.3	25.8	79.643	0	288.17	8404700000	575	0.673975	0.146787	-0.379679	-1.39717	0.600288	0.146604	-0.309946	-1.27027	1.09758	0.04398	-0.577023	-2.10543	A0A7P0TA76;O95573;A0A7P0TBB1;A0A7P0T8L6;A0A7P0TB52	A0A7P0TA76;O95573;A0A7P0TBB1;A0A7P0T8L6;A0A7P0TB52	Long-chain-fatty-acid--CoA ligase 3	ACSL3
21.9337	21.8566	19.8421	21.6437	21.9956	22.0989	22.0177	22.412	21.9792	21.4485	21.2976	21.6677	21.596	21.7438	21.092	21.9677	-1		+	+	MTX_DMSO;PYR_DMSO	8	8	8	3.9	3.9	3.9	338.09	0.00057792	3.8364	98515000	23	0.798045	0.108656	-0.812028	-1.60688	1.62989	0.0142484	-0.532793	-3.01831	1.35532	0.0242021	-0.531195	-2.53927	A0A7P0TA78;A0A7P0TAC5;P42858;A0A7P0TAN5;A0A7P0Z417	A0A7P0TA78;A0A7P0TAC5;P42858;A0A7P0TAN5;A0A7P0Z417	Huntingtin	HTT
26.8066	26.7354	26.9643	26.5951	26.3039	26.8318	26.4747	26.0758	26.4103	26.9411	26.952	27.1009	26.4374	26.258	26.3724	27.1188	-1					9	9	9	53.8	53.8	53.8	28.991	0	316.9	4197500000	231	1.03452	0.0611805	0.353806	2.00052	1.00687	0.0548741	0.42954	1.95459	0.196357	0.513937	0.125101	0.497903	A0A7P0TA85;P35613;A0A7P0TB04;I3L192;A0A087WUV8;A0A7P0T8A7;R4GN83;R4GMX5;A0A2R8YDZ0	A0A7P0TA85;P35613;A0A7P0TB04;I3L192;A0A087WUV8	Basigin	BSG
20.9811	23.6748	23.0217	23.9293	24.4935	24.7965	24.1781	24.5312	24.1694	23.9416	24.1484	23.8913	24.2885	23.9851	24.2539	23.8802	-1	+	+	+	115_DMSO;MTX_DMSO;PYR_DMSO	13	13	13	14.2	14.2	14.2	132.37	0.00024474	13.018	564650000	37	1.24371	0.0374252	-1.59812	-2.35005	1.72141	0.0118572	-0.462118	-3.18344	1.31027	0.0268403	-0.397915	-2.46259	Q14865;A0A7P0TAD2;A0A2R8Y5F2	Q14865;A0A7P0TAD2	AT-rich interactive domain-containing protein 5B	ARID5B
30.3726	30.225	30.298	30.2992	30.5593	30.4779	30.2307	30.3751	30.5791	30.5193	30.1934	30.3493	30.6151	30.5386	30.1996	30.5866	-1					51	51	49	62.2	62.2	60.7	90.75	0	323.31	210350000000	2817	0.707727	0.135168	-0.112019	-1.45463	0.00130166	0.994732	-0.000439167	-0.00390966	0.253529	0.425827	0.0742383	0.620428	A0A7P0TAE1;H0YIV0;A0A7P0TAT8;P14625;A0A087WT78;A0A7P0T823;A0A7P0T917;A0A7P0TAY2;A0A7P0TBC2;A0A7P0T8R3;A0A7P0T885;A0A7P0Z405;F8W026;Q58FF3	A0A7P0TAE1;H0YIV0;A0A7P0TAT8;P14625;A0A087WT78;A0A7P0T823;A0A7P0T917;A0A7P0TAY2;A0A7P0TBC2	Endoplasmin	HSP90B1
28.2812	28.4443	28.4694	28.3596	27.8057	28.0262	27.7489	27.8976	28.4296	28.5089	28.6862	28.5937	28.3482	28.5558	28.6994	28.3564	-1	+	+	+	115_DMSO;MTX_DMSO;PYR_DMSO	15	15	15	32.2	32.2	32.2	68.193	0	106.11	9580000000	252	3.37365	0.000876304	0.519019	7.00144	3.79867	0.000528736	0.685011	8.36255	2.99996	0.00182238	0.620348	5.95872	A0A7P0TAE3;Q9ULX6;A0A7P0TAJ5;A0A7P0TBP0;V9GZ50;A0A7P0T9N5;A0A7P0TAD3;A0A7P0T847;M0R1Y5;M0QYT7;M0R010	A0A7P0TAE3;Q9ULX6;A0A7P0TAJ5	A-kinase anchor protein 8-like	AKAP8L
26.6951	26.1794	25.7691	26.4406	26.5043	27.0757	26.4504	26.8258	26.7157	26.4784	26.1577	25.7114	26.6736	26.5284	25.7105	26.2625	-1					19	19	17	43.4	43.4	37	64.785	0	323.31	8107600000	417	0.914523	0.0806678	-0.442972	-1.80119	0.860386	0.0760151	-0.44823	-1.71107	0.812141	0.0876215	-0.420293	-1.63049	A0A7P0TAG1;A0A7P0TBE2;P10515;H0YDD4;A0A7P0TBK2;A0A7P0Z4G4;A0A7P0T997;A0A7P0TAX2;A0A7P0TA47;E9PEJ4;A0A7P0Z423;A0A7P0T9N8	A0A7P0TAG1;A0A7P0TBE2;P10515;H0YDD4;A0A7P0TBK2;A0A7P0Z4G4;A0A7P0T997;A0A7P0TAX2;A0A7P0TA47;E9PEJ4	Dihydrolipoyllysine-residue acetyltransferase component of pyruvate dehydrogenase complex, mitochondrial;Acetyltransferase component of pyruvate dehydrogenase complex	DLAT
25.008	24.9293	25.1361	25.0614	24.7961	24.6422	24.6791	24.8343	24.7389	25.0368	24.8008	25.1446	24.9136	24.8003	24.842	24.8381	-1	+		+	115_DMSO;PYR_DMSO	30	30	28	52.1	52.1	51	97.326	0	247.57	5149600000	482	2.46559	0.0034085	0.29578	4.67236	0.917961	0.0663971	0.192344	1.8069	1.11915	0.0419653	0.110557	2.14137	Q92995;A0A7P0TAP9;A0A7P0TB69;H7C5J3;A0A7P0TAJ9;A0A7P0TB18;A0A7P0T8G3;A0A7P0TB82;A0A7P0TBA7;A0A7P0TBN7;A0A7P0T9S5;A0A7P0T873;A0A7P0Z460;A0A7P0T849;A0A7P0TAM7;A0A7P0T9F2;A0A7P0TB92;A0A7P0TA93;A0A7P0TBG5;A0A7P0T9J2;A0A7P0T949;A0A7P0T9H6;A0A7P0Z4C0;A0A7P0Z4P4;A0A7P0T859;A0A7P0TB48;A0A7P0Z4R3;A0A7P0TAN6;A0A7P0T8S4;A0A7P0T9V0;A0A7P0Z496;A0A7P0TAC6	Q92995;A0A7P0TAP9;A0A7P0TB69	Ubiquitin carboxyl-terminal hydrolase 13	USP13
23.6585	23.5367	23.6731	23.4161	23.6177	23.6068	23.4211	23.4941	23.895	23.7702	23.7286	23.7694	23.8877	23.9232	23.7387	23.8978	-1		+	+	MTX_DMSO;PYR_DMSO	19	19	19	35.9	35.9	35.9	87.996	0	323.31	1322000000	187	0.185521	0.534145	0.0361681	0.473865	2.29877	0.00416279	0.255846	4.31206	2.69344	0.00253791	0.326907	5.19449	A0A7P0TAQ9;A0A7P0Z431;Q8IXB1;A0A7P0TB97;A0A7P0TB83;A0A7P0T9B7;A0A7P0TB22;E7EP04;A0A7P0Z4F2;A0A494C1G5;A0A7P0T8Y3;H7C1G0	A0A7P0TAQ9;A0A7P0Z431;Q8IXB1;A0A7P0TB97	DnaJ homolog subfamily C member 10	DNAJC10
22.609	22.7605	22.856	22.7174	23.242	23.1978	23.145	23.2331	22.8981	22.6671	22.7963	22.8807	22.9855	22.6638	22.9295	22.9804	-1	+	+	+	115_DMSO;MTX_DMSO;PYR_DMSO	21	21	21	19.3	19.3	19.3	216.34	0	145.52	702350000	204	3.81263	0.000448352	-0.468724	-8.41081	3.33725	0.0010844	-0.393892	-6.89397	2.12678	0.00552963	-0.314637	-3.95807	A0A805TBS0;A0A7P0TAS2;Q5T5U3;A0A1B0GV73;A0A087WW76;E7ESW5;A0A1B0GTZ9;Q5JSD8;H0Y468;H0Y5T2	A0A805TBS0;A0A7P0TAS2;Q5T5U3;A0A1B0GV73;A0A087WW76;E7ESW5	Rho GTPase-activating protein 21	ARHGAP21
23.1131	23.3801	23.6182	23.5996	22.4552	22.5219	22.4571	22.8098	23.2587	23.3038	23.5526	23.6346	23.1007	23.4235	23.5527	23.2809	-1	+	+	+	115_DMSO;MTX_DMSO;PYR_DMSO	12	12	12	36.7	36.7	36.7	56.573	0.00038139	57.467	733670000	95	3.00619	0.00140069	0.866742	5.97506	3.37803	0.00105851	0.876442	7.01446	3.03615	0.00174641	0.778492	6.05408	A0A7P0Z4K4;A0A7P0TB19;Q13356;A0A7P0T843;A0A7P0TA15;A0A7P0T8E8;A0A7P0TBL3;A0A7P0T896;A0A7P0T839;A0A7P0TAH4;F8WC56;A0A7P0T9A5;A0A7P0T8P6;C9JDF0	A0A7P0Z4K4;A0A7P0TB19;Q13356;A0A7P0T843;A0A7P0TA15;A0A7P0T8E8;A0A7P0TBL3;A0A7P0T896;A0A7P0T839;A0A7P0TAH4	Peptidyl-prolyl cis-trans isomerase-like 2	PPIL2
28.4803	28.5176	28.717	28.4686	28.7313	28.6436	28.2586	28.5437	28.5253	28.7229	28.4745	28.7048	28.7896	28.8677	28.5569	28.8662	-1					37	37	37	66.3	66.3	66.3	57.116	0	323.31	71758000000	1135	0.00446919	0.983841	0.0015769	0.0133752	0.206374	0.46837	0.0625429	0.519877	0.907684	0.0690739	0.225823	1.78981	P07237;A0A7P0TB26;A0A7P0TA35;A0A7P0T9U6;I3L3P5;A0A7P0TA71;I3L4M2;A0A7P0T8J3;A0A7P0T8X1;A0A7P0TA97;A0A7P0T9K9;I3L0S0;A0A7P0T8C0;H7BZ94;H0Y3Z3;A0A7P0T9D6;I3L514;B3KTQ9;A0A7P0Z4J0;A0A7P0Z4S2;A0A7P0TAX9;A0A7P0TBP8;A0A7P0T9S9;I3L3U6;A0A7P0Z476;I3NI03	P07237;A0A7P0TB26;A0A7P0TA35;A0A7P0T9U6;I3L3P5;A0A7P0TA71;I3L4M2;A0A7P0T8J3;A0A7P0T8X1;A0A7P0TA97;A0A7P0T9K9;I3L0S0;A0A7P0T8C0;H7BZ94;H0Y3Z3;A0A7P0T9D6;I3L514	Protein disulfide-isomerase	P4HB
23.0025	23.1323	23.1424	22.149	22.0424	23.4316	23.1353	21.9261	21.0211	23.5266	22.9213	23.1137	22.9923	22.7737	22.829	23.0756	-1					6	6	6	9.2	9.2	9.2	104.8	0.00022017	7.9243	208830000	30	0.195518	0.519163	0.222683	0.496051	0.00587523	0.97933	0.0118294	0.0175552	0.308864	0.358425	0.283792	0.733229	A0A7P0TBC5;Q4KMQ2;A0A7P0TAW4;A0A7P0T8Y2;A0A7P0TAF4;A0A7P0TBI1;A0A7P0TBD5	A0A7P0TBC5;Q4KMQ2;A0A7P0TAW4;A0A7P0T8Y2;A0A7P0TAF4;A0A7P0TBI1;A0A7P0TBD5	Anoctamin-6	ANO6
26.3321	26.3585	26.8154	26.0925	26.1354	27.4799	26.5051	26.3767	25.6651	26.2496	26.5786	26.5315	26.3547	26.2288	26.1502	26.7925	-1					35	2	0	61.5	7.1	0	58.313	0.00037793	55.716	3699800000	221	0.281081	0.403219	-0.224609	-0.677223	0.457181	0.216811	-0.368028	-1.01563	0.311931	0.355651	-0.242693	-0.739341	A0A7P0TBF8;F5GZI0;F5H056	A0A7P0TBF8;F5GZI0;F5H056		SLC3A2
22.0408	22.0473	22.6008	22.4035	20.9023	21.4716	21.2618	21.2888	21.7441	22.4783	22.5396	22.513	21.4446	22.3304	22.5057	22.6964	-1	+	+	+	115_DMSO;MTX_DMSO;PYR_DMSO	10	10	10	25.3	25.3	25.3	66.554	0.00026008	16.418	335050000	67	2.90379	0.0014	1.04198	5.71073	2.52937	0.00284666	1.08764	4.81487	1.81821	0.00921091	1.01313	3.36167	A0A7P0Z413;Q7Z6J9;A0A7P0TA59;J9JIH8;E7EN92;A0A7P0Z4K6;J3KRC5;A0A7P0Z4H0;J3QLM6	A0A7P0Z413;Q7Z6J9;A0A7P0TA59;J9JIH8;E7EN92	tRNA-splicing endonuclease subunit Sen54	TSEN54
29.6378	29.6969	29.7267	29.5529	29.5972	29.7612	29.2896	29.4554	29.7757	29.7996	29.5027	29.6294	29.8692	30.0345	29.5737	29.9527	-1			+	PYR_DMSO	16	16	16	69.1	69.1	69.1	20.21	0	323.31	77695000000	662	0.552782	0.195431	0.127719	1.18714	0.581421	0.154315	0.150999	1.23739	1.23405	0.0322125	0.331649	2.33378	A0A7P0Z497;P23284;A0A7P0TB45;A0A7P0T7U3	A0A7P0Z497;P23284;A0A7P0TB45	Peptidyl-prolyl cis-trans isomerase B	PPIB
24.2836	24.5517	24.4486	24.3798	24.4349	24.3326	24.5949	24.6851	23.896	24.245	23.9174	24.2928	24.0144	24.1429	24.2266	24.2793	-1		+	+	MTX_DMSO;PYR_DMSO	41	41	41	50.8	50.8	50.8	139.09	0	314.21	4494100000	488	0.44179	0.260154	-0.095942	-0.987382	1.74381	0.0114869	-0.424065	-3.22436	1.91043	0.00803538	-0.346066	-3.53518	E7EX90;A0A804CDA6;A0A7P0Z4C3;Q14203;Q6AWB1;E7EWF7;C9JJD0;C9JKG6;E9PCY0;C9JZA4;C9JTE5;C9JJN7;C9J1B7	E7EX90;A0A804CDA6;A0A7P0Z4C3;Q14203;Q6AWB1	Dynactin subunit 1	DCTN1;DKFZp686E0752
22.5027	21.8872	22.0865	21.7752	23.0451	23.2633	23.4594	23.5968	22.3217	21.6283	22.0916	20.7352	22.3779	21.9421	22.259	20.979	-1	+	+	+	115_DMSO;MTX_DMSO;PYR_DMSO	41	3	0	70.7	7.6	0	61.593	0.00020243	5.0702	176530000	26	3.15906	0.0012129	-1.27826	-6.38665	2.36047	0.00392538	-1.64697	-4.44329	2.28393	0.00412577	-1.45166	-4.28084	A0A804F6T5;A0A804F729;P30613	A0A804F6T5;A0A804F729
23.3063	23.5642	23.3677	23.6184	24.0015	23.2362	23.8362	23.5974	23.5891	23.0959	23.8145	23.7322	23.3588	23.3526	23.5883	23.6322	-1					17	17	16	5.7	5.7	5.4	593.38	0.00029789	27.303	490630000	62	0.513322	0.215943	-0.203691	-1.11711	0.186196	0.499771	-0.109917	-0.475372	0.457803	0.229963	-0.184882	-1.01677	O14686;A0A804HHR9;A0A8I5KSG1;A0A804HJB5;A0A804HI77;H0YEF2;A0A8I5KU33;A0A8I5KNS6;A0A8I5KU18;A0A3B3ISC8;A0A8I5QJD3;A0A8I5QKP3;A0A8I5QJE4;A0A8I5KQ09;A0A8I5KQT2;A0A8I5KPB7;A0A8I5QKN1;A0A8I5KQD6	O14686;A0A804HHR9;A0A8I5KSG1	Histone-lysine N-methyltransferase 2D	KMT2D
22.8156	22.0276	21.5654	22.7009	22.3384	22.2659	22.4833	22.3696	22.5065	21.9345	22.0135	21.8245	22.3036	21.2866	20.7527	21.6609	-1			+	PYR_DMSO	4	4	4	11.3	11.3	11.3	48.076	0.00026645	18.113	161650000	24	0.10781	0.683227	-0.0868874	-0.29193	0.957486	0.0609535	-0.294547	-1.87258	1.4041	0.0213471	-0.863324	-2.62282	O95630;A0A804HHV2;A0A804HL27;A0A804HKA6;A0A804HJS0;A0A804HHU9;A0A804HII8;F5H5B9;A0A804HJC8;A0A804HI64;A0A804HIF8;C9JK83;A0A804HIJ2;A0A804HJ64;A0A804HIV0;A0A804HKL2;A0A804HL38;A0A804HJD9	O95630;A0A804HHV2;A0A804HL27;A0A804HKA6;A0A804HJS0;A0A804HHU9;A0A804HII8;F5H5B9;A0A804HJC8;A0A804HI64;A0A804HIF8;C9JK83;A0A804HIJ2;A0A804HJ64;A0A804HIV0;A0A804HKL2	STAM-binding protein	STAMBP
22.091	21.8666	20.8814	21.4239	23.5042	23.0847	23.8806	23.7586	21.9225	21.0199	21.5003	22.6488	21.8623	21.6506	21.896	20.9358	-1	+	+	+	115_DMSO;MTX_DMSO;PYR_DMSO	9	9	6	10.3	10.3	7.6	132.6	0.00021925	7.7716	251770000	28	3.10158	0.00123457	-1.99131	-6.22942	2.43449	0.00342817	-1.78414	-4.60386	3.34943	0.001475	-1.97084	-6.92978	Q9BTW9;A0A804HJY5;A0A804HKT8;A0A804HLF8;A0A804HL62;A0A804HHW7;A0A804HLI2;A0A804HIU1;A0A804HJ32;A0A804HIN6;J3KR97;A0A804HI57;A0A804HI02;A0A804HJ57;A0A804HJU6;A0A804HIC0;A0A804HL21;A0A0J9YVR1;A0A804HKB9;I3L120;I3L439;I3L163;A0A0J9YVU1;I3L0V3;I3L143;I3L131;I3L3H4;I3L1S3;I3L4D2;A0A0J9YYG2	Q9BTW9;A0A804HJY5;A0A804HKT8;A0A804HLF8;A0A804HL62;A0A804HHW7;A0A804HLI2;A0A804HIU1;A0A804HJ32;A0A804HIN6;J3KR97;A0A804HI57;A0A804HI02;A0A804HJ57;A0A804HJU6	Tubulin-specific chaperone D	TBCD
21.3036	23.5883	23.3483	22.9205	24.2441	23.7623	23.3966	23.4909	20.4279	23.3569	23.4207	20.5806	22.1499	20.7235	21.3306	23.2214	-1		+	+	MTX_DMSO;PYR_DMSO	2	2	2	10.9	10.9	10.9	25.479	0.00021915	7.7538	191850000	29	0.854911	0.0936773	-0.933312	-1.70194	1.08162	0.0453486	-1.77697	-2.07885	1.76176	0.0101452	-1.86713	-3.25729	H0YE57;B4E1K5;E9PM00;A0A8I5KRR9;A0A804HJQ7;A0A804HI25;Q9UBM7	H0YE57;B4E1K5;E9PM00;A0A8I5KRR9;A0A804HJQ7;A0A804HI25;Q9UBM7	7-dehydrocholesterol reductase	DHCR7
22.6861	22.8093	22.0602	22.823	23.1915	22.7093	22.7644	22.615	22.9139	22.6864	22.5893	22.3857	22.4125	21.8572	21.7407	22.9602	-1					9	9	9	7.7	7.7	7.7	212.93	0.00026546	17.849	389360000	62	0.458888	0.248391	-0.22542	-1.01876	0.474568	0.206105	-0.176227	-1.04731	0.958182	0.0611666	-0.577422	-1.87373	A0A804HK58;A0A804HIC2;P21675;A0A804HIY8;A0A804HHS0;Q8IZX4;H7C2K9;H7BY98;H0Y8N6;A0A804HJ34;A0A804HJT5;A0A804HJE0;A0A804HLH3;H0Y9L7	A0A804HK58;A0A804HIC2;P21675;A0A804HIY8;A0A804HHS0;Q8IZX4	Transcription initiation factor TFIID subunit 1;Transcription initiation factor TFIID subunit 1-like	TAF1;TAF1L
27.1382	26.7891	26.4882	26.9406	27.6134	28.0677	27.4861	27.811	27.1107	26.7851	26.9051	26.3217	27.0605	26.936	26.6153	26.9711	-1	+	+	+	115_DMSO;MTX_DMSO;PYR_DMSO	80	80	80	64.7	64.7	64.7	157.9	0	323.31	45861000000	1989	2.54516	0.00302538	-0.905515	-4.85059	2.43073	0.00351591	-0.963902	-4.5956	2.74407	0.0024455	-0.848799	-5.31561	P42704;A0A804HKI2;A0A804HIG4;A0A804HK30;A0A804HKJ0;A0A804HI14;A0A804HKR3;A0A804HL40;A0A804HLG8;A0A804HIN4;A0A804HJZ1;A0A804HHY9;A0A804HI40;A0A804HIQ7;A0A804HJH8;A0A804HK02;C9JCA9;B8ZZ38;A0A804HIV5;A0A804HJI0;A0A0C4DG06;A0A804HKX0;A0A804HKR5;A0A804HJA1;A0A804HKK7;A0A804HKX6;H7C3W8;A0A804HLK8;A0A804HJG8;A0A804HI44;A0A804HLL8	P42704;A0A804HKI2;A0A804HIG4;A0A804HK30;A0A804HKJ0;A0A804HI14;A0A804HKR3;A0A804HL40;A0A804HLG8;A0A804HIN4;A0A804HJZ1;A0A804HHY9;A0A804HI40;A0A804HIQ7;A0A804HJH8;A0A804HK02;C9JCA9;B8ZZ38;A0A804HIV5;A0A804HJI0	Leucine-rich PPR motif-containing protein, mitochondrial	LRPPRC
26.1357	26.0184	25.8303	25.7712	26.0195	25.8517	25.8427	25.8591	25.9219	25.5321	25.26	25.3369	25.9731	25.6517	25.6973	25.3857	-1		+		MTX_DMSO	48	32	32	62.6	46.8	46.8	102.58	0	323.31	13910000000	823	0.190496	0.525495	0.0456481	0.484937	1.31664	0.0269053	-0.380482	-2.47341	0.851813	0.0797443	-0.216284	-1.69677	A0A804HK61;P12814;A0A804HII9;A0A804HKE2;A0A804HJU8;A0A7I2V4Y4;A0A804HLD0;A0A804HLF4;A0A804HIN7;A0A804HL31;H9KV75;A0A804HJQ9;G3V2N5;G3V2W4;H7C5W8;A0A804HJN7;H0YJW3;A0A804HI95;A0A494C1A0;P35609;H0YJ11;A0A494C166;G3V2X9;A0A804HIY0;A0A804HKG0;A0A494C033;A0A087WSZ2;G3V5M4;A0A494C0Q3;A0A494C060;G3V380;G3V2E8;A0A494C031	A0A804HK61;P12814;A0A804HII9;A0A804HKE2;A0A804HJU8;A0A7I2V4Y4;A0A804HLD0;A0A804HLF4;A0A804HIN7;A0A804HL31;H9KV75	Alpha-actinin-1	ACTN1
22.4094	22.5837	22.3833	22.4482	20.5055	22.0293	22.3125	22.4925	22.4047	22.3461	22.4951	22.8677	22.8778	22.5346	22.6047	22.7197	-1					3	3	3	14.5	14.5	14.5	33.144	0.00021204	6.6031	228570000	42	0.654536	0.154292	0.621217	1.3639	0.723325	0.107638	0.693413	1.48107	0.942942	0.0630239	0.849241	1.84842	A0A804HIS0;Q96IJ6;A0A0U1RRC2;A0A087WUI8	A0A804HIS0;Q96IJ6	Mannose-1-phosphate guanyltransferase alpha	GMPPA
21.5608	21.2033	21.729	21.0263	22.2192	22.2091	22.5435	22.6056	22.0047	20.9247	20.9332	20.7948	22.1204	21.2988	22.1114	21.592	-1	+	+	+	115_DMSO;MTX_DMSO;PYR_DMSO	6	6	6	12.1	12.1	12.1	95.053	0.0021922	2.7639	239450000	8	2.73025	0.00195243	-1.01454	-5.28236	2.19177	0.00545058	-1.23006	-4.08986	1.4432	0.0198762	-0.613701	-2.69024	A0A804HIS2;Q9Y4K4;G3V4T8;G3V4Q4;G3V5C6	A0A804HIS2;Q9Y4K4;G3V4T8	Mitogen-activated protein kinase kinase kinase kinase 5	MAP4K5
22.9982	22.6209	22.2932	22.674	22.4931	22.4734	23.0623	22.6138	22.7092	22.2779	22.3749	22.057	22.2964	22.3346	22.125	22.0384	-1			+	PYR_DMSO	6	6	6	9.2	9.2	9.2	97.258	0.00026344	17.365	246150000	51	0.0241578	0.915371	-0.0140991	-0.0707532	0.784765	0.0918635	-0.305916	-1.58461	1.61642	0.0140775	-0.462079	-2.99426	A0A804HL95;A0A804HJQ4;A0A804HJS9;A0A804HJ08;A0A804HJH7;Q9BSJ2;A0A804HK74;F2Z2B9;A0A804HI27;A0A804HLH6;A0A804HL05;R4GMM4	A0A804HL95;A0A804HJQ4;A0A804HJS9;A0A804HJ08;A0A804HJH7;Q9BSJ2;A0A804HK74;F2Z2B9;A0A804HI27;A0A804HLH6	Gamma-tubulin complex component 2	TUBGCP2
25.2551	25.2186	25.2093	25.272	24.2873	24.5322	24.6765	24.8064	25.1762	25.4088	25.2993	25.1731	25.536	25.2629	25.1864	25.6918	-1	+	+	+	115_DMSO;MTX_DMSO;PYR_DMSO	10	10	10	38.5	38.5	38.5	57.192	0.0003686	52.502	2098600000	140	2.98106	0.00136771	0.663148	5.90936	2.82861	0.0019624	0.688733	5.52222	2.69858	0.00255636	0.843669	5.2067	A0A804HJ17;O14773;A0A2R8Y7U1;A0A2R8YD45;A0A2R8YGD1;A0A2R8YE64;E7EV34;A0A2R8Y7I4;A0A2R8YD72;A0A2R8YDY1	A0A804HJ17;O14773;A0A2R8Y7U1;A0A2R8YD45;A0A2R8YGD1	Tripeptidyl-peptidase 1	TPP1
23.5142	23.3688	23.318	23.3569	23.0261	23.0444	22.7934	22.8667	23.2624	23.1505	23.0862	23.113	23.5065	23.1301	23.1866	23.0858	-1	+	+	+	115_DMSO;MTX_DMSO;PYR_DMSO	23	23	4	20.9	20.9	3.5	205.64	0	78.167	1041600000	143	3.05678	0.00131415	0.456844	6.10894	1.64335	0.0137881	0.220404	3.0424	1.39105	0.0217046	0.294621	2.60042	J3KN01;A0A804HJ20;H0Y8U8;P55196;A8MQ02;H0Y948;H0Y7R8;H0Y8L4;H0YA98;H0Y9I0;F8W9I4;E9PFY5	J3KN01;A0A804HJ20;H0Y8U8;P55196;A8MQ02	Afadin	MLLT4
25.0663	24.7006	24.3971	24.9286	24.973	25.4422	25.0208	25.3795	25.375	24.9554	24.755	24.2869	25.1585	24.9922	24.5118	24.8633	-1	+			115_DMSO	22	22	22	50.8	50.8	50.8	61.332	0	290.06	4804100000	471	1.19731	0.0416671	-0.430716	-2.27207	0.680676	0.11929	-0.360756	-1.40861	0.892646	0.0715599	-0.32238	-1.7648	Q9HCC0;A0A804HJ24;A0A804HLJ9;A0A804HJ84;A0A804HJ31;A0A804HK37;A0A804HL02;A0A804HKE8;A0A804HJL2;A0A804HJC1;A0A0S2Z5R4;A0A804HHS4;A0A804HIH3;D6RDF7;A0A804HJW5;D6R9R1;A0A0D9SFE9;D6RD67;A0A804HKH3;A0A804HJW2;A0A0G2JM88	Q9HCC0;A0A804HJ24;A0A804HLJ9;A0A804HJ84;A0A804HJ31;A0A804HK37;A0A804HL02;A0A804HKE8;A0A804HJL2;A0A804HJC1;A0A0S2Z5R4;A0A804HHS4;A0A804HIH3;D6RDF7;A0A804HJW5	Methylcrotonoyl-CoA carboxylase beta chain, mitochondrial	MCCC2
21.6949	21.3276	21.8597	21.2106	21.8702	22.3492	21.906	21.7834	21.3204	21.3055	21.6962	21.8458	21.2614	20.9278	21.5855	21.7645	-1	+	+	+	115_DMSO;MTX_DMSO;PYR_DMSO	8	8	8	18.4	18.4	18.4	79.322	0.00023855	11.773	185970000	27	1.20872	0.0406508	-0.453987	-2.29122	1.2402	0.0327535	-0.435175	-2.34414	1.4181	0.020687	-0.592362	-2.64692	A0A804HL61;A0A804HJ66;Q9UKM7;H0YGV7;H0YGQ1;H0YI64;A0A804HK01;A0A804HKS1;A0A804HJ23;A0A804HK86;A0A804HL65;H0YG20;A0A804HHU1;A0A804HK28;A0A804HJW0;A0A804HIP1	A0A804HL61;A0A804HJ66;Q9UKM7;H0YGV7;H0YGQ1;H0YI64;A0A804HK01;A0A804HKS1;A0A804HJ23;A0A804HK86;A0A804HL65;H0YG20;A0A804HHU1	Endoplasmic reticulum mannosyl-oligosaccharide 1,2-alpha-mannosidase;alpha-1,2-Mannosidase	MAN1B1
23.5217	23.4655	23.5986	23.6749	24.5893	24.5054	24.5606	24.948	23.3026	23.2337	20.9651	23.7271	23.8214	23.3354	23.6396	23.1449	-1	+	+	+	115_DMSO;MTX_DMSO;PYR_DMSO	7	7	7	29.9	29.9	29.9	50.49	0	132.97	821260000	47	4.19472	0.000148607	-1.08567	-9.82989	1.5739	0.0160693	-1.84369	-2.91875	3.16792	0.00174663	-1.16549	-6.41116	A0A804HJ86;Q9GZZ9;E7EQ61;E7EWE1;C9JRV9;C9J5W5;C9J0F6	A0A804HJ86;Q9GZZ9;E7EQ61;E7EWE1;C9JRV9	Ubiquitin-like modifier-activating enzyme 5	UBA5
22.2129	22.2678	22.3338	22.3068	21.9989	22.3455	22.3412	22.4351	22.3093	20.5117	22.7467	22.7717	22.7845	22.4514	22.8202	22.5354	-1			+	PYR_DMSO	5	5	5	20.5	20.5	20.5	33.611	0	100.9	212800000	48	0.000518485	0.997756	0.000155449	0.00155872	0.135688	0.598326	-0.195331	-0.359317	1.49208	0.0180643	0.367701	2.77509	A0A804HJC0;H7C5Q0;C9JVB3;A0A804HJI2;Q96IZ7;A0A804HLK3;C9J713;C9J367	A0A804HJC0;H7C5Q0;C9JVB3;A0A804HJI2;Q96IZ7;A0A804HLK3;C9J713	Serine/Arginine-related protein 53	RSRC1
21.6889	22.0354	21.7337	22.3762	21.8928	21.8023	22.3724	22.0575	22.0464	21.4131	21.8012	21.5749	21.7634	21.3703	21.9571	22.1813	-1					3	3	3	14.1	14.1	14.1	29.649	0.00023496	10.914	79546000	24	0.135546	0.624301	-0.0727048	-0.35898	0.871979	0.0739467	-0.32238	-1.73039	0.449865	0.235712	-0.213258	-1.00223	F5H8L7;E9PHB3;A0A804HJE2;Q8TF68;F5H105	F5H8L7;E9PHB3;A0A804HJE2;Q8TF68;F5H105	Zinc finger protein 384	ZNF384
22.451	22.4812	22.8039	22.7815	23.1122	23.173	23.277	23.1225	22.5223	22.9354	22.4219	22.1806	22.5703	22.48	22.5938	22.4209	-1	+	+	+	115_DMSO;MTX_DMSO;PYR_DMSO	18	14	14	15.9	13.4	13.4	164.88	0.0003059	29.804	433350000	69	2.74613	0.00187512	-0.541772	-5.32058	2.17403	0.00558413	-0.656114	-4.05366	4.66981	0.00165217	-0.654927	-11.8929	A0A804HJG7;E7ERI8;E7EW49;E3W994;J3KR49;A0A0U1RQI6;O75122;H7C4M5;C9J668;D6RBU8;B3KR06;E7ENG2;H7C4I5	A0A804HJG7;E7ERI8;E7EW49;E3W994;J3KR49;A0A0U1RQI6;O75122	CLIP-associating protein 2	CLASP2
21.1872	21.0881	22.6015	21.6007	22.4044	23.2181	22.2373	22.7112	21.8804	20.7321	20.7768	20.5147	22.1014	21.2421	21.8114	21.7847	-1	+	+	+	115_DMSO;MTX_DMSO;PYR_DMSO	4	4	4	11.5	11.5	11.5	58.212	0.00057937	3.8859	86843000	7	1.33967	0.0305525	-1.0234	-2.51257	2.36149	0.00393062	-1.66674	-4.44548	1.75219	0.0103667	-0.907866	-3.2397	A0A804HJM6;P31749;G3V2I6;A0A087WY56;G3V3X1;A0A5F9ZGY0;A0A5F9ZHU3;A0A7P0T8T9;A0A5K1VW74;Q9Y243	A0A804HJM6;P31749;G3V2I6	RAC-alpha serine/threonine-protein kinase	AKT1
24.107	24.1704	23.9643	24.0698	23.8213	23.8255	23.8526	24.1119	24.3399	24.2463	24.4066	24.4923	24.28	24.4897	24.4328	24.2877	-1		+	+	MTX_DMSO;PYR_DMSO	19	19	19	37.9	37.9	37.9	75.768	0	108.36	1785600000	205	1.11092	0.0512795	0.175029	2.12764	2.76628	0.00218275	0.468449	5.36935	2.76485	0.00242912	0.469711	5.36588	A0A804HJY9;Q53GS7;A0A804HJB3;A0A804HJ70;A0A804HK09;A0A804HJ00;A0A804HI94;A0A804HIJ1;A0A804HLL7	A0A804HJY9;Q53GS7;A0A804HJB3;A0A804HJ70;A0A804HK09;A0A804HJ00;A0A804HI94	Nucleoporin GLE1	GLE1
24.228	24.3638	24.3469	24.4208	24.1614	23.9532	23.7335	23.9131	24.3737	24.5484	24.6344	24.6746	24.6034	24.5529	24.8111	24.5139	-1	+	+	+	115_DMSO;MTX_DMSO;PYR_DMSO	27	27	27	52.4	52.4	52.4	82.013	0	122.79	2453600000	281	2.21211	0.00490682	0.399602	4.1316	2.85867	0.00186276	0.61751	5.59705	3.08474	0.00169	0.680047	6.18393	A0A804HK53;P18074;A8MX75;E7EVE9;A0A804HL97;K7EIT8;K7EKF3;A0A804HK75;K7ENL1;B4E0F6	A0A804HK53;P18074;A8MX75;E7EVE9	TFIIH basal transcription factor complex helicase XPD subunit	ERCC2
22.3151	21.9652	22.1106	22.413	22.6356	21.4349	20.9054	23.5078	20.6914	20.0107	22.7457	22.6568	22.2596	21.5381	20.9455	20.9607	-1					4	4	4	7	7	7	97.334	0.00022442	8.7413	168770000	25	0.046955	0.840199	0.08003	0.134347	0.270222	0.381012	-0.594795	-0.654997	0.474169	0.219237	-0.694971	-1.04659	A0A804HK63;Q86XK2;H0YAV3;C9IYF0	A0A804HK63;Q86XK2;H0YAV3	F-box only protein 11	FBXO11
22.9734	22.9356	22.813	23.0323	22.0089	21.7681	22.1815	21.894	22.8206	23.1226	23.042	22.8621	22.6626	22.8405	23.05	22.8261	-1	+	+	+	115_DMSO;MTX_DMSO;PYR_DMSO	11	11	11	18.3	18.3	18.3	109.64	0.00030769	30.355	612420000	72	4.19279	0.000147692	0.975442	9.82222	3.92123	0.000584746	0.998683	8.79452	3.51949	0.00150186	0.88168	7.44587	A0A804HKF9;Q92889;A0A804HIY2;I3NI48	A0A804HKF9;Q92889	DNA repair endonuclease XPF	ERCC4
24.3433	24.2998	24.1081	24.1592	24.0418	24.1164	24.341	24.3167	23.9548	23.9249	23.5819	23.9223	24.1601	23.8331	23.857	23.7253	-1		+	+	MTX_DMSO;PYR_DMSO	14	14	14	56.8	56.8	56.8	35.847	0	86.972	1658300000	172	0.0928855	0.717779	0.023602	0.254716	1.68044	0.0127145	-0.358023	-3.10914	1.39483	0.0216874	-0.310131	-2.60691	A0A804HKH9;O00170;A0A804HKL7;E9PMH2;A0A804HKK3;A0A804HIX8;A0A804HJ38;V9GYQ3;A0A804HKP8;A0A804HJ46	A0A804HKH9;O00170;A0A804HKL7;E9PMH2;A0A804HKK3;A0A804HIX8;A0A804HJ38;V9GYQ3;A0A804HKP8;A0A804HJ46	AH receptor-interacting protein	AIP
22.472	22.6999	22.6498	21.8725	22.5682	22.7954	22.3561	22.4082	22.6487	22.2896	22.202	22.605	22.2984	22.1708	22.2315	22.5935	-1					8	8	8	21.9	21.9	21.9	73.565	0.00024722	13.45	355950000	39	0.200157	0.511221	-0.108435	-0.506267	0.263503	0.388525	-0.0956273	-0.641142	0.753189	0.102687	-0.208443	-1.5315	A0A804HL74;Q93063;A0A804HKG2;A0A804HKG8;A0A804HIU8;A0A804HJW9;A0A804HLF7;A0A804HHX4	A0A804HL74;Q93063;A0A804HKG2;A0A804HKG8;A0A804HIU8;A0A804HJW9;A0A804HLF7	Exostosin-2	EXT2
21.3374	21.4571	21.8971	21.6579	21.6212	21.744	21.4439	21.3949	21.826	20.6093	21.8023	21.961	21.5252	22.1849	22.1458	21.6496	-1					5	5	5	10.9	10.9	10.9	87.703	0.00019701	4.34	117790000	18	0.0902022	0.724493	0.0363812	0.247934	0.00137244	0.994901	-0.00134182	-0.00412192	0.876648	0.0745602	0.325378	1.73816	O43422;A0A804HL83;A0A804HKR8	O43422;A0A804HL83	52 kDa repressor of the inhibitor of the protein kinase	PRKRIR
22.8109	22.8589	22.9991	22.629	22.4088	22.6432	22.6741	22.6235	22.9789	22.5914	22.8964	23.1051	22.4549	22.6511	22.5348	22.721	-1	+	+		115_DMSO;MTX_DMSO	6	6	6	16	16	16	71.06	0.00025562	15.377	391630000	49	1.29284	0.033791	0.237063	2.43304	1.30095	0.0278458	0.30556	2.44678	0.0121445	0.96051	0.00305128	0.0360347	A0A804HLC1;Q8WXF7;G3V5T4;A0A6I8PUC8;H0YJ65	A0A804HLC1;Q8WXF7	Atlastin-1	ATL1
17.5334	18.1045	18.1552	18.3143	18.4458	18.7263	18.9199	18.9088	17.6802	21.3708	18.3394	17.9028	18.3695	17.5312	18.5469	18.1071	-1	+		+	115_DMSO;PYR_DMSO	2	2	2	7	7	7	53.666	0.00021093	6.3194	12211000	35	1.92268	0.00979625	-0.723364	-3.55851	0.0289278	0.900341	0.0731063	0.0842988	1.31295	0.0266974	-0.611524	-2.46713	A0A804HLD6;H9KV50;Q9NZV5	A0A804HLD6;H9KV50;Q9NZV5	Selenoprotein N	SEPN1
24.5376	24.4061	24.8774	25.2196	23.5821	23.7568	23.6946	23.6727	24.8517	24.582	24.3747	23.8225	23.9761	24.0475	24.4017	24.7982	-1	+	+	+	115_DMSO;MTX_DMSO;PYR_DMSO	7	7	7	38.8	38.8	38.8	26.374	0.00027647	20.959	767800000	41	2.9481	0.00138749	1.08363	5.82403	1.78853	0.0107608	0.731179	3.30662	1.77211	0.00984584	0.629345	3.27632	A0A8C8KBE9;Q66PJ3;F8WCT1;F5GYV5;A0A0C4DG62;H7BZV4;A0A0C4DH18;F8WEP2;A0A0A0MTG7	A0A8C8KBE9;Q66PJ3;F8WCT1;F5GYV5;A0A0C4DG62;H7BZV4	ADP-ribosylation factor-like protein 6-interacting protein 4	ARL6IP4
24.2916	24.2854	24.2624	23.7783	23.3522	24.1636	23.4166	23.5298	23.8891	24.2201	24.3245	24.382	24.0523	23.6607	23.8479	24.3568	-1	+	+		115_DMSO;MTX_DMSO	29	29	25	37.4	37.4	31.9	126.6	0	181.46	2354500000	340	1.2723	0.0349835	0.538855	2.39829	1.45932	0.019921	0.588382	2.71815	0.749313	0.103808	0.363894	1.52497	P23229;A0A8C8KBL6;H7BZ97	P23229;A0A8C8KBL6	Integrin alpha-6;Integrin alpha-6 heavy chain;Integrin alpha-6 light chain;Processed integrin alpha-6	ITGA6
23.0156	22.8358	22.7035	23.01	22.8055	23.0453	23.0056	23.3561	22.743	22.7065	22.5127	22.8351	22.883	23.1308	22.5904	23.0525	-1		+		MTX_DMSO	10	10	10	11.6	11.6	11.6	147.64	0.00031696	33.438	449800000	91	0.552601	0.19549	-0.16191	-1.18682	1.43171	0.0210626	-0.353815	-2.67039	0.364099	0.303217	-0.138945	-0.841319	A0A8C8NWT4;A1L390;A0A0U1RR71;G3V311;G3V3I3;G3V278	A0A8C8NWT4;A1L390;A0A0U1RR71	Pleckstrin homology domain-containing family G member 3	PLEKHG3
22.4046	22.5216	23.171	22.8019	22.5148	22.5036	22.2506	22.7916	22.9383	22.7172	23.3777	23.1864	22.6394	22.7964	23.5667	22.9176	-1		+		MTX_DMSO	11	11	11	15.5	15.5	15.5	157.35	0.00025806	15.874	433930000	53	0.466002	0.244308	0.209641	1.03174	1.6043	0.0152603	0.539769	2.97268	1.03783	0.0505953	0.464878	2.00602	A0A8C8UYX0;H0YLX2;Q2KHR2	A0A8C8UYX0;H0YLX2;Q2KHR2	DNA-binding protein RFX7	RFX7
22.7418	22.641	22.188	21.6874	22.0897	22.313	22.389	21.6998	22.0082	22.887	22.0013	22.0786	22.1778	21.998	22.1393	22.2705	-1					6	6	6	15.8	15.8	15.8	76.464	0.00020044	4.7634	190710000	14	0.276994	0.408294	0.191685	0.668881	0.177659	0.513857	0.120885	0.456241	0.0500638	0.844685	0.0235195	0.142804	A0A8I5KVA5;A0A8I5KNB7;Q8WZA1;A0A8I5KTS5;A0A8I5QJV3;A0A8I5KR25;A0A8I5QJA9;A0A8I5KQE4;Q68CV6	A0A8I5KVA5;A0A8I5KNB7;Q8WZA1;A0A8I5KTS5;A0A8I5QJV3;A0A8I5KR25;A0A8I5QJA9;A0A8I5KQE4	Protein O-linked-mannose beta-1,2-N-acetylglucosaminyltransferase 1	POMGNT1
27.6925	27.6786	27.4625	26.8844	27.6779	27.8953	27.3113	27.4983	27.4615	27.842	27.4748	27.3993	27.5036	27.1602	27.0354	27.4802	-1					6	6	6	66.7	66.7	66.7	12.481	0	219.49	4591300000	210	0.309023	0.373137	-0.166241	-0.733548	0.119368	0.635332	-0.0513163	-0.320189	0.890269	0.0719974	-0.300847	-1.76084	A0A8I5KSY3;D6RFH4;A0A8I5KP74;H3BUX2;A0A8I5QKN7;A0A8I5KYK4;A0A8I5KSY8;O43169;A0A8I5KX20;A0A8I5QJ67;J3QR91	A0A8I5KSY3;D6RFH4;A0A8I5KP74;H3BUX2;A0A8I5QKN7;A0A8I5KYK4;A0A8I5KSY8;O43169;A0A8I5KX20;A0A8I5QJ67;J3QR91	Cytochrome b5 type B	CYB5B
23.2959	23.8031	24.0969	24.0584	25.0195	25.0087	25.5209	25.3761	23.3088	23.3467	23.6596	23.5451	23.5511	23.392	23.8205	23.4517	-1	+	+	+	115_DMSO;MTX_DMSO;PYR_DMSO	25	25	25	39.3	39.3	39.3	88.884	0	262.14	2904500000	284	3.12765	0.00125313	-1.41772	-6.30036	4.59043	0.000547945	-1.76624	-11.5227	4.35546	0.00161538	-1.67745	-10.4881	O75534;A0A8I5KPJ6;A0A8I5KV85;A0A8I5KXH5;A0A8I5KW72;A0A8I5QKX0;A0A8I5KPC0;A0A8I5QJA6;A0A8I5KTQ3;E9PNG3;E9PLT0;A0A8I5KYL8;A0A8I5KXL1;A0A8I5KWW0;A0A8I5KPQ8;A0A8I5KW29;A0A8I5KS07;A0A8I5KYL4;A0A8I5KNL1;E9PLD4;A0A8I5KYY8;E9PKN4;E9PJK7	O75534;A0A8I5KPJ6;A0A8I5KV85;A0A8I5KXH5;A0A8I5KW72;A0A8I5QKX0;A0A8I5KPC0;A0A8I5QJA6;A0A8I5KTQ3;E9PNG3;E9PLT0;A0A8I5KYL8;A0A8I5KXL1;A0A8I5KWW0	Cold shock domain-containing protein E1	CSDE1
23.6685	23.5762	23.3239	23.2961	23.7739	23.4601	23.5828	23.6269	23.4588	23.3265	23.0433	23.0819	23.5548	23.5031	23.2469	23.2232	-1		+	+	MTX_DMSO;PYR_DMSO	12	12	12	23.2	23.2	23.2	70.862	0	123.71	1050100000	152	0.608074	0.171617	-0.144753	-1.28379	1.74815	0.0114237	-0.383324	-3.23231	1.11342	0.0425754	-0.228909	-2.13182	A0A8I5KR14;O15344;C9J453;A0A8I5KPE0;A0A6Q8PF94;A0A087X255;A0A8I5KPB2;A0A6Q8PGA5;A0A6Q8PGE7	A0A8I5KR14;O15344;C9J453;A0A8I5KPE0;A0A6Q8PF94;A0A087X255;A0A8I5KPB2	E3 ubiquitin-protein ligase Midline-1	MID1
24.1525	24.1985	24.3806	23.7196	24.3441	24.213	24.3177	24.4654	23.4111	23.711	23.8503	24.1951	23.632	23.9608	23.8082	23.8389	-1		+	+	MTX_DMSO;PYR_DMSO	11	7	7	32.6	22.2	22.2	38.98	0	137.82	889940000	99	0.727804	0.128533	-0.222253	-1.48865	1.7204	0.0118407	-0.543194	-3.18161	3.07173	0.00167327	-0.525082	-6.14895	A0A8I5KR56;A0A8I5QKV5;A0A8I5KZA5;Q8NCA5;E9PH82;B4DT23;A0A8I5KX90;A0A8I5KXK5	A0A8I5KR56;A0A8I5QKV5;A0A8I5KZA5;Q8NCA5;E9PH82;B4DT23	Protein FAM98A	FAM98A
21.5959	21.639	21.8046	20.2623	22.0744	22.5427	21.8561	21.1883	21.8926	21.8621	21.7139	21.8456	21.8015	21.5403	21.4799	21.8131	-1					2	2	1	8.7	8.7	5.5	41.863	0.00075988	3.484	93927000	17	0.615727	0.168577	-0.589918	-1.29705	0.113346	0.649614	-0.0868478	-0.305524	0.379858	0.29018	-0.2567	-0.871459	H0Y498;A0A8I5KWI4;A0A8I5KVE6;A0A8I5KR65;A0A8J8YX80;A0A8I5KTR7;Q9BZQ6	H0Y498;A0A8I5KWI4;A0A8I5KVE6;A0A8I5KR65;A0A8J8YX80;A0A8I5KTR7;Q9BZQ6	ER degradation-enhancing alpha-mannosidase-like protein 3	EDEM3
25.0266	25.0408	24.8743	24.7553	24.172	24.2402	24.5553	24.3349	25.0193	25.3043	24.9719	24.9933	25.0024	25.2554	25.4135	25.018	-1	+	+	+	115_DMSO;MTX_DMSO;PYR_DMSO	5	5	5	28	28	28	26.756	0	68.667	1178600000	151	2.84613	0.00159592	0.598639	5.56574	3.212	0.00107621	0.746609	6.53419	3.21229	0.0017423	0.846714	6.53501	A0A8I5KRG4;A0A8I5KVC8;Q96B26;A0A8I5KRX4;A0A8I5QJI7	A0A8I5KRG4;A0A8I5KVC8;Q96B26	Exosome complex component RRP43	EXOSC8
24.1096	24.1537	23.8562	23.8532	23.6953	23.7326	23.7981	23.8673	23.8638	23.8737	23.6608	23.5753	23.9479	23.8208	23.586	23.7967	-1	+			115_DMSO	28	28	28	28	28	28	152.14	0	109.34	1912900000	263	1.3163	0.0318495	0.219841	2.47282	0.1352	0.599372	-0.0299211	-0.35816	0.0612847	0.814438	0.0145297	0.172932	A0A8I5KY07;A0A8I5KRK1;A0A8I5KYQ0;A0A8I5KZB3;Q9H2M9;A0A8I5KSQ5;A0A8I5KRP1;A0A8I5KWJ9;A0A8I5QJC9;A0A8I5QJG4;A0A8I5KUS2;F8WDJ2	A0A8I5KY07;A0A8I5KRK1;A0A8I5KYQ0;A0A8I5KZB3;Q9H2M9;A0A8I5KSQ5;A0A8I5KRP1;A0A8I5KWJ9;A0A8I5QJC9;A0A8I5QJG4	Rab3 GTPase-activating protein non-catalytic subunit	RAB3GAP2
24.8791	24.7181	24.9631	24.6853	24.7485	25.2175	24.6301	25.006	24.6377	24.857	24.7605	24.7977	24.7309	24.6865	24.6237	24.7643	-1					29	29	29	44.7	44.7	44.7	107.37	0	323.31	5361100000	522	0.246455	0.444611	-0.0891576	-0.605626	0.440216	0.227049	-0.137351	-0.984481	0.719702	0.111682	-0.199215	-1.47493	A0A8I5KRL9;A0A8I5KW55;H7C5A2;Q8N766;A0A8I5KQA0;A0A8I5KTE8;A0A8I5KXE1;A0A8I5KWE3;Q5TG59;H7C4E3;A0A8I5KSM5	A0A8I5KRL9;A0A8I5KW55;H7C5A2;Q8N766;A0A8I5KQA0;A0A8I5KTE8	ER membrane protein complex subunit 1	EMC1
21.9326	21.432	20.3091	21.8239	21.9261	21.5938	22.3157	22.9662	21.5147	21.7146	19.9358	20.6504	21.5225	21.6658	21.8129	21.4945	-1		+		MTX_DMSO	5	5	5	10.6	10.6	10.6	84.647	0.00075543	3.3745	93548000	9	0.87963	0.0879274	-0.826045	-1.74313	1.31271	0.0271406	-1.24658	-2.46673	0.972611	0.0592075	-0.576522	-1.8977	Q9UJC3;A0A8I5KRQ9;A0A8I5KQJ5	Q9UJC3;A0A8I5KRQ9;A0A8I5KQJ5	Protein Hook homolog 1	HOOK1
23.9261	23.9052	23.7592	24.057	23.5516	23.7805	23.4018	23.5277	23.9369	23.9978	24.0619	24.1112	23.9018	24.0556	24.1456	23.8435	-1	+	+	+	115_DMSO;MTX_DMSO;PYR_DMSO	14	14	14	37	37	37	65.991	0.00038447	58.979	980930000	199	1.87907	0.0106093	0.346461	3.47575	2.72689	0.00226232	0.46158	5.27428	2.15328	0.00536702	0.42126	4.01153	C9JTY6;A0A8I5KRU1;J3KR72;P49848;C9JFL8;C9J088;A0A8I5KQQ6;A0A8I5KR77;F8WEJ7;C9JIS2;A0A8I5KSI7;C9JHQ8;A0A8I5KTW4	C9JTY6;A0A8I5KRU1;J3KR72;P49848;C9JFL8;C9J088;A0A8I5KQQ6;A0A8I5KR77	Transcription initiation factor TFIID subunit 6	TAF6
23.1338	22.534	22.8895	22.8908	23.0257	22.4723	23.1469	22.6671	22.6322	22.8937	22.7719	22.9167	22.2689	22.7463	22.6019	22.4985	-1					6	6	6	16.8	16.8	16.8	63.591	0.00028498	23.548	301190000	39	0.0605273	0.801152	0.0340476	0.170918	0.0504365	0.828961	-0.0243664	-0.143815	0.799793	0.0902252	-0.299109	-1.60981	A0A8I5KRZ3;A0A8I5KW48;Q06124;A0A8I5KVS6;A0A8I5QL30;A0A8I5QJ58;A0A1W2PPU4;H0YF12;A0A0U1RRI0	A0A8I5KRZ3;A0A8I5KW48;Q06124;A0A8I5KVS6;A0A8I5QL30;A0A8I5QJ58;A0A1W2PPU4	Tyrosine-protein phosphatase non-receptor type 11	PTPN11
23.121	22.903	22.9289	23.2905	20.6738	23.0971	22.7799	22.6794	22.7577	23.4923	20.1442	22.804	23.1131	22.8293	22.8211	23.068	-1					4	4	4	14.3	14.3	14.3	64.007	0.00020899	5.9833	219010000	13	0.644739	0.15813	0.753301	1.34708	0.00290116	0.990005	-0.00801373	-0.00869799	0.541469	0.178439	0.650313	1.16716	A0A8I5KZ24;A0A8I5KT53;F5GXE4;A0A8I5KS65;O95260;A0A8I5KQ75;A0A8I5KWA6;A0A8I5KXC6;A0A8I5KTH0;A0A8I5KXU0;A0A8I5KNT9;A0A8I5KNV5;A0A8I5QKV3;A0A8I5KVR2;A0A8I5KWU7;A0A8I5KWF1;A0A8I5KX91;A0A8I5KYL1;A0A8I5KVF5;A0A8I5KXF6;A0A8I5KZ28;A0A8I5KZ10;A0A8I5KSC8;F8WAC9;A0A8I5KR11;A0A8I5QKM5;A0A8I5KQS6;A0A8I5KW01;A0A8I5KSU2;A0A8I5QKZ7;A0A8I5QJQ8	A0A8I5KZ24;A0A8I5KT53;F5GXE4;A0A8I5KS65;O95260;A0A8I5KQ75;A0A8I5KWA6;A0A8I5KXC6;A0A8I5KTH0;A0A8I5KXU0;A0A8I5KNT9;A0A8I5KNV5;A0A8I5QKV3;A0A8I5KVR2;A0A8I5KWU7;A0A8I5KWF1;A0A8I5KX91;A0A8I5KYL1;A0A8I5KVF5;A0A8I5KXF6;A0A8I5KZ28;A0A8I5KZ10;A0A8I5KSC8;F8WAC9	Arginyl-tRNA--protein transferase 1	ATE1
29.8343	29.8336	29.9661	29.9337	28.7591	28.6765	28.7894	28.7458	29.8425	30.3077	29.947	30.0961	29.7757	30.0814	29.9011	29.8088	-1	+	+	+	115_DMSO;MTX_DMSO;PYR_DMSO	12	12	1	43.8	43.8	7.2	33.488	0	323.31	59528000000	470	6.82489	0	1.14922	27.5978	4.81343	0.00075	1.30563	12.591	5.39383	0	1.14907	15.8254	Q01105;A0A8I5KS71;A0A8I5KTZ2	Q01105;A0A8I5KS71	Protein SET	SET
23.6114	23.5292	23.9329	23.6539	24.0976	24.3924	24.0321	24.2574	23.6728	23.759	24.093	23.8783	23.6576	23.7703	24.0657	23.7064	-1	+	+	+	115_DMSO;MTX_DMSO;PYR_DMSO	21	21	1	31.9	31.9	2.3	96.454	0	186.4	1773400000	256	2.29203	0.00455011	-0.513002	-4.29786	1.51901	0.0177936	-0.344111	-2.82215	1.74654	0.0105966	-0.394861	-3.22935	E9PIF2;A0A8I5KSH6;Q13206	E9PIF2;A0A8I5KSH6;Q13206	Probable ATP-dependent RNA helicase DDX10	DDX10
22.6487	22.8801	23.1382	22.2491	21.7849	22.5565	22.6972	22.5515	21.8973	22.6259	22.6438	22.8059	22.6257	22.6549	22.3319	23.3033	-1					19	19	19	17.2	17.2	17.2	195.97	0.00030998	31.14	499390000	57	0.5508	0.196491	0.331467	1.18364	0.123499	0.626119	0.0956593	0.330176	0.524992	0.18725	0.33139	1.13792	A0A8I5KT58;Q9ULH0;A0A8I5KX08;A0A8I5KZ42;A0A8I5KPM9;E9PH70;A0A8I5QJC0;A0A1W2PPB7;A0A8I5QL22;H0Y8E4;A0A8I5KQK7;H7C584;A0A8I5KTG3;A0A8I5KTL1;A0A1W2PPY4	A0A8I5KT58;Q9ULH0;A0A8I5KX08;A0A8I5KZ42;A0A8I5KPM9;E9PH70;A0A8I5QJC0;A0A1W2PPB7;A0A8I5QL22;H0Y8E4;A0A8I5KQK7;H7C584	Kinase D-interacting substrate of 220 kDa	KIDINS220
22.2304	22.3854	22.7489	22.5768	23.6934	23.6828	23.4034	23.4227	22.6236	22.1706	23.0595	23.012	23.1896	22.6026	23.1213	22.9526	-1	+	+	+	115_DMSO;MTX_DMSO;PYR_DMSO	11	11	2	12.9	12.9	1.7	143.26	0.00030139	28.495	362750000	40	3.60455	0.000675136	-1.06518	-7.7157	2.03184	0.0067587	-0.83413	-3.76961	2.05161	0.00631805	-0.584064	-3.80845	A0A8I5KT93;Q15047;E9PQM8;X6R732;X6RHV1;B0QZE6;E9PS59;E9PAP1	A0A8I5KT93;Q15047	Histone-lysine N-methyltransferase SETDB1	SETDB1
24.7007	25.1364	25.2607	24.7608	25.1034	25.3643	25.1864	24.9912	24.9938	25.0069	24.7923	24.7152	24.9578	24.7216	24.9137	25.1419	-1		+		MTX_DMSO	2	2	2	48.1	48.1	48.1	6.1158	0.00022406	8.7009	1011600000	38	0.582171	0.182325	-0.196674	-1.2387	1.42055	0.0219418	-0.284271	-2.65113	1.00405	0.0550821	-0.227537	-1.9499	A0A8I5KTJ3;A0A8I5KYC9;O75506	A0A8I5KTJ3;A0A8I5KYC9;O75506	Heat shock factor-binding protein 1	HSBP1
21.4182	23.5043	23.0502	23.7616	23.994	24.0023	21.1545	23.9889	23.3977	23.0503	23.5804	23.5957	23.5328	23.7163	23.7281	23.4889	-1					3	3	3	1.6	1.6	1.6	211.76	0.005054	2.0846	295800000	26	0.151979	0.592475	-0.351345	-0.39754	0.0593781	0.801245	0.121089	0.167856	0.181615	0.540126	0.33156	0.465129	A0A8I5KU53;Q15746;A0A8I5KTQ1;A0A8I5KUB2;A0A8I5KUP2;A0A8I5QKL9;D6R9C2;A0A8I5KUH4;A0A8I5QJT9;A0A8I5QKW8;A0A8I5QJW9	A0A8I5KU53;Q15746;A0A8I5KTQ1;A0A8I5KUB2;A0A8I5KUP2;A0A8I5QKL9	Myosin light chain kinase, smooth muscle;Myosin light chain kinase, smooth muscle, deglutamylated form	MYLK
22.5814	22.4863	22.7618	22.5381	22.8371	22.4785	22.6206	22.66	22.4593	22.2085	22.3659	22.562	22.6851	22.3361	22.4928	22.6511	-1		+		MTX_DMSO	7	7	7	26.7	26.7	26.7	57.934	0.00033523	40.394	328700000	48	0.244184	0.44761	-0.057106	-0.600855	1.25901	0.031057	-0.250089	-2.37585	0.442482	0.241274	-0.10776	-0.988656	A0A8I5KUD9;Q9UQ13;A0A8I5QJS4;X6RI37;A0A8I5KUQ6	A0A8I5KUD9;Q9UQ13;A0A8I5QJS4	Leucine-rich repeat protein SHOC-2	SHOC2
23.6169	23.8208	23.7466	23.6896	22.8739	23.0216	23.3881	23.417	23.633	23.6842	23.4979	23.3835	24.0053	23.8743	23.6633	23.4651	-1	+	+	+	115_DMSO;MTX_DMSO;PYR_DMSO	22	22	21	26.3	26.3	25.1	147.29	0	85.94	1220800000	152	2.06625	0.00704309	0.543337	3.83736	1.3209	0.0267994	0.374497	2.48063	1.73614	0.0108167	0.576843	3.21033	Q14678;A0A8J9BYE6;A0A8I5QKT2;A0A8I5KXH8;A0A8I5KUI5;A0A8I5KZ49;A0A8I5KT40;A0A8I5KP85;A0A8I5KUD8;A0A8I5KUM3;A0A8I5KRP2;A0A8I5KTS9;A0A8I5KSV2;A0A8I5KNW9;A0A8I5KVK4;Q5W0W3;Q5W0W2	Q14678;A0A8J9BYE6;A0A8I5QKT2;A0A8I5KXH8;A0A8I5KUI5;A0A8I5KZ49;A0A8I5KT40;A0A8I5KP85;A0A8I5KUD8;A0A8I5KUM3;A0A8I5KRP2;A0A8I5KTS9;A0A8I5KSV2;A0A8I5KNW9;A0A8I5KVK4	KN motif and ankyrin repeat domain-containing protein 1	KANK1
22.0114	20.72	20.9763	23.1482	22.9942	24.3964	24.2702	21.7827	22.3913	21.6469	21.5753	22.1709	22.0222	23.1229	21.9911	23.0635	-1		+		MTX_DMSO	3	3	3	29.8	29.8	29.8	15.959	0.00020129	4.8913	199290000	26	1.02943	0.0621678	-1.64691	-1.99206	1.14933	0.0395393	-1.41479	-2.19175	0.546426	0.175892	-0.810953	-1.17592	E9PH05;F8W7Q4;A0A8I5KUL7;Q96A26;A0A8I5KW67;A0A8I5KUT6	E9PH05;F8W7Q4;A0A8I5KUL7;Q96A26;A0A8I5KW67;A0A8I5KUT6	Protein FAM162A	FAM162A
25.2815	25.2632	25.0882	24.5621	24.4359	25.0213	24.4296	24.5164	25.0207	25.2207	24.974	25.0798	25.0448	24.8005	24.5204	24.92	-1		+		MTX_DMSO	18	18	18	34.1	34.1	34.1	86.606	0	145.53	3367800000	217	1.05783	0.0584643	0.447925	2.03928	1.68963	0.0125558	0.473013	3.12576	0.572668	0.163781	0.220612	1.22208	A0A8I5KXJ0;A0A8I5QL16;A0A8I5QJH1;A0A8I5KYJ3;A0A8I5KUT1;Q7Z2K6;E7ER77;A0A8I5QJT4;A0A8I5KWW9;A0A8I5KNY4;A0A0C4DGF0;A0A8I5QJM6;A0A8I5KR85;A0A8I5QKK8;A0A8I5QJQ5	A0A8I5KXJ0;A0A8I5QL16;A0A8I5QJH1;A0A8I5KYJ3;A0A8I5KUT1;Q7Z2K6;E7ER77;A0A8I5QJT4;A0A8I5KWW9;A0A8I5KNY4	Endoplasmic reticulum metallopeptidase 1	ERMP1
21.2048	20.9652	22.5537	21.9515	22.6782	22.5872	22.3515	22.3699	21.43	22.247	22.5274	22.0876	21.188	21.4979	22.6193	22.4732	-1	+			115_DMSO	4	4	4	12.5	12.5	12.5	58.434	0.00019798	4.4547	150710000	11	1.17309	0.0441525	-0.827893	-2.23147	0.865342	0.0750936	-0.423702	-1.71933	0.745881	0.1047	-0.552098	-1.51918	A0A8I5KVQ6;A0A8I5KV30;Q8IWF2;A0A8I5KTD3;A0A8I5KZ46	A0A8I5KVQ6;A0A8I5KV30;Q8IWF2;A0A8I5KTD3;A0A8I5KZ46	FAD-dependent oxidoreductase domain-containing protein 2	FOXRED2
22.1137	22.4358	22.6544	22.4786	22.6314	22.2082	22.7017	22.043	22.206	22.5484	22.3323	22.5316	22.2856	22.4999	22.6293	22.2889	-1					11	11	11	19.3	19.3	19.3	140.21	0.00025484	15.221	372660000	48	0.0436624	0.85077	0.0245728	0.125335	0.0159824	0.944306	0.00851631	0.0472229	0.0582073	0.822743	0.0298538	0.16473	A0A8I5KV50;E7ESU0;A0A590UK03;A0A8I5KRW4;A0A8V8TN96;A0A8I5KT08;A0A0A0MR08;A0A8I5KXK1;O94966	A0A8I5KV50;E7ESU0;A0A590UK03;A0A8I5KRW4;A0A8V8TN96;A0A8I5KT08;A0A0A0MR08;A0A8I5KXK1;O94966	Ubiquitin carboxyl-terminal hydrolase;Ubiquitin carboxyl-terminal hydrolase 19	USP19
23.7767	23.7996	23.808	23.8085	23.7443	23.8001	23.6391	23.561	23.8632	23.9397	23.9816	24.0712	23.8163	23.8257	24.1359	23.6509	-1		+		MTX_DMSO	11	11	11	14.7	14.7	14.7	142.68	0.00027137	19.586	846570000	86	1.08148	0.055013	0.11208	2.07861	2.1665	0.00567842	0.277797	4.03834	0.731525	0.108346	0.171059	1.49494	A0A8I5KV60;H0YC37;A0A8I5QJR0;Q6P1X5;A0A8I5KUQ2;A0A8I5KSY6;A0A8I5QJD7;H0YEX2;H0YB55;A0A8I5KPW0	A0A8I5KV60;H0YC37;A0A8I5QJR0;Q6P1X5;A0A8I5KUQ2;A0A8I5KSY6;A0A8I5QJD7	Transcription initiation factor TFIID subunit 2	TAF2
25.501	25.7835	25.62	25.6169	25.5471	25.6689	25.543	25.5563	25.8515	25.8399	25.8978	26.0269	25.9482	26.0155	26.1431	25.7978	-1		+	+	MTX_DMSO;PYR_DMSO	40	40	35	36.5	36.5	33.9	140.97	0	323.31	9849700000	732	0.336085	0.345225	0.0515008	0.787001	3.09381	0.00133333	0.325163	6.20841	2.65221	0.00266899	0.397327	5.09728	A0A8I5KVF8;Q8N3U4;B1AMT4;A0A8I5KUG8;B1AMT3;B1AMT2;B1AMT1;B1AMT0	A0A8I5KVF8;Q8N3U4	Cohesin subunit SA-2	STAG2
27.5381	27.1135	26.7274	27.2226	27.4164	27.8261	27.2135	27.6664	27.5997	27.4076	27.0717	26.7423	27.5554	27.4664	26.8867	27.2395	-1					17	17	17	65.2	65.2	65.2	35.079	0	323.31	23216000000	770	0.894406	0.0848584	-0.380208	-1.76773	0.675462	0.120786	-0.325273	-1.39971	0.56602	0.166905	-0.2436	-1.21042	P13804;H0YLU7;A0A8I5KVL5;A0A8I5KYH4;A0A0S2Z3M4;A0A8I5KYP7;A0A8I5KUF3;H3BV91;A0A8I5KUR2;A0A8I5KT03;H0YKF0;H0YK49;A0A8I5KVC9;H0YL83;J3KN60;A0A8I5KU27;H0YM12	P13804;H0YLU7;A0A8I5KVL5;A0A8I5KYH4;A0A0S2Z3M4;A0A8I5KYP7;A0A8I5KUF3;H3BV91;A0A8I5KUR2;A0A8I5KT03;H0YKF0;H0YK49;A0A8I5KVC9	Electron transfer flavoprotein subunit alpha, mitochondrial	ETFA
22.8858	22.8993	22.7692	22.9503	22.3486	22.4752	22.6052	22.7565	23.2036	23.1098	22.9965	23.1061	23.1597	23.2242	23.0912	22.7292	-1	+	+	+	115_DMSO;MTX_DMSO;PYR_DMSO	6	6	6	30.8	30.8	30.8	35.142	0	88.477	335910000	73	1.86793	0.0106374	0.329778	3.45475	2.9149	0.00168821	0.557639	5.739	1.9331	0.00767187	0.504739	3.57842	A0A8I5KVM3;A0A8I5QL44;Q7Z7C8;A0A8I5KXI2;A0A8I5QJI2;B4DZU5;A0A8I5KTT0;A0A8I5QL33;A0A0A0MRR3	A0A8I5KVM3;A0A8I5QL44;Q7Z7C8;A0A8I5KXI2;A0A8I5QJI2;B4DZU5;A0A8I5KTT0;A0A8I5QL33;A0A0A0MRR3	Transcription initiation factor TFIID subunit 8	TAF8
23.3953	23.5219	23.241	23.3885	24.1517	23.7898	23.9338	23.9114	23.385	23.1442	23.2608	23.3055	23.5816	23.4593	23.3123	23.5867	-1	+	+	+	115_DMSO;MTX_DMSO;PYR_DMSO	9	9	9	7.4	7.4	7.4	188.81	0.00020521	5.467	480320000	39	2.98241	0.00136925	-0.560008	-5.91288	3.51475	0.000559524	-0.672831	-7.43108	2.4563	0.00330046	-0.461731	-4.65183	A0A8I5KVU2;A0A8I5KWN8;Q92615;H0Y4V9;A0A087X183;H0Y641;A0A8I5KSR3	A0A8I5KVU2;A0A8I5KWN8;Q92615	La-related protein 4B	LARP4B
23.0103	23.2628	23.1815	23.1745	23.1141	23.0866	23.0084	23.2025	23.0746	23.3542	22.9745	23.0144	23.8204	23.4639	22.9022	23.5873	-1					16	14	14	16.2	14.3	14.3	190.04	0.00026853	18.839	480350000	40	0.352953	0.330263	0.0544138	0.819825	0.0053887	0.981104	0.00152493	0.0161103	0.8603	0.0777976	0.340533	1.71092	A0A8I5KW38;Q8IWJ2;A0A8I5QJB7;A0A8I5KVA2;B8ZZW2;H7BYJ9;U3KQE0;U3KPU4;B8ZZA5	A0A8I5KW38;Q8IWJ2;A0A8I5QJB7;A0A8I5KVA2	GRIP and coiled-coil domain-containing protein 2	GCC2
22.6195	22.6922	22.749	22.2805	22.2552	22.9402	22.3672	22.3058	22.0074	22.6464	22.6767	22.5072	22.6209	22.2647	22.0552	22.4957	-1					6	6	6	28.3	28.3	28.3	33.012	0.00031746	33.547	271810000	43	0.253029	0.435828	0.11819	0.619385	0.0116231	0.959827	-0.00767422	-0.0345076	0.212295	0.486504	-0.107995	-0.532758	A0A8I5QKN0;A0A8I5KW95;Q7LGA3;A0A8I5KR52;K7EP71	A0A8I5QKN0;A0A8I5KW95;Q7LGA3;A0A8I5KR52	Heparan sulfate 2-O-sulfotransferase 1	HS2ST1
23.8186	23.7666	24.0344	23.4925	23.5358	23.5978	23.3541	23.7023	23.9589	23.8229	23.8683	23.8992	24.1185	24.0321	23.8419	24.0507	-1		+	+	MTX_DMSO;PYR_DMSO	9	9	9	32.1	32.1	32.1	54.858	0.0002551	15.267	913100000	82	0.871948	0.0895355	0.230558	1.73034	2.30886	0.00402857	0.339865	4.33336	2.5779	0.00292206	0.463326	4.92517	Q96DZ1;A0A8I5KWJ1;A0A8I5KXM1;A0A8I5KXV7;A0A8I5KYU6;A0A8I5KUW0;A0A8I5KWA3;A0A8I5KUG7;A0A8I5KYX4;A0A8I5KQC1;A0A8I5KY03;A0A8I5KVT1;A0A8I5KRL2;A0A8I5KU57;A0A8I5KVG1;A0A8I5KTW2;A0A8I5KTC7;A0A8I5KSC7;A0A8I5KXY6;A0A8I5KTD9;A0A8I5KR40;A0A8I5KV23;A0A8I5KS40;A0A8I5KU16	Q96DZ1;A0A8I5KWJ1;A0A8I5KXM1;A0A8I5KXV7;A0A8I5KYU6;A0A8I5KUW0;A0A8I5KWA3;A0A8I5KUG7;A0A8I5KYX4;A0A8I5KQC1;A0A8I5KY03;A0A8I5KVT1;A0A8I5KRL2;A0A8I5KU57;A0A8I5KVG1;A0A8I5KTW2;A0A8I5KTC7;A0A8I5KSC7	Endoplasmic reticulum lectin 1	ERLEC1
22.9279	22.7038	22.7495	22.4957	21.4457	22.5397	21.6611	22.0073	22.5397	22.4345	22.4094	22.4873	21.0715	22.3431	22.1371	22.8239	-1	+	+		115_DMSO;MTX_DMSO	3	3	3	10.9	10.9	10.9	40.211	0.00019623	4.2473	176840000	24	1.71074	0.0148696	0.805751	3.16404	1.21723	0.0341811	0.554279	2.30549	0.157288	0.584761	0.180424	0.409824	A0A8I5KWQ1;Q86YB8	A0A8I5KWQ1;Q86YB8	ERO1-like protein beta	ERO1LB
22.6935	22.4892	22.5696	21.9631	22.7165	22.6503	22.0191	22.4211	22.0853	22.1398	22.5471	22.4321	22.2387	21.6803	21.7174	22.5644	-1					8	8	8	9.6	9.6	9.6	128.29	0.00026838	18.804	415500000	56	0.0351129	0.877557	-0.0228853	-0.101669	0.332432	0.313821	-0.150654	-0.779845	0.742269	0.105666	-0.401537	-1.51309	A0A8I5KWQ7;Q16850;A0A8I5KRT9;H7C0D0;C9IYR8	A0A8I5KWQ7;Q16850;A0A8I5KRT9;H7C0D0	Lanosterol 14-alpha demethylase	CYP51A1
21.1026	21.3563	21.732	21.9286	21.7319	21.5547	21.7997	21.9145	21.1067	21.574	21.4408	20.0204	21.6435	21.0581	21.6346	21.3314	-1			+	PYR_DMSO	4	4	4	1.8	1.8	1.8	315.91	0.00057882	3.8763	72011000	26	0.504296	0.220682	-0.220303	-1.10095	1.02444	0.05272	-0.714725	-1.98377	1.09328	0.0444787	-0.333286	-2.09826	A0A8Q3WL04;A0A8I5KWR6;P21359;H0Y465;J3QSG6;A0A8I5KSC3;A0A8I5KYK6;A0A8I5KSM3;J3KSX8;J3KRT8;J3QQN8;A0A8I5KWT7;J3KSB5	A0A8Q3WL04;A0A8I5KWR6;P21359;H0Y465;J3QSG6;A0A8I5KSC3;A0A8I5KYK6;A0A8I5KSM3	Neurofibromin;Neurofibromin truncated	NF1
25.6388	25.7891	25.7499	25.7665	26.043	25.9527	25.8329	25.8763	25.6852	25.8633	25.3812	25.4159	25.8447	25.6483	25.3647	25.6144	-1	+	+	+	115_DMSO;MTX_DMSO;PYR_DMSO	23	23	23	23.8	23.8	23.8	167.35	0	102.85	1771600000	180	1.80555	0.0122514	-0.190154	-3.33815	1.47789	0.0192408	-0.339806	-2.75039	1.52524	0.0168699	-0.308183	-2.83306	Q08378;A0A8I5KWY9;A0A8I5KSF0;A0A8I5KQH9;A0A8I5KXF8;A0A8I5QKX6;A0A8I5KYV8;A0A8I5KTE5;A0A8I5KQ98;A0A8I5KVX9;A0A8I5KSV3;A0A8I5QJ69;A0A8I5QKK4;A0A8I5KU25;A0A8I5KW20;A0A8I5KQN2;A0A8I5KSX1;A0A8I5KU99;A0A8I5KQL7;A0A8I5KPC9;A0A8I5KUK6;A0A494C129	Q08378;A0A8I5KWY9;A0A8I5KSF0;A0A8I5KQH9;A0A8I5KXF8;A0A8I5QKX6;A0A8I5KYV8;A0A8I5KTE5;A0A8I5KQ98;A0A8I5KVX9;A0A8I5KSV3;A0A8I5QJ69;A0A8I5QKK4;A0A8I5KU25;A0A8I5KW20;A0A8I5KQN2	Golgin subfamily A member 3	GOLGA3
23.9288	24.2076	24.5955	24.3014	24.4728	24.4969	24.5897	24.5111	24.0127	24.4173	24.7828	24.5826	24.2099	24.4214	24.8934	24.1429	-1					18	18	18	17.8	17.8	17.8	188.02	0	140.5	1506700000	190	0.946937	0.0743572	-0.259275	-1.85505	0.159885	0.547264	-0.0687776	-0.415807	0.237799	0.447879	-0.100704	-0.587385	A0A8I5KX04;O94913;E9PQ01;E9PKN0;E9PNY7;E9PQF9	A0A8I5KX04;O94913;E9PQ01;E9PKN0	Pre-mRNA cleavage complex 2 protein Pcf11	PCF11
24.1999	24.1041	24.0892	24.49	23.4805	23.3017	23.548	23.5162	24.1345	24.4033	24.247	24.3746	24.1554	23.9718	24.1548	24.3069	-1	+	+	+	115_DMSO;MTX_DMSO;PYR_DMSO	11	11	11	41.3	41.3	41.3	53.846	0	73.839	946890000	125	3.38083	0.000878924	0.759184	7.0228	4.23578	0.000489552	0.82823	9.99438	3.62988	0.00104065	0.685603	7.7976	Q6UX04;A0A8I5KX65;A0A8I5KZ67;A0A8I5KP46;A0A8I5KQK1;A0A8I5KY88;A0A8I5KST0;D6REK3;A0A8I5KU89;A0A8I5KUW8;A0A8I5KQW2;A0A8I5KRF5;A0A8I5KRH9;A0A8I5KXM7;A0A8I5KT14;A0A8I5KW10;A0A8I5KPF6;A0A8I5KUR8	Q6UX04;A0A8I5KX65;A0A8I5KZ67;A0A8I5KP46;A0A8I5KQK1;A0A8I5KY88;A0A8I5KST0;D6REK3;A0A8I5KU89;A0A8I5KUW8;A0A8I5KQW2;A0A8I5KRF5;A0A8I5KRH9;A0A8I5KXM7;A0A8I5KT14;A0A8I5KW10;A0A8I5KPF6	Peptidyl-prolyl cis-trans isomerase CWC27 homolog	CWC27
23.7324	23.7676	23.5945	23.5057	23.4083	23.4349	23.3896	23.533	23.2847	23.357	23.1828	23.3079	23.5411	23.5362	23.4165	23.2001	-1	+	+		115_DMSO;MTX_DMSO	15	15	15	18.1	18.1	18.1	137.57	0	89.969	896950000	122	1.63801	0.0170716	0.208574	3.03284	1.76175	0.0109242	-0.158354	-3.25725	0.0750907	0.778432	-0.0179868	-0.209193	A0A8I5KX71;Q5T1M5;A0A8I5QJ94;A0A8I5QJL3;A0A8I5KRZ8;A0A8I5KQM8;A0A8I5KRH4;A0A8I5KV70;A0A8I5KXA6;A0A8I5KXH0	A0A8I5KX71;Q5T1M5;A0A8I5QJ94;A0A8I5QJL3	FK506-binding protein 15	FKBP15
24.983	25.1899	25.3088	25.2259	25.1441	25.1986	24.9927	25.1586	25.2656	25.3957	25.5784	25.4773	25.25	25.3399	25.6893	25.2708	-1		+	+	MTX_DMSO;PYR_DMSO	28	28	28	41.1	41.1	41.1	88.012	0	238.62	6088600000	446	0.265843	0.421201	0.0533967	0.645975	2.05753	0.00651678	0.30577	3.82013	1.24928	0.0310844	0.26403	2.35944	A0A8I5KX72;O15226	A0A8I5KX72;O15226	NF-kappa-B-repressing factor	NKRF
24.5097	24.5528	24.6486	24.5589	25.1966	25.4247	25.2225	25.4266	24.4097	24.2022	24.0228	24.1637	24.6538	24.1931	24.4967	24.1063	-1	+	+	+	115_DMSO;MTX_DMSO;PYR_DMSO	7	7	7	54.9	54.9	54.9	27.247	0	66.311	2053800000	176	4.44239	0.000190476	-0.750124	-10.8605	4.47638	0.000481928	-1.11803	-11.0093	3.26858	0.00164431	-0.955143	-6.69481	A0A8I5KX85;Q9UKY7;D6R9V8;D6RFH2;D6RDN0;H0Y8K3;D6RAV0	A0A8I5KX85;Q9UKY7;D6R9V8	Protein CDV3 homolog	CDV3
24.0537	24.372	24.6785	24.5121	24.029	24.1556	23.992	24.5458	24.0752	24.2447	24.7759	24.6886	24.4704	24.6527	25.0518	24.9089	-1			+	PYR_DMSO	42	42	41	19.1	19.1	18.9	431.76	0	158.78	2213600000	258	0.570821	0.187002	0.22346	1.21884	0.590639	0.150459	0.265461	1.25348	1.76035	0.0101893	0.590323	3.25468	Q03164;A0A8I5KXR3;A0A8I5KQ03;A0A8I5KY70;A0A8I5KQV5;A0A3B3ITT7;E9PR05;A0A3B3ITZ1;A0A8I5KRW5;A0A3B3ISN4;H7C5V8;H7C5W4;A0A8I5KTQ4;A0A8I5KVD4;A0A8I5KVV7;A0A8I5KW84;A0A8I5QJJ1	Q03164;A0A8I5KXR3	Histone-lysine N-methyltransferase 2A;MLL cleavage product N320;MLL cleavage product C180	KMT2A
23.4798	22.8269	23.4109	23.2242	24.3778	24.3965	24.4743	24.5967	23.2099	22.654	23.3827	23.1572	23.6503	23.251	23.6131	22.9089	-1	+	+	+	115_DMSO;MTX_DMSO;PYR_DMSO	8	8	5	47.3	47.3	33.1	35.004	0.00028482	23.506	529780000	59	3.66849	0.000715385	-1.2259	-7.92389	3.77481	0.000593692	-1.36041	-8.28063	3.05579	0.00177832	-1.10549	-6.1063	A0A8I5QJ96;A0A8I5KYB4;Q02750;A0A8I5KXN4;A0A8I5KYS7;B4DFY5;A0A8I5KRX5;A0A8I5QJL9;A0A8I5QJP8;A0A8I5KVF6;A0A8I5QJC1;H3BRW9	A0A8I5QJ96;A0A8I5KYB4;Q02750;A0A8I5KXN4;A0A8I5KYS7;B4DFY5;A0A8I5KRX5;A0A8I5QJL9;A0A8I5QJP8;A0A8I5KVF6;A0A8I5QJC1	Dual specificity mitogen-activated protein kinase kinase 1	MAP2K1
22.0666	22.3109	22.4348	22.423	20.2607	20.6202	21.6027	21.7168	22.0113	20.3433	22.2993	22.2968	22.196	20.0216	22.2987	20.8191	-1	+			115_DMSO	4	4	4	11.9	11.9	11.9	47.099	0.00076496	3.6883	110610000	10	1.83844	0.0114251	1.25876	3.39941	0.538322	0.173341	0.687606	1.16159	0.1662	0.567751	0.283753	0.43027	Q96IZ5;A0A8I5KYC8;H0Y6F9	Q96IZ5;A0A8I5KYC8	RNA-binding protein 41	RBM41
25.0709	25.2692	25.1687	25.16	25.2479	25.077	25.318	25.5011	25.0796	25.0405	24.9375	24.8475	25.3324	25.5731	24.9562	25.2474	-1		+		MTX_DMSO	17	16	15	41.8	40.5	40.5	71.174	0	286.04	2604300000	220	0.576448	0.184838	-0.118781	-1.2287	1.63694	0.0140187	-0.309725	-3.03091	0.0191067	0.938028	-0.00869989	-0.0562632	Q06787;A0A8I5KZ21;A0A087WVL8;A0A8I5KS01;G3V0J0;A8MQB8;A0A8I5KT56;A0A087WY29;A0A8I5KTZ9;A0A087WXI3;A0A8I5KWH0;A0A8I5KYA7;Q8IXW7;A0A8I5KUC2;A0A8I5KTT6;A0A087WWR6;A0A087WWU4;A0A087X1M7	Q06787;A0A8I5KZ21;A0A087WVL8;A0A8I5KS01;G3V0J0;A8MQB8;A0A8I5KT56;A0A087WY29;A0A8I5KTZ9;A0A087WXI3;A0A8I5KWH0;A0A8I5KYA7;Q8IXW7;A0A8I5KUC2;A0A8I5KTT6	Fragile X mental retardation protein 1	FMR1
25.5487	25.584	25.6015	25.5336	25.4043	25.2876	25.4615	25.4376	25.0477	25.2599	25.0544	25.2753	25.2336	25.243	25.4272	25.2953	-1	+	+		115_DMSO;MTX_DMSO	85	70	66	44.8	40.2	38.1	230.16	0	323.31	10084000000	1119	2.18157	0.00558578	0.169196	4.06901	1.75395	0.0113666	-0.238436	-3.24293	0.831242	0.0841058	-0.0979738	-1.66243	A0A8I5KZ38;P35580;A0A8I5KSC2;A0A8I5KTT7	A0A8I5KZ38;P35580	Myosin-10	MYH10
21.2724	21.1075	21.4435	21.0458	22.4412	22.5951	22.892	22.753	21.021	21.2241	21.0716	21.3535	20.8752	22.387	21.4229	20.994	-1	+	+	+	115_DMSO;MTX_DMSO;PYR_DMSO	8	7	7	5.7	4.9	4.9	265.05	0.0002978	27.257	153830000	34	4.47196	0.000198347	-1.45302	-10.9899	4.73058	0.000670391	-1.50278	-12.1837	1.89459	0.00806765	-1.25056	-3.50511	A0A8I5QJP2;Q96L73;D6RBP3;A0A8I5KV31	A0A8I5QJP2;Q96L73;D6RBP3	Histone-lysine N-methyltransferase, H3 lysine-36 and H4 lysine-20 specific	NSD1
24.2541	23.6079	23.131	23.677	23.7981	24.5368	23.9033	24.1718	24.0746	23.6263	23.6119	23.1359	24.0132	23.5397	23.202	23.6495	-1			+	PYR_DMSO	17	17	16	30.2	30.2	29.2	84.069	0.00037495	54.67	1408200000	145	0.756393	0.120712	-0.434978	-1.5369	0.998091	0.0557357	-0.490328	-1.94001	1.11611	0.0423833	-0.501381	-2.1363	A0A8I5QJR7;Q9Y4W6;A0A8I5KVV1;A0A8I5KYF5;K7EP56	A0A8I5QJR7;Q9Y4W6;A0A8I5KVV1;A0A8I5KYF5	AFG3-like protein 2	AFG3L2
24.9965	24.9463	25.1486	24.9605	24.6433	24.8269	25.0487	24.6993	24.9592	25.1458	24.8169	24.8334	24.9546	25.2572	24.9181	25.1133	-1			+	PYR_DMSO	20	20	20	16.7	16.7	16.7	215.04	0	123.56	1248600000	102	1.06929	0.0567875	0.208425	2.05834	0.526169	0.179085	0.134253	1.14001	1.12555	0.0411884	0.256254	2.15205	Q96SN8;A0A8I5QKL1;A0A8I5KXG0;A0A8I5KRU7;A0A8I5KTP5;A0A8I5KXB5;A0A0A0MRG9;A0A8I5KYJ8;B1AMJ5;A0A8I5KPG9;A0A8I5KYS3;A0A8I5QJG6;F8WCI3;Q5JTU8;F8WF55;F8WBJ0;A0A8I5KX24;A0A8I5KWN7	Q96SN8;A0A8I5QKL1;A0A8I5KXG0;A0A8I5KRU7;A0A8I5KTP5;A0A8I5KXB5;A0A0A0MRG9;A0A8I5KYJ8;B1AMJ5	CDK5 regulatory subunit-associated protein 2	CDK5RAP2
25.3341	25.5135	25.5484	24.9475	24.9473	25.3538	24.9331	25.1688	25.0233	25.4944	25.3515	25.3892	25.048	25.2018	24.9944	25.3785	-1					8	8	8	23.1	23.1	23.1	55.143	0	248.2	3065200000	198	0.664472	0.150383	0.235119	1.38092	0.733599	0.104903	0.213848	1.49844	0.159755	0.58043	0.0549254	0.415506	A0A8I5QKQ8;O15269;A0A8I5KUM4;A0A2R8Y4S0;A0A2R8Y6A2;A0A8I5KWE0	A0A8I5QKQ8;O15269;A0A8I5KUM4	Serine palmitoyltransferase 1	SPTLC1
23.5678	23.0644	23.1692	23.0346	23.8826	23.8816	23.3169	23.8694	23.4035	23.6367	23.4198	23.5515	23.3853	23.4191	23.7964	23.198	-1	+			115_DMSO	6	6	1	32	32	5.2	44.655	0.00029095	25.173	677910000	67	1.5252	0.0208637	-0.528604	-2.833	0.767628	0.0960281	-0.234735	-1.55581	0.752447	0.102878	-0.287911	-1.53025	A0A8J8YL86;C9JWJ8;K7EKH0;K7EJB0;A0A8I5KYE6;K7EMQ5;K7ESG9	A0A8J8YL86;C9JWJ8	Nuclear factor 1	NFIX
22.6684	23.0369	23.2864	22.9459	23.0115	22.7865	22.5909	22.951	22.5551	23.0153	22.6453	22.9503	22.6865	23.3422	23.0163	22.8936	-1					16	16	16	14.8	14.8	14.8	215.47	0.00029464	26.393	528840000	69	0.417492	0.277963	0.149457	0.942349	0.109462	0.658863	-0.0434971	-0.295998	0.39446	0.277809	0.149675	0.89914	A0A8J8YWI7;Q9Y4I1;F8WE88;A0A8I5KTF1;G3V394;A0A8I5KWE1;A0A8I5KYM3;A0A8I5QKS7;A0A8I5QKR9;E7ERV5;A0A8I5KYS5;A0A8I5KRA4;A0A8I5KUG0;A0A8I5QJE6;A0A8I5KV14;A0A8I5KX10;A0A8I5QJA8;A0A8I5QJF6;A0A8I5KRS2;A0A8I5KXW9;H0Y3R0;A0A8I5KQ70;A0A8I5KVK9;A0A8I5KXS5;A0A8I5KXP8	A0A8J8YWI7;Q9Y4I1;F8WE88;A0A8I5KTF1;G3V394;A0A8I5KWE1;A0A8I5KYM3;A0A8I5QKS7;A0A8I5QKR9;E7ERV5	Unconventional myosin-Va	MYO5A
26.7677	26.7064	26.4856	26.1597	26.444	26.9671	26.3241	26.4787	26.6435	26.7356	26.5092	26.5785	26.5697	26.2254	26.0677	26.3799	-1					16	16	15	70	70	64.5	34.933	0	284.69	10025000000	442	0.0416205	0.857423	-0.0236416	-0.119719	0.162576	0.541556	0.0631924	0.421984	0.655405	0.131125	-0.24279	-1.36539	A0A8J8Z3C6;A0A8J8YWN6;P00387;A0A8I5QKX1;A0A8I5KR71;A0A8I5KW26;A0A8I5KYU1;A0A8I5QKT9;A0A8I5KPU0;A0A8I5KVD2;A0A087WZB1;B1AHF3;A0A8I5QKL2;A0A8I5KXI5;A0A8I5KTF9	A0A8J8Z3C6;A0A8J8YWN6;P00387;A0A8I5QKX1;A0A8I5KR71;A0A8I5KW26;A0A8I5KYU1;A0A8I5QKT9;A0A8I5KPU0;A0A8I5KVD2;A0A087WZB1;B1AHF3	NADH-cytochrome b5 reductase 3;NADH-cytochrome b5 reductase 3 membrane-bound form;NADH-cytochrome b5 reductase 3 soluble form	CYB5R3
26.1033	26.2164	26.4099	25.9559	26.7537	26.823	26.5305	26.5655	26.0052	26.2194	26.3025	26.2531	26.2095	25.9722	25.8872	26.3632	-1	+	+	+	115_DMSO;MTX_DMSO;PYR_DMSO	64	64	3	32.7	32.7	1.5	376.01	0	314.63	6867000000	523	2.2281	0.00485734	-0.496791	-4.16455	2.56237	0.00260075	-0.47312	-4.88969	2.29406	0.00406056	-0.560129	-4.30213	Q14789;A0A8J9C4H3;E7EU81;C9J8Q0;A0A8Q3SHH2;A0A8Q3WK92;A0A8Q3WKA7;H0Y867;H7C5I7;A0A8Q3SHQ5;A0A8Q3WLC9;A0A8Q3SHI9;A0A8Q3SHQ4;A0A8Q3SHM0;A0A8Q3SHH5;A0A8Q3SHQ9;A0A8Q3WKV5;A0A8Q3SHI6;A0A8Q3WK91;A0A8Q3WLG1;A0A8Q3SHR7;A0A8Q3SHM5	Q14789;A0A8J9C4H3;E7EU81;C9J8Q0;A0A8Q3SHH2;A0A8Q3WK92;A0A8Q3WKA7;H0Y867;H7C5I7;A0A8Q3SHQ5;A0A8Q3WLC9;A0A8Q3SHI9;A0A8Q3SHQ4;A0A8Q3SHM0;A0A8Q3SHH5;A0A8Q3SHQ9	Golgin subfamily B member 1	GOLGB1
25.1817	25.2869	25.1497	25.0502	24.3115	24.3536	24.0549	24.2888	25.2497	25.4787	25.238	25.3588	25.1996	25.4679	25.2886	25.2696	-1	+	+	+	115_DMSO;MTX_DMSO;PYR_DMSO	15	15	15	35.6	35.6	35.6	66.769	0	166.6	2785700000	240	4.48071	0.000202532	0.914907	11.0285	4.76079	0.000693642	1.0791	12.3308	4.68387	0.00172727	1.05419	11.9596	A0A8Q3SHH4;A0A8Q3SHF1;Q4G0J3;A0A8I5KUI4;A0A8Q3WK75;H0YA82;A0A8Q3SHG9;A0A8Q3SHN7;A0A8I5KSZ3;A0A8I5KYN2;A0A8I5KQG7;D6RFF0;A0A8Q3SHL6;D6R9Z6;D6RF49;D6RF22	A0A8Q3SHH4;A0A8Q3SHF1;Q4G0J3;A0A8I5KUI4;A0A8Q3WK75;H0YA82;A0A8Q3SHG9;A0A8Q3SHN7;A0A8I5KSZ3;A0A8I5KYN2;A0A8I5KQG7;D6RFF0	La-related protein 7	LARP7
23.0304	22.3893	22.461	22.6831	23.062	23.4535	22.9375	23.3065	23.2758	22.8669	22.8479	22.4731	22.9486	22.4072	22.5386	23.1042	-1	+		+	115_DMSO;PYR_DMSO	4	4	4	16.7	16.7	16.7	41.544	0.00026288	17.163	249400000	46	1.59793	0.0184189	-0.548909	-2.96135	0.799946	0.0886885	-0.323964	-1.61007	1.14112	0.0398553	-0.440205	-2.17804	Q9NZJ7;A0A8Q3WKC8;A0A8Q3WLF0;H0Y8C3;A0A8Q3SHR5;A0A8Q3SHP5;A0A8Q3WKU8;A0A8Q3WLQ9;A0A8Q3WKA5;A0A8Q3SHP9;A0A8Q3WKA4;A0A8Q3WKA3;A0A8Q3WKF6;A0A8Q3WLQ4;A0A8Q3WKC1;A0A8Q3SHK9;A0A8Q3SHJ3;A0A8Q3SHJ6;A0A8Q3SHP2	Q9NZJ7;A0A8Q3WKC8;A0A8Q3WLF0;H0Y8C3;A0A8Q3SHR5;A0A8Q3SHP5;A0A8Q3WKU8;A0A8Q3WLQ9;A0A8Q3WKA5;A0A8Q3SHP9;A0A8Q3WKA4;A0A8Q3WKA3;A0A8Q3WKF6;A0A8Q3WLQ4;A0A8Q3WKC1;A0A8Q3SHK9;A0A8Q3SHJ3	Mitochondrial carrier homolog 1	MTCH1
22.3327	20.4008	20.7014	21.6867	22.2789	21.0629	21.9017	21.5661	22.823	20.5009	21.4727	22.2947	22.9682	22.1584	22.6514	22.688	-1			+	PYR_DMSO	6	6	6	2.3	2.3	2.3	379.07	0.00020259	5.0782	204040000	12	0.352841	0.330305	-0.421977	-0.819606	0.0431086	0.851577	0.0704269	0.123814	1.60078	0.0144213	0.914127	2.96641	A0A8Q3SHZ3;O95613;A0A8Q3SHV6;A0A8Q3SHZ8;H7C2A3;A0A8Q3SHY5;A0A8V8TQ91;A0A8V8TQT6;A0A8Q3SI04	A0A8Q3SHZ3;O95613	Pericentrin	PCNT
22.7735	23.1696	23.0786	23.3006	23.1395	21.7966	21.792	20.5011	23.24	23.5477	23.4447	23.2706	23.3773	23.1253	22.7187	23.4396	-1	+	+	+	115_DMSO;MTX_DMSO;PYR_DMSO	3	3	3	11.4	11.4	11.4	46.482	0.00029665	26.935	237380000	32	1.2226	0.0394699	1.27328	2.31452	1.5552	0.0165122	1.56844	2.88574	1.28062	0.0289327	1.35792	2.41235	Q9BQQ3;C9J0V5;A0A8Q3WKH3;A0A8Q3WKF9;C9J9V9;A0A8Q3SI07;A0A8Q3SIN9;A0A8Q3WLK9;A0A8Q3SHV7;A0A8Q3SHU6;C9J5S6;G3V0G1;A0A8Q3SHW7;A0A8Q3WKI0;A0A8Q3SI18;H7C0J2;A0A8Q3SHU9;A0A8Q3WL08;B4E1H8	Q9BQQ3;C9J0V5;A0A8Q3WKH3;A0A8Q3WKF9;C9J9V9;A0A8Q3SI07;A0A8Q3SIN9;A0A8Q3WLK9;A0A8Q3SHV7;A0A8Q3SHU6;C9J5S6;G3V0G1;A0A8Q3SHW7;A0A8Q3WKI0;A0A8Q3SI18;H7C0J2;A0A8Q3SHU9;A0A8Q3WL08	Golgi reassembly-stacking protein 1	GORASP1
23.4544	23.4863	23.3152	23.2169	22.761	21.3407	23.1932	21.2688	23.5548	23.413	23.7269	23.18	23.8044	23.5547	23.7345	23.4122	-1	+	+	+	115_DMSO;MTX_DMSO;PYR_DMSO	5	5	5	29.7	29.7	29.7	33.726	0.0002405	12.177	388240000	35	1.32029	0.0316914	1.22727	2.47961	1.40966	0.0224594	1.32779	2.63238	1.60706	0.0142596	1.48554	2.97758	A0A8Q3SIF8;A0A8Q3SIE6;A0A8Q3SI85;O75319;A0A8Q3SIB0;H7C0E6;A0A8Q3SI82;A0A8Q3WM77;A0A8Q3SIC9	A0A8Q3SIF8;A0A8Q3SIE6;A0A8Q3SI85;O75319;A0A8Q3SIB0	RNA/RNP complex-1-interacting phosphatase	DUSP11
23.6739	23.6269	24.2	23.9731	23.8762	23.7563	23.5593	23.6313	23.8755	23.9332	24.2337	24.0766	23.8497	23.7327	24.4063	23.9004	-1		+		MTX_DMSO	22	22	22	32.4	32.4	32.4	108.17	0	189.8	1503300000	208	0.488867	0.229622	0.162665	1.07319	1.64657	0.0137829	0.323952	3.04817	0.806044	0.0888424	0.266461	1.62028	Q96HW7;A0A8Q3SII1;A0A8Q3WKC9;A0A8V8TLR7;A0A8Q3WKB9;A0A8Q3WKC7;A0A8Q3SHL8;A0A8Q3SHU3;A0A8Q3WKC3;A0A8Q3SHM4;A0A8Q3SHR8;A0A8Q3SHT4;A0A8C8UVZ7;A0A8Q3WKW5;A0A8Q3WKB5;A0A8Q3WKC2;A0A8Q3SHK8;F8WAA7	Q96HW7;A0A8Q3SII1;A0A8Q3WKC9;A0A8V8TLR7;A0A8Q3WKB9;A0A8Q3WKC7;A0A8Q3SHL8;A0A8Q3SHU3;A0A8Q3WKC3;A0A8Q3SHM4;A0A8Q3SHR8;A0A8Q3SHT4;A0A8C8UVZ7;A0A8Q3WKW5;A0A8Q3WKB5;A0A8Q3WKC2	Integrator complex subunit 4	INTS4
24.2552	24.4409	24.4877	24.658	24.2513	23.8071	24.2005	24.1191	24.3707	24.2222	24.3237	24.3621	24.2222	24.2819	24.4015	24.4089	-1	+	+	+	115_DMSO;MTX_DMSO;PYR_DMSO	7	7	7	39.7	39.7	39.7	24.632	0	68.455	963870000	104	1.52106	0.0209981	0.365989	2.82574	1.11817	0.0420007	0.225219	2.13973	1.1155	0.0424089	0.234145	2.13528	A0A8Q3SIL6;P49459;A0A0D9SG71;A0A0R4J2E5;A0A0D9SEZ6;H0YA80;P63146	A0A8Q3SIL6;P49459;A0A0D9SG71;A0A0R4J2E5	Ubiquitin-conjugating enzyme E2 A	UBE2A
22.9324	23.0012	23.2802	23.1637	23.9423	24.2104	23.9044	23.8083	23.533	22.6624	22.866	23.1647	23.6306	22.803	22.4665	22.7174	-1	+	+	+	115_DMSO;MTX_DMSO;PYR_DMSO	5	5	5	24.8	24.8	24.8	39.895	0.00022779	9.2979	368390000	26	3.52946	0.000916808	-0.872009	-7.4771	2.32785	0.00403675	-0.909833	-4.37362	2.13901	0.00541531	-1.06202	-3.98269	A0A8Q3SIP9;P82675;A0A8Q3WKG3;A0A8Q3SHY8;A0A8Q3WKL2	A0A8Q3SIP9;P82675;A0A8Q3WKG3	28S ribosomal protein S5, mitochondrial	MRPS5
26.4854	26.7877	26.6103	26.6449	26.4824	26.4856	26.3803	26.358	26.9152	26.7415	26.8497	26.7853	26.6029	26.8561	26.8765	26.5935	-1	+	+	+	115_DMSO;MTX_DMSO;PYR_DMSO	21	21	21	46.6	46.6	46.6	56.423	0	246	12315000000	512	1.56947	0.0195414	0.205487	2.91092	3.64047	0.000627713	0.396352	7.83208	1.9542	0.00737507	0.305668	3.61886	A0A8Q3SJE8;A0A8Q3SIS9;O60832;A0A8Q3SIY6;A0A8Q3WLC8;A0A8Q3SIX2;A0A8Q3WLG7;A0A8Q3WLD1;A0A8Q3WLE4;C9IYT0;A0A8Q3WLW8;H7C2Q2;A0A8V8TKY9;A0A8Q3WLE5	A0A8Q3SJE8;A0A8Q3SIS9;O60832;A0A8Q3SIY6;A0A8Q3WLC8;A0A8Q3SIX2;A0A8Q3WLG7;A0A8Q3WLD1;A0A8Q3WLE4;C9IYT0;A0A8Q3WLW8	H/ACA ribonucleoprotein complex subunit 4	DKC1
23.0226	23.4065	22.6982	23.2155	23.3495	23.1636	23.581	23.1801	22.981	22.6999	22.593	22.8002	23.0474	22.5991	22.676	22.7949	-1		+	+	MTX_DMSO;PYR_DMSO	11	11	9	13.4	13.4	11.3	128.41	0.00027878	21.662	344700000	46	0.615552	0.168745	-0.232837	-1.29674	2.30211	0.00408285	-0.550023	-4.31911	2.10256	0.00582955	-0.539167	-3.90954	A0A8Q3SJF6;A0A8Q3SIU1;Q9UJF2;H0Y638;A0A8Q3SIZ5;A0A8V8TNA8;A0A2R8YDS2;A0A804HJ92;B7ZCA0;A0A2R8Y6T2;Q96PV0	A0A8Q3SJF6;A0A8Q3SIU1;Q9UJF2	Ras GTPase-activating protein nGAP	RASAL2
21.629	21.6938	21.2507	22.2893	20.989	21.1643	21.617	20.9095	21.1533	21.6596	20.7532	21.2062	21.5332	21.7117	20.0788	21.2575	-1					7	6	6	6.3	5.6	5.6	216.61	0.00022989	9.7031	79495000	20	1.06203	0.0578757	0.545774	2.04625	0.0326606	0.88752	0.0231156	0.0948079	0.0209472	0.931729	-0.0246353	-0.0615609	A0A8Q3SIW6;A0A8Q3WKN6;Q9Y4B5;J3QL92	A0A8Q3SIW6;A0A8Q3WKN6;Q9Y4B5	Microtubule cross-linking factor 1	MTCL1
21.8731	22.0238	22.2007	21.9368	21.6105	21.7159	21.9266	21.9796	22.0859	21.937	22.4253	22.1197	21.3502	22.4549	22.4136	21.2975	-1		+		MTX_DMSO	2	2	2	42.6	42.6	42.6	8.2385	0.0016664	2.9908	101590000	21	0.90331	0.0830961	0.200418	1.78254	1.32207	0.0267418	0.3338	2.48263	0.076656	0.774217	0.0708909	0.21325	A0A8Q3SIZ2;A0A8Q3SIZ8;D6R9N5;A0A8Q3SJ30;D6RB08;K4DIA5;H0Y956;K4DIA4;P14316;A0A8Q3SIV4;D6RED1	A0A8Q3SIZ2;A0A8Q3SIZ8;D6R9N5;A0A8Q3SJ30;D6RB08;K4DIA5;H0Y956;K4DIA4;P14316;A0A8Q3SIV4;D6RED1	Interferon regulatory factor 2	IRF2
21.8249	21.7653	21.0741	20.2767	22.5598	22.4613	22.8891	22.472	21.2405	20.2074	21.7681	21.6393	21.1393	21.7871	20.7467	20.8763	-1	+	+	+	115_DMSO;MTX_DMSO;PYR_DMSO	6	6	6	20.2	20.2	20.2	55.149	0.00024313	12.735	132710000	26	1.95507	0.00921386	-1.36033	-3.62053	2.02568	0.00675673	-1.38175	-3.75754	2.93123	0.00208791	-1.4582	-5.78069	A0A8Q3SJ75;O14896;B1AJU4;A0A2R8YHF3;A0A8Q3WL17	A0A8Q3SJ75;O14896	Interferon regulatory factor 6	IRF6
26.114	26.066	26.1175	26.0279	25.3436	25.3964	25.5136	25.4968	25.9633	26.1561	26.0995	26.1446	25.851	26.3716	25.9674	26.0362	-1	+	+	+	115_DMSO;MTX_DMSO;PYR_DMSO	18	18	4	69.5	69.5	20.5	38.347	0	299.12	8737000000	366	5.08661	0.000390244	0.643763	14.0263	4.44535	0.000461538	0.653275	10.8734	2.69799	0.00255172	0.618992	5.20529	A0A8Q3WK80;Q9NZL9;A0A8Q3WK74;H7C0X7;A0A8Q3WLC0;A0A8Q3WKR9;A0A8Q3WK93;A0A8Q3WLP1;E5RJR3	A0A8Q3WK80;Q9NZL9;A0A8Q3WK74;H7C0X7	Methionine adenosyltransferase 2 subunit beta	MAT2B
23.7536	23.278	22.835	23.3092	23.5352	24.0872	23.5197	23.6311	23.7791	23.7632	23.1076	22.489	23.8538	23.6776	22.9959	23.171	-1					10	10	10	39.6	39.6	39.6	54.089	0	70.447	885400000	78	0.874042	0.0889565	-0.399338	-1.73382	0.569852	0.159531	-0.408566	-1.21715	0.506233	0.197929	-0.268723	-1.10442	Q96I59;A0A8Q3WKE5;A0A8Q3SHT5;A0A8Q3SHL5;A0A8Q3SIK4;A0A8Q3WKF4;A0A8Q3SHT7;A0A8Q3WKI6;A0A8Q3WKX6;A0A8Q3WKD2;H0YE96;E9PRK2;A0A8Q3WLI0;A0A8Q3SHU1;A0A8Q3SHP1;A0A8Q3SHS9;A0A8Q3WKD9;A0A8Q3SHV4;A0A8Q3WLT2;A0A8Q3SHN6	Q96I59;A0A8Q3WKE5;A0A8Q3SHT5;A0A8Q3SHL5;A0A8Q3SIK4;A0A8Q3WKF4;A0A8Q3SHT7;A0A8Q3WKI6;A0A8Q3WKX6;A0A8Q3WKD2;H0YE96	Probable asparagine--tRNA ligase, mitochondrial	NARS2
24.3465	23.8888	23.3138	23.8715	24.4243	24.9849	24.3464	24.7033	24.2393	24.0538	23.8246	23.3426	24.1451	24.0469	23.3703	23.9279	-1	+	+	+	115_DMSO;MTX_DMSO;PYR_DMSO	12	12	12	40.6	40.6	40.6	46.236	0.00038835	60.093	1696300000	187	1.59848	0.018437	-0.759595	-2.96232	1.67335	0.0128051	-0.749665	-3.09635	1.77598	0.00980691	-0.742219	-3.28344	A0A8Q3WKZ8;A0A8Q3WKF1;Q92552;A0A8Q3WK88;G5EA06;A0A8Q3WL16;A0A8Q3SHR4;A0A8Q3WKI2;D6RH20;A0A8Q3WKS8;A0A8Q3WKH0;A0A8Q3WLL6;A0A8Q3WKM3;A0A8Q3WLW2;A0A8Q3WKI8	A0A8Q3WKZ8;A0A8Q3WKF1;Q92552;A0A8Q3WK88;G5EA06;A0A8Q3WL16;A0A8Q3SHR4;A0A8Q3WKI2;D6RH20	28S ribosomal protein S27, mitochondrial	MRPS27
24.7542	24.7589	24.86	24.7776	24.3784	24.5163	24.3338	24.5369	25.1483	25.0564	25.27	25.0887	25.1265	25.1047	25.1159	24.8935	-1	+	+	+	115_DMSO;MTX_DMSO;PYR_DMSO	16	16	16	35.1	35.1	35.1	60.696	0	230.81	3851100000	290	3.08671	0.00122549	0.346329	6.18923	4.27678	0.000523962	0.699513	10.1611	3.76486	0.00103371	0.618784	8.24668	A0A8Q3WKJ4;Q7Z3B4;A0A8Q3WLP2;A0A8Q3WKK2;A0A8Q3WL42;A0A8Q3SHX2;A0A8Q3WKP8;A0A8Q3WLY5	A0A8Q3WKJ4;Q7Z3B4;A0A8Q3WLP2;A0A8Q3WKK2	Nucleoporin p54	NUP54
22.7839	23.0517	23.0012	22.9913	23.4338	23.439	23.9057	23.5765	22.3752	22.7787	22.4102	22.6034	22.9998	22.961	22.9142	22.4197	-1	+	+	+	115_DMSO;MTX_DMSO;PYR_DMSO	18	18	15	21.8	21.8	17.5	116.58	0	67.824	866020000	140	2.62423	0.00246454	-0.631711	-5.032	3.44741	0.000732867	-1.04688	-7.2234	2.3246	0.00406206	-0.765073	-4.36672	A0A8Q3WKK0;O00203;A0A8Q3WKJ9;A0A8Q3WL34;A0A8Q3SIS1;A0A8Q3SHS3;A0A8Q3SHR2;A0A8Q3SI03;A0A8Q3WKN2;A0A8Q3SHW6;A0A8Q3SHU2;A0A8Q3WKF8;A0A8Q3SIM7;A0A0S2Z4Z4;A0A8Q3WKI5;A0A8Q3SHP3;A0A8Q3SHS6;A0A590UK69;H0YBD0;A0A590UJ44	A0A8Q3WKK0;O00203;A0A8Q3WKJ9;A0A8Q3WL34;A0A8Q3SIS1;A0A8Q3SHS3;A0A8Q3SHR2;A0A8Q3SI03;A0A8Q3WKN2;A0A8Q3SHW6;A0A8Q3SHU2;A0A8Q3WKF8;A0A8Q3SIM7;A0A0S2Z4Z4;A0A8Q3WKI5;A0A8Q3SHP3;A0A8Q3SHS6	AP-3 complex subunit beta-1	AP3B1
25.2656	25.2743	25.2594	25.4303	24.9945	24.8604	24.8386	25.0221	25.404	25.61	25.399	25.4359	25.5739	25.4816	25.5651	25.3018	-1	+	+	+	115_DMSO;MTX_DMSO;PYR_DMSO	9	9	9	26.7	26.7	26.7	43.177	0	114.12	1950900000	117	3.05616	0.001311	0.37854	6.10729	3.63844	0.000625624	0.533369	7.82545	3.38769	0.00145041	0.551746	7.04325	A0A8Q3WLQ2;Q5JRG1;H7BYF2;A0A8Q3WKL7;A0A8Q3WKK5;A0A8Q3WKQ7;Q9BVL2;A0A8Q3WKK3	A0A8Q3WLQ2;Q5JRG1;H7BYF2;A0A8Q3WKL7;A0A8Q3WKK5;A0A8Q3WKQ7;Q9BVL2;A0A8Q3WKK3	Nucleoporin p58/p45	NUPL1
22.8748	22.6913	22.8762	22.91	23.2134	23.1256	23.4621	23.1019	22.8683	21.174	21.9739	22.613	22.9561	22.5467	22.6672	22.4982	-1	+	+	+	115_DMSO;MTX_DMSO;PYR_DMSO	4	4	4	18.7	18.7	18.7	39.825	0.0002129	6.7411	290670000	23	2.16356	0.0059878	-0.387663	-4.03237	1.48493	0.0191393	-1.06846	-2.76265	2.26638	0.00439513	-0.558689	-4.24409	A0A8Q3WKP0;A0A0M3HER1;A0A8Q3WLN4;A0A8Q3WLX8;A0A8Q3WKJ2;A0A8Q3WKI3;A0A8Q3WKK6;P48059;A0A0J9YXC7;Q7Z4I7	A0A8Q3WKP0;A0A0M3HER1;A0A8Q3WLN4;A0A8Q3WLX8;A0A8Q3WKJ2;A0A8Q3WKI3;A0A8Q3WKK6;P48059;A0A0J9YXC7	LIM and senescent cell antigen-like-containing domain protein 1	LIMS1
23.6197	23.8189	23.567	23.8083	23.5145	23.6573	23.6313	23.8365	23.6229	23.6659	23.9636	23.8387	23.472	23.673	24.008	23.6339	-1					11	6	6	18.5	7.9	7.9	67.154	0.00037665	55.312	741230000	81	0.183788	0.536713	0.04357	0.469994	0.500161	0.191376	0.112858	1.09352	0.103634	0.701998	0.0368161	0.281602	A0A8Q3WKR3;Q13362;Q96B13;H0YN84;H0YJ49;G3V2U3;H0YJ35;H0YJU0	A0A8Q3WKR3;Q13362;Q96B13	Serine/threonine-protein phosphatase 2A 56 kDa regulatory subunit gamma isoform	PPP2R5C
22.1244	21.7847	22.0437	22.472	23.1518	23.3403	22.7498	23.2605	22.2144	21.9179	21.9923	21.1591	21.846	21.0224	21.9982	21.8385	-1	+	+	+	115_DMSO;MTX_DMSO;PYR_DMSO	6	6	6	38.8	38.8	38.8	26.319	0.00029172	25.32	180460000	34	2.72834	0.00195057	-1.0194	-5.27777	2.58329	0.0025122	-1.3047	-4.93752	2.87558	0.00210395	-1.44931	-5.63947	Q13907;A0A8Q3WKR8;C9JD53	Q13907;A0A8Q3WKR8;C9JD53	Isopentenyl-diphosphate Delta-isomerase 1	IDI1
25.9253	25.9052	25.9908	25.9554	25.9328	25.9367	25.8197	25.7473	26.0859	26.0413	26.1398	26.1124	26.007	26.1063	26.5147	25.9635	-1		+	+	MTX_DMSO;PYR_DMSO	11	11	11	40.5	40.5	40.5	46.946	0	150.66	2388200000	187	0.859504	0.0928375	0.0850277	1.7096	2.45712	0.00335393	0.235739	4.65363	1.12671	0.0410761	0.288725	2.15397	A0A8Q3WKT3;B0QYV1;A0A0G2JRA5;O43251;A0A8Q3SI58;B0QYY4;A0A8Q3SI75;S4R469;Q9NWB1;A0A804HJM2;A0A087X2B1;A0A6Q8PH77;I3L1D4;A0A6Q8PFM4;F8VR27;A0A6Q8PGE0;A0A6Q8PHA3;A0A286YEU2;A0A804HKG7;B7Z1U7;F8VZY7;S4R3K7;A0A0G2JRD1;B0QYY7;A0A8Q3SI19;A0A0G2JSB3;F8VZG9;J3KNW3;B0QYY6;A0A8Q3SI31;A0A8I5KWJ3;J3QQZ2;A0A3B3ITL7;J3QRF4;A0A8Q3SI20;A6NFN3;F8VRS4;F5H0M1	A0A8Q3WKT3;B0QYV1;A0A0G2JRA5;O43251;A0A8Q3SI58;B0QYY4;A0A8Q3SI75;S4R469	RNA binding protein fox-1 homolog;RNA binding protein fox-1 homolog 2	RBFOX2
23.0745	23.0262	23.3247	23.0356	23.1027	23.0789	23.1427	23.325	22.7155	22.84	22.3624	22.2753	22.8384	22.9956	22.9249	22.7455	-1		+	+	MTX_DMSO;PYR_DMSO	16	16	16	14	14	14	212.9	0.0002748	20.569	464180000	55	0.207644	0.499375	-0.04703	-0.522647	2.23322	0.00492558	-0.613967	-4.17514	1.98666	0.00685714	-0.286178	-3.68152	A0A8Q3WLH8;Q9UPY3;H0YJZ6;A0A8Q3WLJ5;A0A8Q3SJI0;A0A7I2YBM0;A0A6Q8PFV4;A0A6Q8PHG6;A0A6Q8PH99	A0A8Q3WLH8;Q9UPY3;H0YJZ6;A0A8Q3WLJ5;A0A8Q3SJI0;A0A7I2YBM0;A0A6Q8PFV4	Endoribonuclease Dicer	DICER1
23.4189	23.1729	23.4929	23.848	23.8204	23.8265	23.8281	23.7544	23.2539	22.8651	23.2177	22.9339	23.147	22.7183	23.4202	22.7546	-1	+	+	+	115_DMSO;MTX_DMSO;PYR_DMSO	9	9	9	14.1	14.1	14.1	115.45	0.00022815	9.3547	435930000	33	1.21674	0.0401329	-0.324147	-2.30467	3.50475	0.000552129	-0.739701	-7.39992	2.49104	0.00317046	-0.797308	-4.7289	H0YBP1;E7ESA6;A0A8Q3WLM4;Q05397;H0YB16;H0YBZ1;E9PEI4;B4DWJ1;E5RHD8;E5RI03;H0YAS0;H0YB33;E5RJQ2;E5RG80;E5RJI4;H0YB99	H0YBP1;E7ESA6;A0A8Q3WLM4;Q05397;H0YB16;H0YBZ1;E9PEI4;B4DWJ1	Focal adhesion kinase 1	PTK2
22.1594	22.1058	22.3964	22.2884	21.9417	22.4516	20.9558	22.1073	21.5139	22.7691	22.5714	22.3353	22.1527	20.2555	22.1292	20.5774	-1					2	2	2	13.7	13.7	13.7	17.737	0.00020991	6.1227	135840000	22	0.526402	0.208664	0.373433	1.14043	0.461835	0.213608	0.433325	1.02414	0.43905	0.243555	-0.585398	-0.98233	A0A8Q3WLM5;Q7Z5G4;A0A8I5KXE5;A0A8Q3WKQ1;A0A8Q3SHJ7	A0A8Q3WLM5;Q7Z5G4;A0A8I5KXE5;A0A8Q3WKQ1;A0A8Q3SHJ7	Golgin subfamily A member 7	GOLGA7
28.9745	29.1517	29.2867	29.2854	28.9565	29.2616	29.1845	29.2787	29.3181	29.3534	29.6257	29.5179	29.2576	29.4199	29.5354	29.2882	-1		+	+	MTX_DMSO;PYR_DMSO	28	28	27	44.4	44.4	43.3	78.613	0	323.31	70787000000	1021	0.0137065	0.950801	0.00424814	0.0405995	1.47361	0.0195513	0.283455	2.74295	1.09038	0.0447049	0.204977	2.09343	A0A8Q3WMA7;P23246;H0Y9K7;H0Y9U2	A0A8Q3WMA7;P23246	Splicing factor, proline- and glutamine-rich	SFPQ
24.5018	24.6817	24.6479	24.6441	24.2531	24.4909	24.2182	24.2852	24.5792	24.5029	24.6391	24.5424	24.6886	24.3578	24.557	24.6961	-1	+	+	+	115_DMSO;MTX_DMSO;PYR_DMSO	52	52	25	38.1	38.1	17.5	204.7	0	323.31	5914100000	724	2.24531	0.00479602	0.307006	4.20021	2.02259	0.00677547	0.254045	3.75148	1.40787	0.0211557	0.263012	2.62931	A0A8Q3WMI8;Q5T5P2;Q5T5P1;A0A0U1RRK8	A0A8Q3WMI8;Q5T5P2;Q5T5P1	Sickle tail protein homolog	KIAA1217
25.4976	25.5126	25.5199	25.4741	25.1279	25.1999	24.9753	25.1027	25.6463	25.6686	25.8048	25.7387	25.6652	25.6966	25.965	25.5951	-1	+	+	+	115_DMSO;MTX_DMSO;PYR_DMSO	41	41	41	42	42	42	158.72	0	323.31	9490500000	823	3.79284	0.000562771	0.399615	8.34247	4.33148	0.000554054	0.613173	10.3874	3.27845	0.00165396	0.629029	6.72314	A0A8V8NBT1;Q12769;G3V198;E9PR16;A0A8Q3WK58;E9PSI3	A0A8V8NBT1;Q12769;G3V198;E9PR16	Nuclear pore complex protein Nup160	NUP160
25.9572	25.9022	25.9855	25.4345	25.2709	25.7733	24.8771	25.0055	25.6781	25.8572	25.8909	25.9544	25.6513	25.4748	25.5249	25.8839	-1	+	+		115_DMSO;MTX_DMSO	25	25	25	34.7	34.7	34.7	112.21	0	121.4	2176300000	188	1.32233	0.0314788	0.58817	2.48307	1.59973	0.0153263	0.613446	2.96455	0.938991	0.0636548	0.40203	1.84185	A0A8V8TKG0;P06756;A0A8V8TLW9;A0A8V8TKI2;A0A8V8TLW4;A0A8V8TKF7;A0A8V8TKT8;A0A8V8TLN8;A0A8V8TKU8;A0A8V8TLP3;A0A8V8TKH9;H7BZG1	A0A8V8TKG0;P06756;A0A8V8TLW9;A0A8V8TKI2;A0A8V8TLW4;A0A8V8TKF7;A0A8V8TKT8;A0A8V8TLN8;A0A8V8TKU8	Integrin alpha-V;Integrin alpha-V heavy chain;Integrin alpha-V light chain	ITGAV
23.1018	23.0859	23.1564	22.9841	23.791	23.2895	23.3909	22.6275	22.8619	23.1641	23.5297	23.0008	23.1914	22.9523	22.9984	23.2163	-1					7	7	7	15	15	15	49.134	0.0002949	26.477	562200000	69	0.337395	0.344009	-0.192694	-0.789564	0.189352	0.494898	-0.135612	-0.482396	0.31179	0.355743	-0.185108	-0.73906	A0A8V8TL59;P17612;A0A7I2V5J4;A0A087WVC4;P22694;Q15136;A0A7I2YQ82;B7Z708;K7ERP6	A0A8V8TL59;P17612;A0A7I2V5J4;A0A087WVC4;P22694	cAMP-dependent protein kinase catalytic subunit alpha;cAMP-dependent protein kinase catalytic subunit beta	PRKACA;PRKACB
23.1761	23.3195	23.3957	23.2346	22.6323	22.7586	22.64	21.8414	23.0468	23.3337	23.3519	23.3863	23.227	23.4814	23.5168	23.1704	-1	+	+	+	115_DMSO;MTX_DMSO;PYR_DMSO	5	5	5	46.1	46.1	46.1	23.439	0.00032584	36.227	404610000	59	2.02717	0.0075925	0.813392	3.76046	1.94828	0.00772885	0.811598	3.60749	2.07576	0.00593969	0.880809	3.8562	A0A8V8TMI8;A0A8V8TMT0;A0A8V8TL66;A0A8V8TLI4;Q9H1D9;A0A8V8TL69;A0A8V8TMS0;Q05DB8;A0A8V8TLJ3;A0A8V8TL45;A0A8V8TL74;A0A8V8TL53;A0A8V8TL49;A0A8V8TMJ7	A0A8V8TMI8;A0A8V8TMT0;A0A8V8TL66;A0A8V8TLI4;Q9H1D9;A0A8V8TL69;A0A8V8TMS0;Q05DB8	DNA-directed RNA polymerase III subunit RPC6	POLR3F
24.2267	24.6177	24.498	24.046	24.3805	24.2673	24.0935	24.0628	23.9097	24.7124	24.3335	24.6113	21.2016	24.7608	24.0542	24.9173	-1					2	2	2	15.4	15.4	15.4	16.432	0.0020228	2.8685	475290000	35	0.436006	0.263848	0.14606	0.976711	0.437975	0.228552	0.190694	0.980347	0.215086	0.48244	-0.467587	-0.538803	H0YNA7;A0A8V8TLF6;A0A8V8TLY7;A0A8V8TLZ2;A0A8V8TLI3;A0A8V8TN76;Q8TCT8	H0YNA7;A0A8V8TLF6;A0A8V8TLY7;A0A8V8TLZ2;A0A8V8TLI3;A0A8V8TN76;Q8TCT8	Signal peptide peptidase-like 2A	SPPL2A
22.3527	22.7582	23.2603	22.9102	24.1843	23.4851	24.2479	24.2264	22.7104	22.1988	23.0618	23.0495	22.9759	22.8294	23.4446	22.8465	-1	+	+	+	115_DMSO;MTX_DMSO;PYR_DMSO	5	5	5	46.3	46.3	46.3	16.226	0	118.91	431450000	52	2.44166	0.00344194	-1.21556	-4.61959	2.46896	0.00314185	-1.28081	-4.67983	2.30727	0.00400556	-1.01183	-4.33001	A0A8V8TLM3;Q9Y244;A0A8V8TMM8;A0A1W2PS02	A0A8V8TLM3;Q9Y244;A0A8V8TMM8	Proteasome maturation protein	POMP
21.433	22.039	21.7083	21.9269	22.222	22.0724	22.379	22.3098	22.1172	20.7995	20.6754	21.728	21.8363	21.7541	21.6385	22.0788	-1	+	+	+	115_DMSO;MTX_DMSO;PYR_DMSO	12	12	12	11.6	11.6	11.6	175.48	0.00024618	13.255	291150000	16	1.7009	0.0150644	-0.469012	-3.14618	1.36501	0.0244732	-0.915765	-2.55583	1.97778	0.00710806	-0.418892	-3.66434	Q6PGP7;A0A8V8TMA8;A0A8V8TMB2;A0A8V8TLS3;A0A8V8TLT2;A0A8V8TLU2;A0A8V8TNJ4;A0A8V8TLU5;A0A8V8TNK4;A0A8V8TLT7;A0A8V8TLR0;A0A8V8TN92;A0A8V8TNK9;A0A8V8TNA2;A0A8V8TNJ9;D6RCE2;H0Y915;A0A8V8TMA3;A0A8V8TM98;H0Y964	Q6PGP7;A0A8V8TMA8;A0A8V8TMB2;A0A8V8TLS3;A0A8V8TLT2;A0A8V8TLU2;A0A8V8TNJ4;A0A8V8TLU5;A0A8V8TNK4;A0A8V8TLT7;A0A8V8TLR0;A0A8V8TN92	Tetratricopeptide repeat protein 37	TTC37
23.8876	23.9394	24.18	24.3586	24.3895	24.2814	24.1964	24.1193	23.877	24.0164	24.3558	24.439	24.0862	24.0939	24.5834	24.1423	-1					19	16	15	49.6	45.4	42.8	52.238	0	92.53	1642600000	160	0.590087	0.178611	-0.155208	-1.25252	0.201835	0.475042	-0.0745821	-0.509948	0.0534151	0.836777	-0.0201893	-0.151866	J3KMX2;A0A8V8TLV3;Q92925;A0A8V8TLC9;A0A8V8TLF4;J3QWB6;A0A8V8TN45;J3QQL7	J3KMX2;A0A8V8TLV3;Q92925;A0A8V8TLC9;A0A8V8TLF4	SWI/SNF-related matrix-associated actin-dependent regulator of chromatin subfamily D member 2	SMARCD2
23.5948	23.9517	24.0627	24.063	23.5449	23.892	23.621	23.6084	23.8579	23.8025	24.3388	24.1655	23.9844	23.8877	24.2728	24.1911	-1		+	+	MTX_DMSO;PYR_DMSO	19	19	5	26.3	26.3	7.8	129.25	0	72.171	1014500000	147	0.951804	0.0735966	0.251485	1.86314	1.34264	0.0255267	0.374616	2.51764	1.91419	0.00802436	0.417473	3.54233	A0A8V8TLZ9;Q96RU2;A0A8V8TKW5;F5GZ74;H0YG96;H0YFX3;F5H2G4;H0YH19;F5H6Q3;H0YFD7	A0A8V8TLZ9;Q96RU2;A0A8V8TKW5	Ubiquitin carboxyl-terminal hydrolase 28	USP28
23.4079	23.3483	23.5773	23.2019	23.1724	23.47	23.5071	23.2541	23.3629	23.4322	23.4239	23.3631	23.3969	23.579	23.6817	23.3877	-1					9	9	9	41.6	41.6	41.6	50.939	0	68.747	738610000	101	0.108088	0.682616	0.0329499	0.292615	0.212511	0.459595	0.0446339	0.533227	0.720236	0.111623	0.160432	1.47584	A0A8V8TM44;A0A8V8TNY4;Q9BUR4;E9PMG4;A0A8V8TM47;A0A8V8TNM2;A0A8V8TM74;E9PMR3;A0A8V8TMM9	A0A8V8TM44;A0A8V8TNY4;Q9BUR4;E9PMG4;A0A8V8TM47	Telomerase Cajal body protein 1	WRAP53
24.0746	23.8275	23.6468	24.1595	23.7446	23.9137	23.5854	23.9385	24.1298	23.8939	23.5683	23.4757	23.9932	23.8574	23.3818	23.8974	-1					11	11	11	36.2	36.2	36.2	54.025	0	75.219	1190800000	153	0.405492	0.287295	0.131557	0.919904	0.0589998	0.80254	-0.0286269	-0.166846	0.0282409	0.911378	-0.0131273	-0.0823563	A0A8V8TM71;Q96Q11;A0A494C181;A0A494C1D4;F8W8C3;A0A494C0A0;A0A494C0Y2;A0A494C1P4;C9JRS7;A0A494BZV5;A0A494C1L4;A0A8V8TN57;A0A494C0N8	A0A8V8TM71;Q96Q11	CCA tRNA nucleotidyltransferase 1, mitochondrial	TRNT1
25.6174	25.2477	25.3587	25.4954	24.6452	21.5724	24.6593	25.5488	25.3697	25.1297	25.4344	25.161	25.5115	25.8988	25.0844	25.6975	-1					5	4	4	24.3	17.7	17.7	31.695	0.00022114	8.1157	818650000	33	0.742476	0.124572	1.32339	1.51344	0.638076	0.133393	1.16732	1.33562	0.808128	0.0884809	1.44168	1.62377	A0A8V8TM72;A0A8V8TP06;Q9BWM7;S4R3N9	A0A8V8TM72;A0A8V8TP06;Q9BWM7;S4R3N9	Sideroflexin-3	SFXN3
23.8637	24.1475	24.083	23.9481	23.094	23.4269	22.9608	23.219	24.0103	24.1938	24.1725	24.3213	24.1	24.3381	24.3632	24.1682	-1	+	+	+	115_DMSO;MTX_DMSO;PYR_DMSO	27	27	27	48	48	48	84.958	0	323.31	2244300000	307	3.39834	0.000890909	0.835413	7.07512	3.83197	0.000539063	0.999331	8.47806	3.98751	0.00117015	1.06721	9.03617	O60934;A0A8V8TM80;A0A8V8TKY5;A0A8V8TMH6;A0A8V8TM94;A0A8V8TKW6;A0A8V8TM88;A0A0C4DG07;A0A8V8TMH1;E5RGU1;A0A8V8TKY0;A0A8V8TL98;A0A8V8TLA3;A0A8V8TL91;E2QRP0;A0A8V8TKV9;E5RGR7;A0A087X1V5;A0A8V8TL95;A0A8V8TMG6	O60934;A0A8V8TM80;A0A8V8TKY5;A0A8V8TMH6;A0A8V8TM94;A0A8V8TKW6;A0A8V8TM88;A0A0C4DG07;A0A8V8TMH1	Nibrin	NBN
23.8214	23.9084	23.9804	23.8667	23.6738	23.7768	23.4666	23.4305	24.0579	23.9792	23.9295	24.2013	24.1417	24.1688	23.7675	23.9461	-1	+	+	+	115_DMSO;MTX_DMSO;PYR_DMSO	14	14	14	26.8	26.8	26.8	65.076	0.00038153	57.517	1255000000	181	1.85595	0.0109089	0.307338	3.43222	2.36948	0.00388725	0.455071	4.46265	1.81143	0.00935003	0.419128	3.34907	Q9NRW7;A0A8V8TNB6;A0A8V8TMG7;A0A8V8TMH2;A0A8V8TNR0;A0A8V8TMD1;A0A8V8TNM6;A0A8V8TLW3;A0A8V8TMG3;A0A8V8TMF8;A0A8V8TM05;A0A8V8TNQ5;A0A8V8TNE7;A0A2R8YD95;A0A8V8TM00;A0A2R8YE10;A0A1B0GXI6;A0A8V8TNG0;A0A8V8TLX3;A0A8V8TMC6;A0A8V8TLX8;A0A8V8TLU0;A0A8V8TM10;A0A2R8YF01;A0A8V8TNF0;A0A2R8YEX8;A0A8V8TLZ5;A0A8V8TNF5;B7Z7G7;A0A2R8Y7W9;A0A2R8YDP1	Q9NRW7;A0A8V8TNB6;A0A8V8TMG7;A0A8V8TMH2;A0A8V8TNR0;A0A8V8TMD1;A0A8V8TNM6;A0A8V8TLW3;A0A8V8TMG3;A0A8V8TMF8;A0A8V8TM05;A0A8V8TNQ5;A0A8V8TNE7;A0A2R8YD95;A0A8V8TM00;A0A2R8YE10;A0A1B0GXI6;A0A8V8TNG0;A0A8V8TLX3;A0A8V8TMC6;A0A8V8TLX8;A0A8V8TLU0;A0A8V8TM10;A0A2R8YF01;A0A8V8TNF0;A0A2R8YEX8	Vacuolar protein sorting-associated protein 45	VPS45
23.1824	23.2693	22.6171	22.6511	23.2594	23.6347	23.1253	22.8082	22.936	23.0678	22.7384	22.9403	22.853	22.4066	22.236	23.0313	-1			+	PYR_DMSO	13	13	12	32.7	32.7	30.4	77.422	0	71.274	712160000	94	0.527155	0.208372	-0.276908	-1.14177	0.76694	0.0961857	-0.286266	-1.55465	1.19884	0.0349707	-0.575159	-2.27463	Q13586;G0XQ39;H0YDB2;A0A8V8TMG5;A0A8V8TNW5;A0A8V8TNW0;A0A8V8TP73;E9PNJ4;A0A8V8TMG1;E9PRZ7;A0A8V8TMF0;A0A8V8TP78;E9PIQ8;E9PR07;E9PN27;E9PR09;E9PMB4;E9PJ19;E9PRE4	Q13586;G0XQ39;H0YDB2;A0A8V8TMG5;A0A8V8TNW5;A0A8V8TNW0;A0A8V8TP73;E9PNJ4;A0A8V8TMG1;E9PRZ7	Stromal interaction molecule 1	STIM1
25.5165	25.4859	25.6837	25.5598	24.538	24.421	24.4868	24.5817	25.4411	25.5688	25.7002	25.803	25.4009	25.5988	25.6532	25.6434	-1	+	+	+	115_DMSO;MTX_DMSO;PYR_DMSO	18	18	18	58.2	58.2	58.2	48.901	0	323.31	6744100000	419	5.86039	0.00106667	1.05459	18.988	4.90393	0.000821918	1.1214	13.0504	5.36069	0	1.06718	15.6212	A0A8V8TMJ5;H7C1B3;P49005;A0A8V8TPA1;A0A8V8TPA6;A0A087WWF6;A0A8V8TPB6;C9JLE1;A0A8V8TMJ0;A0A8V8TN07;A0A8V8TNY7;C9JHC7;C9IZD2;A0A8V8TMK0;A0A8V8TMZ6;A0A8V8TN02	A0A8V8TMJ5;H7C1B3;P49005;A0A8V8TPA1;A0A8V8TPA6;A0A087WWF6;A0A8V8TPB6;C9JLE1;A0A8V8TMJ0;A0A8V8TN07;A0A8V8TNY7;C9JHC7;C9IZD2;A0A8V8TMK0	DNA polymerase delta subunit 2	POLD2
23.0962	23.1684	23.3108	23.2476	22.8392	23.2871	23.4711	23.1819	23.0097	23.2716	23.258	23.2267	23.1796	22.8861	23.0823	23.5293	-1					16	16	16	19.9	19.9	19.9	150.46	0.00034235	43.098	796840000	93	0.0265153	0.907496	0.0109015	0.0774644	0.0077363	0.97233	-0.00337315	-0.0230678	0.0471429	0.852625	-0.0254979	-0.134859	A0A8V8TP09;A0A8V8TN23;A0A8V8TML6;Q96RT1;A0A8V8TML4;H0YA04;A0A8V8TPC7;A0A8V8TN18;A0A8V8TPD2;A0A8V8TP04;A0A8V8TML0;B4DIP2;A0A8V8TP15;A0A8V8TN29	A0A8V8TP09;A0A8V8TN23;A0A8V8TML6;Q96RT1;A0A8V8TML4;H0YA04;A0A8V8TPC7;A0A8V8TN18;A0A8V8TPD2;A0A8V8TP04;A0A8V8TML0	Protein LAP2	ERBB2IP
24.2731	23.706	23.8596	24.1482	24.3545	24.3723	24.3578	24.5815	24.0515	24.006	23.6961	23.6913	24.1994	23.7939	23.5946	23.6683	-1	+	+	+	115_DMSO;MTX_DMSO;PYR_DMSO	7	7	4	37.8	37.8	23	22.222	0.0003643	51.185	1390600000	134	1.60511	0.0181491	-0.419814	-2.9741	2.59764	0.00244666	-0.555284	-4.97052	2.21359	0.00479633	-0.602464	-4.13463	P30085;A0A8V8TMN5;Q5T0D2	P30085;A0A8V8TMN5;Q5T0D2	UMP-CMP kinase	CMPK1
26.6141	26.7111	26.9193	26.7878	27.3952	27.2616	27.4802	27.5843	26.4735	26.5244	26.5292	26.4625	26.5872	26.7357	26.6826	26.8158	-1	+	+	+	115_DMSO;MTX_DMSO;PYR_DMSO	28	28	2	58	58	8.3	72.791	0	323.31	12813000000	622	3.4272	0.000904615	-0.672222	-7.16205	4.94346	0.000857143	-0.932906	-13.256	3.8925	0.00117347	-0.724997	-8.69156	A0A8V8TMQ1;P51114;B4DXZ6;C9JZE0;C9JY20;C9JAJ4;C9IZ22;C9J5B4;H7C4S4;C9JYQ6;A0A8V8TM97	A0A8V8TMQ1;P51114;B4DXZ6	Fragile X mental retardation syndrome-related protein 1	FXR1
24.856	24.7327	24.7449	24.7742	25.3176	25.2957	25.4054	25.4534	24.9293	24.5966	24.3325	24.5989	24.981	24.7814	24.8848	24.3162	-1	+	+	+	115_DMSO;MTX_DMSO;PYR_DMSO	31	31	30	44.4	44.4	42.2	90.879	0	323.31	6415000000	581	4.84879	0.000294479	-0.591059	-12.7686	2.97859	0.00156126	-0.753689	-5.90294	2.21091	0.00478068	-0.627131	-4.12913	A0A8V8TMY4;Q01813;A0A7I2V3Z0;B1APP6;H0Y757;Q5VSR5;V9GYV7;A0A7I2V5S1;H0Y3Y3;V9GY25	A0A8V8TMY4;Q01813;A0A7I2V3Z0;B1APP6	ATP-dependent 6-phosphofructokinase, platelet type	PFKP
26.4782	24.8929	25.2645	25.2251	25.1843	25.5005	25.8108	25.3624	24.9267	25.5734	25.3591	25.0015	25.4052	25.0452	24.9146	25.2184	-1					3	3	2	11.8	11.8	9.2	45.993	0.00019467	4.0724	839460000	31	0.000609576	0.997836	0.000681877	0.00183237	0.580655	0.154561	-0.249295	-1.23606	0.959384	0.0609186	-0.318655	-1.87573	A0A8V8TMZ3;B4DR61;A0A8V8TMZ5;P61619;A0A8V8TNG8;A0A8V8TN25;A0A8V8TN19;C9JXC6	A0A8V8TMZ3;B4DR61;A0A8V8TMZ5;P61619;A0A8V8TNG8;A0A8V8TN25;A0A8V8TN19;C9JXC6	Protein transport protein Sec61 subunit alpha isoform 1	SEC61A1
22.9078	23.3257	23.3393	21.493	23.48	23.9212	23.4271	20.9007	22.8561	23.0999	23.7208	23.018	23.3119	22.3596	20.5014	23.1676	-1					5	5	5	7.9	7.9	7.9	81.354	0.00028802	24.238	271460000	40	0.0730634	0.766423	-0.165802	-0.203922	0.127252	0.617383	0.241447	0.339201	0.259818	0.417035	-0.597106	-0.633511	A0A8V8TN34;A0A8V8TN05;Q8WWI5	A0A8V8TN34;A0A8V8TN05;Q8WWI5	Choline transporter-like protein 1	SLC44A1
21.8375	22.2977	22.4059	22.1509	21.925	22.0018	21.9341	21.8768	22.03	22.3773	22.6148	22.4513	21.8552	21.9265	22.2583	22.4237	-1		+		MTX_DMSO	10	10	10	15.3	15.3	15.3	112.96	0.00025994	16.396	300860000	51	0.969023	0.0710174	0.238543	1.89174	1.86379	0.00920921	0.433902	3.44695	0.62909	0.140156	0.181469	1.32014	E9PM19;K7EM33;A0A8V8TN50;H0YE24;A0A8V8TPJ0;P29597;A0A8V8TPX5;H0YCT7;A0A8V8TPH2;H0YE41;A0A8V8TN95;A0A8V8TN89;K7EJR6	E9PM19;K7EM33;A0A8V8TN50;H0YE24;A0A8V8TPJ0;P29597;A0A8V8TPX5;H0YCT7	Tyrosine-protein kinase;Non-receptor tyrosine-protein kinase TYK2	TYK2
24.9123	25.0033	24.7583	24.9043	24.4517	24.3426	24.6772	24.5474	24.5298	24.7331	24.5274	24.6937	24.456	24.7189	24.7833	24.6663	-1	+			115_DMSO	13	13	1	44	44	6.3	54.042	0	153.17	2429900000	249	2.37078	0.00390432	0.389837	4.46544	0.619105	0.139573	0.116296	1.30289	0.739479	0.106409	0.151427	1.50838	A0A8V8TN88;A0A8V8TN60;D6R938;A0A8V8TNA1;A0A8V8TPJ8;A0A8V8TN65;A0A8V8TND4;Q13557;H0Y9J2;A0A8V8TNN9;A0A8V8TPM4;H0Y9C2;A0A8V8TPG1;A0A8V8TQ10;A0A8V8TNN4;E9PBE8	A0A8V8TN88;A0A8V8TN60;D6R938;A0A8V8TNA1;A0A8V8TPJ8;A0A8V8TN65;A0A8V8TND4;Q13557;H0Y9J2;A0A8V8TNN9;A0A8V8TPM4	Calcium/calmodulin-dependent protein kinase type II subunit delta	CAMK2D
23.6947	23.1724	23.5426	21.8415	23.4718	23.2392	23.7799	24.0548	22.907	20.4744	21.3887	21.8384	23.2394	21.0463	22.5497	22.7988	-1		+	+	MTX_DMSO;PYR_DMSO	4	4	4	39	39	39	18.959	0.00024213	12.523	252850000	34	0.59057	0.178368	-0.57363	-1.25336	1.99765	0.00715642	-1.98433	-3.70286	1.28299	0.0286978	-1.2279	-2.41637	A0A8V8TNE2;Q9NPD8;A0A8V8TQ15;A0A8V8TN93	A0A8V8TNE2;Q9NPD8;A0A8V8TQ15;A0A8V8TN93	Ubiquitin-conjugating enzyme E2 T	UBE2T
22.8809	22.8659	22.9619	22.4052	21.6913	23.0705	22.4411	22.4277	23.0084	23.3159	23.2174	21.0431	22.9496	22.9289	23.0354	23.1569	-1			+	PYR_DMSO	4	4	4	14.8	14.8	14.8	54.937	0.00030788	30.455	284500000	54	0.560346	0.191699	0.37083	1.20045	0.149859	0.568515	0.238538	0.392611	1.1111	0.0428101	0.61003	2.12795	Q5T209;A0A8V8TPR8;A0A8V8TNU8;A0A8V8TNI9;A0A8V8TNV7;Q92542;H0Y6T7;A0A8V8TNI3;A0A8V8TNC8;A0A8V8TNV3;A0A2R8YCK1;Q5T205;Q5T210;A0A8V8TQ51;H0Y3Z4;A0A8V8TPQ8	Q5T209;A0A8V8TPR8;A0A8V8TNU8;A0A8V8TNI9;A0A8V8TNV7;Q92542;H0Y6T7;A0A8V8TNI3;A0A8V8TNC8;A0A8V8TNV3	Nicastrin	NCSTN
25.0696	24.929	25.003	25.1143	23.8834	23.6913	23.8258	23.7585	24.8277	25.058	24.941	25.0294	24.7273	24.8822	24.8921	24.9989	-1	+	+	+	115_DMSO;MTX_DMSO;PYR_DMSO	22	22	22	60.3	60.3	60.3	58.5	0	126.69	3903600000	309	6.16385	0	1.23923	21.3654	5.67663	0	1.17431	17.6756	5.3534	0	1.08537	15.5767	A0A8V8TNX0;Q9UK59;A0A8V8TMF7;A0A8V8TMX5;A0A8V8TMH0;F8WAY1;A0A8V8TP85	A0A8V8TNX0;Q9UK59;A0A8V8TMF7;A0A8V8TMX5;A0A8V8TMH0	Lariat debranching enzyme	DBR1
23.2504	23.4291	23.6184	23.5761	22.981	22.8698	22.879	22.8045	23.2666	23.4401	23.5857	23.5241	23.2819	23.5285	23.6731	23.5559	-1	+	+	+	115_DMSO;MTX_DMSO;PYR_DMSO	25	25	25	29.4	29.4	29.4	150.29	0	71.333	1550100000	184	3.17652	0.00114586	0.584904	6.43503	3.46851	0.000748571	0.570518	7.28796	3.36103	0.00149841	0.626278	6.96402	A0A8V8TNX3;O14802;A0A8V8TNL6;R4GMX2;A0A8V8TM36;A0A8V8TM70	A0A8V8TNX3;O14802;A0A8V8TNL6	DNA-directed RNA polymerase III subunit RPC1	POLR3A
23.8481	23.9987	24.2598	23.9899	23.2723	23.2266	23.2964	23.4175	23.9711	24.1042	24.2413	24.2522	24.047	24.1824	24.2569	24.1569	-1	+	+	+	115_DMSO;MTX_DMSO;PYR_DMSO	28	28	28	34.6	34.6	34.6	102.97	0	170.03	2652900000	288	3.56502	0.000734982	0.720942	7.58929	4.42597	0.00045283	0.839027	10.7892	5.15229	0.0012	0.857606	14.3937	A0A8V8TNX6;P54278;A0A8V8TQ50;A0A8V8TPE1;A0A8V8TNY8;A0A8V8TQI1;C9J167;A0A2R8Y6S3;A0A8V8TP84;A0A8V8TQG9;A0A8V8TP89;A0A8V8TQ92;A0A8V8TP61;A0A8V8TQS5;A0A8V8TP72;A0A8V8TNR7;A0A8V8TP55;A0A8V8TQM5;A0A8V8TPK2;A0A8V8TQ88;A0A8V8TPE7;A0A8V8TQT4;A0A8V8TQH7;A0A8V8TPJ6;A0A8V8TP66;A0A8V8TNZ8;A0A8V8TNQ7;A0A8V8TQ41;A0A8V8TNR3;A0A8V8TP79;A0A2R8Y814;A0A8V8TQR6;A0A8V8TNX1;A4D2B8;Q13401;A0A8V8TNV6;A0A8V8TPD1;Q13670	A0A8V8TNX6;P54278;A0A8V8TQ50;A0A8V8TPE1;A0A8V8TNY8;A0A8V8TQI1;C9J167;A0A2R8Y6S3;A0A8V8TP84;A0A8V8TQG9;A0A8V8TP89;A0A8V8TQ92;A0A8V8TP61;A0A8V8TQS5	Mismatch repair endonuclease PMS2	PMS2
25.6781	25.7953	25.9094	25.832	23.9161	24.1617	24.2341	24.2233	25.6486	25.8187	25.7315	25.9346	25.5606	25.7755	25.6698	25.7943	-1	+	+	+	115_DMSO;MTX_DMSO;PYR_DMSO	35	35	35	45.9	45.9	45.9	98.356	0	274.53	6091100000	491	5.84288	0.001	1.66989	18.859	5.59683	0.00133333	1.64957	17.1334	5.58535	0	1.56625	17.0567	A0A8V8TPH8;A0A8V8TQC4;P18858;A0A8V8TP03;A0A8V8TNZ9;A0A8V8TQQ7;F5GZ28;A0A8V8TQC8;M0R0Q7;A0A8V8TPB0;A0A8V8TPH4;A0A8V8TQQ3;M0R254;B4E135;A0A8V8TPA5	A0A8V8TPH8;A0A8V8TQC4;P18858;A0A8V8TP03;A0A8V8TNZ9;A0A8V8TQQ7;F5GZ28;A0A8V8TQC8;M0R0Q7	DNA ligase 1;DNA ligase	LIG1
25.2881	25.5472	25.8808	25.6815	25.2532	25.4708	25.7383	25.6592	25.1542	25.1932	25.9433	25.6069	25.4453	25.1716	25.508	25.8271	-1					14	14	14	40.4	40.4	40.4	55.917	0	140.75	3847200000	259	0.161286	0.574436	0.0690355	0.419023	0.0946805	0.695952	-0.0559626	-0.259237	0.0892315	0.737853	-0.0423694	-0.245474	A0A8V8TPY8;Q8IV08;A0A8V8TQH6;A0A8V8TRD4;A0A8V8TQH4;M0R3G9;M0R2W7;M0R1F7	A0A8V8TPY8;Q8IV08;A0A8V8TQH6;A0A8V8TRD4	Phospholipase D3	PLD3
23.0346	23.3233	23.3842	23.1926	23.1899	23.0165	22.6019	23.0844	23.4631	23.0254	23.1851	23.022	23.2492	23.0083	22.713	22.9482	-1					8	8	8	14.5	14.5	14.5	99.692	0.00028003	22.063	469480000	54	0.873758	0.0890017	0.2605	1.73335	0.568186	0.160213	0.200727	1.21422	0.0129081	0.958326	0.00648499	0.0382681	A0JP02;B4DJX4;A0A8V8TQ09;A0A8V8TQJ8;Q9HAU0;A0A8V8TQJ6;A0A8V8TRE5;H0YGJ6	A0JP02;B4DJX4;A0A8V8TQ09;A0A8V8TQJ8;Q9HAU0;A0A8V8TQJ6;A0A8V8TRE5	Pleckstrin homology domain-containing family A member 5	PLEKHA5
22.3117	21.1025	22.548	20.6537	22.3051	23.4055	22.5247	22.7526	22.3349	20.3522	22.1508	22.44	21.9842	20.9565	22.0473	20.8	-1			+	PYR_DMSO	3	3	3	23.9	23.9	23.9	23.915	0.00019631	4.2517	140320000	20	1.10136	0.0528397	-1.09301	-2.11171	0.850927	0.0777641	-0.927501	-1.69529	1.72781	0.0110456	-1.29999	-3.19511	A0A8V8TQL1;A0A8V8TQ23;A0A8V8TRF3;Q9Y6K0	A0A8V8TQL1;A0A8V8TQ23;A0A8V8TRF3;Q9Y6K0	Choline/ethanolaminephosphotransferase 1	CEPT1
24.3475	24.4385	24.6505	24.3677	24.0477	24.3094	24.1702	24.1942	24.4718	24.6738	24.779	24.8085	24.5207	24.6996	24.8927	24.4607	-1	+	+	+	115_DMSO;MTX_DMSO;PYR_DMSO	32	32	32	34.7	34.7	34.7	156.14	0	323.31	4623600000	577	1.66902	0.0162462	0.270663	3.08854	2.77756	0.00216365	0.50291	5.39679	2.22868	0.00474074	0.463097	4.16576	A0A8V8TQ67;Q7Z3K3;A0A8V8TQQ8;H0YCT3;H7C238;A6PW30;M0R2X2;E9PJY9;E9PIR8	A0A8V8TQ67;Q7Z3K3	Pogo transposable element with ZNF domain	POGZ
22.9904	23.0384	22.9427	23.0392	23.8899	23.9656	24.3627	24.1488	23.0551	22.8191	22.8245	22.5803	23.3098	22.6283	23.7368	22.9144	-1	+	+	+	115_DMSO;MTX_DMSO;PYR_DMSO	24	24	23	9.1	9.1	8.9	528.04	0	63.934	793030000	69	4.26055	0.000159468	-1.08911	-10.0948	3.94579	0.000611973	-1.27204	-8.88339	1.93885	0.00760157	-0.94445	-3.58941	A0A8V8TR92;A0A8V8TQB4;Q9NR09;A0A3B3IUB9;H7C094;H7C3P0	A0A8V8TR92;A0A8V8TQB4;Q9NR09;A0A3B3IUB9	Baculoviral IAP repeat-containing protein 6	BIRC6
23.7957	23.9208	23.9462	23.5774	23.3507	23.7396	20.8218	20.4837	23.9434	20.9775	20.9316	23.7462	24.271	19.5443	23.6633	20.1599	-1					21	2	0	45.7	2.2	0	74.114	0.00024956	13.992	334430000	34	1.04808	0.0597577	1.71106	2.02307	0.092449	0.701829	0.300733	0.253615	0.045043	0.859565	-0.189353	-0.129121	A0A8V8TQD7;A0A087WXY2	A0A8V8TQD7
25.9886	26.0465	26.3445	26.1834	26.0933	26.0854	25.7163	26.0792	26.4255	26.5057	26.5394	26.5192	26.4161	26.7148	26.6744	26.3966	-1		+	+	MTX_DMSO;PYR_DMSO	3	3	1	44.6	44.6	27.7	7.834	0	122.74	3867700000	143	0.565122	0.189791	0.147217	1.20885	2.72152	0.00225291	0.503922	5.26142	2.37063	0.00369635	0.556917	4.46513	A0A8V8TQE5;Q9NPE3;H0YM60;A0A8V8TP28;A0A8V8TPD4;A0A8V8TPK8;A0A8V8TQE9	A0A8V8TQE5;Q9NPE3;H0YM60;A0A8V8TP28;A0A8V8TPD4	H/ACA ribonucleoprotein complex subunit 3	NOP10
25.6666	25.7486	25.9299	25.7559	25.3136	25.4912	25.3751	25.5384	25.9673	25.9738	26.141	26.0056	25.9307	26.0499	26.1915	25.9186	-1	+	+	+	115_DMSO;MTX_DMSO;PYR_DMSO	57	57	57	45	45	45	197.58	0	323.31	14092000000	1046	2.41596	0.00358763	0.345677	4.56333	3.98195	0.000631579	0.592346	9.01567	3.4523	0.00139792	0.593089	7.23832	P52948;H0YEN4;A0A8V8TQF7;A0A8V8TR21;H0YCR0;A0A8V8TPX4;A0A8V8TRC7;A0A8V8TPW9;A0A3B3ITD8;H7C3P6;H0YDA1;A0A8V8TRD0;A0A8V8TQG5;A0A8V8TR23;A0A8V8TQG1;H0YDF4;A0A8V8TPX8;H0YCT1	P52948;H0YEN4;A0A8V8TQF7;A0A8V8TR21;H0YCR0;A0A8V8TPX4;A0A8V8TRC7;A0A8V8TPW9;A0A3B3ITD8;H7C3P6;H0YDA1	Nuclear pore complex protein Nup98-Nup96;Nuclear pore complex protein Nup98;Nuclear pore complex protein Nup96	NUP98
22.7028	22.7172	22.7581	22.8079	22.6044	22.8739	22.4801	22.653	22.9486	22.9844	23.2167	22.772	22.6257	22.831	22.9742	22.8057	-1		+		MTX_DMSO	7	4	4	28	20.2	20.2	53.713	0.0002482	13.742	342010000	44	0.501185	0.22237	0.093679	1.09536	1.42849	0.0212874	0.3276	2.66483	0.696077	0.117968	0.156334	1.43484	A0A8V8TQG7;Q12857;A0A8V8TQI3;B1AKN8;A0A8V8TQV0;A0A8V8TPN0;A0A590UK09;B1AKN5;B1AKN7;S4R3W2;A0A8V8TP49;B1AKN6;A0A8V8TP65;A0A590UK73;A0A590UJ82;S4R3K4;A0A8V8TPG7;A0A590UK38;A0A590UJU2;S4R308	A0A8V8TQG7;Q12857;A0A8V8TQI3;B1AKN8;A0A8V8TQV0;A0A8V8TPN0;A0A590UK09;B1AKN5;B1AKN7;S4R3W2;A0A8V8TP49;B1AKN6;A0A8V8TP65;A0A590UK73;A0A590UJ82	Nuclear factor 1 A-type;Nuclear factor 1	NFIA
22.7435	23.0959	23.1739	22.7177	23.0745	23.3138	23.0507	23.4563	23.0818	22.8036	22.8788	22.2034	23.2263	23.3999	22.9898	23.4621	-1		+		MTX_DMSO	11	11	11	35.2	35.2	35.2	64.383	0.0003076	30.309	501820000	86	0.974905	0.0699417	-0.291086	-1.90151	1.19412	0.0358122	-0.481936	-2.26671	0.118257	0.667242	0.0456963	0.317493	A0A8V8TQI9;A0A8V8TRD7;A0A8V8TQI4;A0A8V8TRE0;A0A8V8TQI8;Q13438;A0A8V8TQI0;A0A8V8TPZ4;A0A8V8TR31;A0A8V8TR34;B4E321;A0A8V8TQI2;A0A8V8TQ04;F8W1V2;A0A8V8TPZ9	A0A8V8TQI9;A0A8V8TRD7;A0A8V8TQI4;A0A8V8TRE0;A0A8V8TQI8;Q13438;A0A8V8TQI0;A0A8V8TPZ4;A0A8V8TR31;A0A8V8TR34;B4E321;A0A8V8TQI2	Protein OS-9	OS9
26.2186	26.2291	26.3665	26.316	25.2309	25.2864	25.2683	25.196	26.201	26.3535	26.3932	26.5686	26.141	26.3919	26.3716	26.2368	-1	+	+	+	115_DMSO;MTX_DMSO;PYR_DMSO	53	53	53	51	51	51	152.98	0	323.31	20493000000	1090	6.61294	0	1.03715	25.4264	5.17161	0.000653061	1.13371	14.5035	5.52292	0	1.03995	16.6456	A0A8V8TQJ0;P52701;A0A494C0M1;A0A8V8TQW9;A0A8V8TPJ4;A0A8V8TPR2;F8WAX8;C9JH55;C9J8Y8;C9J7Y7;F8W7G9	A0A8V8TQJ0;P52701;A0A494C0M1;A0A8V8TQW9	DNA mismatch repair protein Msh6	MSH6
23.9668	24.1003	24.2306	24.0714	24.3727	24.2602	24.551	24.606	23.7845	23.8151	23.7618	23.7095	23.887	23.7721	23.9306	24.1067	-1	+	+	+	115_DMSO;MTX_DMSO;PYR_DMSO	38	38	34	37.6	37.6	35.1	160.38	0	240.67	3210500000	383	1.98483	0.0087066	-0.355207	-3.67797	3.75073	0.000585009	-0.679768	-8.19865	2.58682	0.00290452	-0.523384	-4.94562	A0A8V8TRF6;A0A8V8TQK9;F8WA11;A0A8V8TLP7;Q7Z460;H0Y5T1;C9J151;C9JP76;H7C5M8	A0A8V8TRF6;A0A8V8TQK9;F8WA11;A0A8V8TLP7;Q7Z460;H0Y5T1	CLIP-associating protein 1	CLASP1
23.9948	23.8618	24.2494	24.1781	24.3352	24.4063	24.2847	24.3095	23.7416	24.0602	24.5197	24.3108	24.1464	24.2702	24.432	24.2724	-1	+			115_DMSO	35	35	33	32.3	32.3	30.9	204.22	0	168.67	3040100000	344	1.54277	0.0202513	-0.262873	-2.86384	0.468602	0.209728	-0.175841	-1.03647	0.361688	0.305455	-0.0536604	-0.836681	A0A8V8TQM4;A0A8V8TQZ3;Q8WWQ0;A0A8V8TPV5;A0A8V8TPK0;A0A8V8TP75;A0A8V8TPB8;A0A8V8TQP5;Q6RI45	A0A8V8TQM4;A0A8V8TQZ3;Q8WWQ0;A0A8V8TPV5;A0A8V8TPK0	PH-interacting protein	PHIP
25.6249	25.7433	25.741	25.7831	25.0253	24.9497	24.8964	25.1535	25.6516	25.9912	25.7945	25.9637	25.8143	25.975	26.116	25.7507	-1	+	+	+	115_DMSO;MTX_DMSO;PYR_DMSO	12	12	5	36.2	36.2	15.2	69.726	0	161.2	4425900000	267	4.46639	0.000196721	0.716869	10.9654	3.8983	0.000572614	0.84405	8.71227	4.01463	0.001225	0.9078	9.1367	A0A8V8TQV5;Q9BTA9;J3QTA0;A0A7P0T961;C9JVK6;A0A8V8TR65	A0A8V8TQV5;Q9BTA9;J3QTA0;A0A7P0T961	WW domain-containing adapter protein with coiled-coil	WAC
23.8683	23.79	23.9601	23.7404	24.3256	24.0613	24.3919	24.5544	23.6317	23.451	23.3506	23.5368	23.5034	23.8249	23.6685	23.3374	-1	+	+	+	115_DMSO;MTX_DMSO;PYR_DMSO	18	18	18	21.5	21.5	21.5	135.42	0	68.13	1390800000	139	2.31961	0.00430999	-0.493565	-4.35612	3.39741	0.000839572	-0.840776	-7.07233	2.65526	0.00257118	-0.749734	-5.10443	A0A8V8TQW4;O14617;A0A2R8Y4J3;K7ELX8;K7ERW8	A0A8V8TQW4;O14617	AP-3 complex subunit delta-1	AP3D1
25.9776	26.199	26.217	26.145	25.7211	25.7687	25.6524	25.6543	26.1984	26.2773	26.3736	26.4436	26.1731	26.4567	26.5053	26.3778	-1	+	+	+	115_DMSO;MTX_DMSO;PYR_DMSO	30	30	30	41.5	41.5	41.5	90.684	0	141.78	12003000000	685	3.40554	0.000893617	0.435516	7.09672	4.30521	0.000535948	0.624056	10.2782	3.88159	0.00116162	0.679089	8.65274	A0A8V8TR86;Q9BUQ8;A0A8V8TRI2;A0A8V8TQ76;H0YI52;F8VVA2;A0A8V8TQQ5	A0A8V8TR86;Q9BUQ8;A0A8V8TRI2;A0A8V8TQ76	Probable ATP-dependent RNA helicase DDX23	DDX23
22.7357	23.0744	23.1233	22.9664	22.8219	22.9297	22.7684	22.7982	22.9915	23.2392	23.0674	23.0368	23.4273	23.2353	23.2526	23.0845	-1		+	+	MTX_DMSO;PYR_DMSO	9	9	9	21.2	21.2	21.2	64.098	0.00030921	30.779	563580000	98	0.771507	0.116745	0.14544	1.56233	2.11775	0.00616405	0.254193	3.93993	2.76235	0.00242447	0.420393	5.35982	A0AV96;D6R9D6;B7Z8Z7;D6RBS9;D6REZ6;D6R9M7;D6RBP6;D6RA49;D6RFL5;D6RCT1;Q5T0W7;F8W9F8;Q8TBY0;Q9NQ94	A0AV96;D6R9D6;B7Z8Z7;D6RBS9;D6REZ6	RNA-binding protein 47	RBM47
25.2385	25.2444	24.7452	25.525	25.445	25.4011	25.9168	25.5271	25.1723	25.1773	24.976	24.7507	25.5224	24.9641	25.3568	24.861	-1		+	+	MTX_DMSO;PYR_DMSO	19	19	19	27.7	27.7	27.7	117.97	0.00029231	25.604	1297500000	79	0.984963	0.0681341	-0.384269	-1.91821	1.92811	0.00809756	-0.553473	-3.56887	1.04512	0.0498001	-0.396441	-2.01814	A0AVT1;H0Y8S8;H0Y9U5	A0AVT1	Ubiquitin-like modifier-activating enzyme 6	UBA6
23.8325	23.3248	23.6056	23.3719	23.2687	23.1313	23.2346	23.4826	23.5953	23.6264	23.9747	23.8761	23.6364	23.8961	24.0696	23.7768	-1		+	+	MTX_DMSO;PYR_DMSO	4	4	4	35.7	35.7	35.7	26.287	0.00023364	10.679	531310000	42	0.937328	0.0763034	0.254382	1.83909	2.20235	0.00526716	0.488816	4.11153	2.52257	0.00307791	0.565396	4.79955	J3KR33;A0JLT2	J3KR33;A0JLT2	Mediator of RNA polymerase II transcription subunit 19	MED19
22.7006	23.0479	22.9639	23.0568	22.939	23.1564	23.2525	23.3484	22.7669	22.824	22.8373	22.8865	22.6839	22.8302	23.0162	22.8263	-1		+	+	MTX_DMSO;PYR_DMSO	16	16	16	32.2	32.2	32.2	71.639	0	102.59	908850000	146	0.98457	0.068134	-0.231752	-1.91755	2.04489	0.00668147	-0.345361	-3.79522	1.62959	0.0136979	-0.334895	-3.01778	A0MZ66	A0MZ66	Shootin-1	KIAA1598
25.2669	25.3661	25.3881	25.0367	24.8745	25.2311	24.8916	25.0884	25.0895	25.4654	25.3961	25.3622	25.1765	25.247	25.1148	25.2932	-1		+		MTX_DMSO	15	15	15	39.7	39.7	39.7	67.867	0	323.31	4773000000	368	1.08019	0.0552072	0.243051	2.07647	1.38525	0.0234442	0.306938	2.59046	1.02829	0.0517898	0.186467	1.99017	A1L0T0;M0R026;M0QZX5;E9PJS0;M0R1B5;E9PL44	A1L0T0;M0R026	Acetolactate synthase-like protein	ILVBL
25.1989	24.8948	24.6691	25.0328	25.8508	26.0273	25.8633	26.0361	25.3279	24.9085	24.632	25.0008	25.2856	25.0936	25.1139	24.8327	-1	+	+	+	115_DMSO;MTX_DMSO;PYR_DMSO	6	6	6	44.7	44.7	44.7	9.7931	0.00027556	20.745	1489700000	103	3.72049	0.000619048	-0.995474	-8.0967	3.17215	0.00110314	-0.977086	-6.42289	3.72898	0.00110823	-0.862916	-8.12522	A2A2D0;P16949;E5RGX5;Q93045	A2A2D0;P16949	Stathmin	STMN1
23.7944	23.8612	23.9241	24.0176	23.7579	24.1292	23.8316	23.5946	23.8856	23.6907	24.1367	24.2491	24.0385	21.7225	23.5593	24.2356	-1					3	3	3	19	19	19	27.661	0	66.051	361740000	38	0.236322	0.458591	0.0709982	0.584259	0.42955	0.233999	0.162219	0.964765	0.318333	0.348785	-0.439318	-0.752052	P04156;A2A2V1;X6RKS3	P04156;A2A2V1;X6RKS3	Major prion protein	PRNP
21.9544	21.8972	21.6179	21.4823	21.9742	22.0917	21.6508	21.9542	21.9221	21.8984	22.2043	21.8899	22.2994	21.9995	22.3146	22.1306	-1			+	PYR_DMSO	6	6	6	11.7	11.7	11.7	83.87	0.00027285	20.004	163340000	29	0.57483	0.185471	-0.179761	-1.22587	0.199871	0.478521	0.0609746	0.505638	1.17374	0.0370287	0.268286	2.23257	A2AJT9;F2Z385;H7BXX2	A2AJT9;F2Z385	Uncharacterized protein CXorf23	CXorf23
22.7255	22.5139	23.5559	22.6809	24.0784	24.0282	23.6641	23.9532	22.5535	22.6775	23.4098	22.6495	22.1604	22.7416	22.8088	22.4711	-1	+	+	+	115_DMSO;MTX_DMSO;PYR_DMSO	8	8	8	44.6	44.6	44.6	27.295	0.00031348	32.153	402030000	54	2.25886	0.0046509	-1.06192	-4.2284	2.64514	0.00231546	-1.1084	-5.08073	3.67611	0.00107113	-1.38548	-7.94903	A2IDA3;P29372	A2IDA3;P29372	DNA-3-methyladenine glycosylase	MPG
23.0082	23.1753	23.2565	23.4747	23.1733	23.0256	22.9569	23.0897	23.3582	23.4242	23.1718	23.3624	23.55	23.5374	23.4086	23.4593	-1		+	+	MTX_DMSO;PYR_DMSO	24	24	24	15.5	15.5	15.5	268.57	0	93.191	1454800000	201	0.769244	0.117104	0.167299	1.55853	2.02024	0.00686995	0.267753	3.7469	3.53748	0.00142105	0.427433	7.50228	A2RRP1;A0A8V8TPS6;A0A8V8TQX6;H0Y5G7;A0A8V8TPL8;A0A8V8TQK6;A0A8V8TP87;A0A8V8TPT1;H7BZR3;H7C1U4;A0A8V8TQY0	A2RRP1;A0A8V8TPS6;A0A8V8TQX6;H0Y5G7	Neuroblastoma-amplified sequence	NBAS
23.7027	23.2812	22.7291	23.3831	23.9936	24.4585	23.8282	24.3029	23.8151	23.3685	23.2584	22.9515	23.5271	23.7797	23.1091	23.2977	-1	+	+	+	115_DMSO;MTX_DMSO;PYR_DMSO	39	39	39	27.9	27.9	27.9	214.82	0	131.32	1560500000	217	1.89854	0.0101639	-0.871769	-3.5126	1.881	0.00892806	-0.79743	-3.47939	1.90216	0.00801534	-0.717431	-3.51946	A3KMH1	A3KMH1	von Willebrand factor A domain-containing protein 8	VWA8
23.4738	24.7687	24.6316	24.3138	23.851	23.4996	23.5885	23.473	23.9106	23.9389	24.528	24.8824	24.0151	23.7148	23.4052	24.496	-1	+	+		115_DMSO;MTX_DMSO	7	7	7	7.7	7.7	7.7	154.31	0.00023753	11.544	580180000	28	1.20818	0.0406184	0.693942	2.29031	1.52113	0.017729	0.711948	2.82586	0.577239	0.161719	0.304771	1.23008	A3KN83;K7ES28;Q9Y2G9	A3KN83	Protein strawberry notch homolog 1	SBNO1
21.1887	21.1624	21.2652	21.3855	23.5579	24.2822	23.4274	23.8029	21.3829	21.1505	22.5898	21.4668	20.8815	21.5429	21.4974	21.6381	-1	+	+	+	115_DMSO;MTX_DMSO;PYR_DMSO	7	7	7	31.3	31.3	31.3	42.932	0.00027693	21.136	222050000	29	4.87766	0.000307692	-2.51716	-12.9154	2.89733	0.0017594	-2.12008	-5.69436	4.06368	0.00131104	-2.37763	-9.32106	A4D1E9;C9J8R7;C9JNI1;C9JEQ8	A4D1E9;C9J8R7;C9JNI1	GTP-binding protein 10	GTPBP10
23.5081	23.611	23.5795	23.5601	23.9425	23.9146	24.0433	24.0225	23.4876	23.2353	23.2953	23.2846	23.4817	23.157	23.2135	23.2754	-1	+	+	+	115_DMSO;MTX_DMSO;PYR_DMSO	33	33	33	18.8	18.8	18.8	266.94	0	166.28	1753200000	266	4.48109	0.00020339	-0.416065	-11.0301	4.31142	0.000541254	-0.655016	-10.3039	3.98804	0.00117365	-0.698822	-9.03811	A5YKK6;H3BMZ2;H3BNB1;H3BR89;H3BVC9;H3BMH0;H3BT18;H3BTH2;H3BU44	A5YKK6	CCR4-NOT transcription complex subunit 1	CNOT1
24.5599	25.4025	24.8039	24.6068	24.8184	24.5236	24.3843	22.131	25.3669	24.9905	24.9388	24.887	25.3614	25.1164	24.8089	25.3121	-1					3	3	3	20.5	20.5	20.5	13.847	0.00027093	19.501	890110000	35	0.650833	0.155614	0.878947	1.35755	0.86813	0.0746654	1.08151	1.72397	0.962269	0.0605323	1.1854	1.88052	A6NCC9;E9PME3;C9JHT9;C9JJV1;Q9Y5U2;E9PL88;C9JDU0	A6NCC9;E9PME3;C9JHT9;C9JJV1;Q9Y5U2;E9PL88;C9JDU0	Protein TSSC4	TSSC4
23.9293	23.6974	23.689	23.8365	24.2099	24.4451	24.3352	24.0872	24.0992	24.0794	23.6708	23.6323	24.4793	23.8055	23.7655	23.889	-1	+	+		115_DMSO;MTX_DMSO	7	7	7	40.5	40.5	40.5	34.006	0	129.59	864120000	138	2.59974	0.00263278	-0.481239	-4.97535	1.44134	0.0206381	-0.398901	-2.68702	0.762253	0.1001	-0.284486	-1.54677	A6NDG6;H3BV17	A6NDG6	Phosphoglycolate phosphatase	PGP
23.1538	23.0473	20.941	22.9006	24.2576	24.0081	23.5199	23.9686	23.1993	22.9669	23.3847	21.4039	21.8165	20.5237	21.1861	22.7004	-1	+	+	+	115_DMSO;MTX_DMSO;PYR_DMSO	4	4	4	22.1	22.1	22.1	33.62	0.00033602	40.691	228990000	32	1.39483	0.0270705	-1.42792	-2.6069	1.33717	0.0258305	-1.19986	-2.50833	2.5566	0.00306634	-2.38189	-4.87656	A6NDU8	A6NDU8	UPF0600 protein C5orf51	C5orf51
26.4473	26.6542	26.366	26.7129	25.9193	25.9838	26.002	25.9877	26.3136	26.4811	26.7142	26.7724	26.4932	26.3158	26.7418	26.7269	-1	+	+	+	115_DMSO;MTX_DMSO;PYR_DMSO	4	4	4	41.1	41.1	41.1	9.5355	0.00035002	45.989	1677400000	75	3.29318	0.00101695	0.571899	6.76563	2.83544	0.00193165	0.59714	5.53915	2.92219	0.00206298	0.59621	5.75758	A6NL93;A6NEL0;P05114	A6NL93;A6NEL0;P05114	Non-histone chromosomal protein HMG-14	HMGN1
26.4822	26.5842	26.6709	26.7068	26.116	26.1314	26.1495	26.2402	26.6859	26.7272	26.9028	26.8751	26.7376	26.7585	26.9821	26.7621	-1	+	+	+	115_DMSO;MTX_DMSO;PYR_DMSO	41	41	2	34.9	34.9	1.4	213.47	0	323.31	19804000000	946	3.65768	0.000709924	0.451727	7.88835	4.37409	0.000425532	0.638456	10.5669	4.27995	0.00172687	0.650775	10.1741	A6NEM2	A6NEM2		HCFC1
22.593	22.422	22.2058	22.282	22.2182	21.125	22.3986	22.4063	22.6673	22.0421	21.9498	21.7264	22.3394	22.0169	20.8884	20.4805	-1					5	5	5	19.9	19.9	19.9	31.707	0.00025069	14.248	166620000	39	0.483086	0.233075	0.338663	1.06275	0.0570951	0.808811	0.0594106	0.161755	0.515989	0.192867	-0.605692	-1.12187	A6NF51;O95861;F8VVW8;F8VZG4;F8W1J0	A6NF51;O95861;F8VVW8;F8VZG4;F8W1J0	3(2),5-bisphosphate nucleotidase 1	BPNT1
24.1768	23.9511	24.1385	24.1818	24.5537	24.5855	24.4717	24.6729	24.1769	24.0071	23.7409	23.9955	24.3282	23.8456	24.0891	23.837	-1	+	+	+	115_DMSO;MTX_DMSO;PYR_DMSO	8	8	8	33.6	33.6	33.6	25.895	0.0002809	22.246	1280900000	118	3.26784	0.00107521	-0.458912	-6.6927	3.00298	0.00154839	-0.590869	-5.96663	2.34274	0.00387653	-0.545999	-4.40534	A6NFX8;Q9UKK9;A6NCQ0;A6NJU6;H0YEY4;C9JYY9	A6NFX8;Q9UKK9;A6NCQ0;A6NJU6	ADP-sugar pyrophosphatase	NUDT5
23.2995	23.5447	23.3688	23.3873	23.9014	23.5484	23.6483	23.8323	21.154	22.9046	22.6655	22.9703	21.512	23.0536	23.1955	23.1313	-1	+	+	+	115_DMSO;MTX_DMSO;PYR_DMSO	2	2	2	33.6	33.6	33.6	16.979	0.00028321	22.994	267820000	34	1.86395	0.0106075	-0.332518	-3.44726	1.62131	0.0144881	-1.30898	-3.00298	1.30007	0.0274146	-1.00951	-2.44529	A6NGJ0;P51808;F2Z328	A6NGJ0;P51808;F2Z328	Dynein light chain Tctex-type 3	DYNLT3
22.9246	22.6598	22.2455	22.4162	21.0327	22.8297	21.6333	20.9734	23.3707	23.2542	22.2016	20.8788	21.5869	20.3059	21.8583	22.3059	-1					3	3	3	20	20	20	17.627	0.00021227	6.643	138600000	21	1.07829	0.0555324	0.944254	2.07331	0.515571	0.184009	0.809041	1.12112	0.0599574	0.817586	-0.103008	-0.1694	E9PIZ0;C9JST7;A6NGW1;O95070	E9PIZ0;C9JST7;A6NGW1;O95070	Protein YIF1A	YIF1A
24.3464	24.5129	24.8201	24.6831	24.3963	24.6342	24.5354	24.6082	24.4997	24.5222	25.0006	25.0094	24.508	24.5482	25.083	24.7582	-1					28	28	27	29.4	29.4	29.4	152.6	0	241.77	3400500000	411	0.155912	0.585138	0.047112	0.406649	0.680154	0.11949	0.214469	1.40772	0.602534	0.1506	0.180837	1.27417	A6NHB5;Q14202;A6NHN7;A6NL54	A6NHB5;Q14202;A6NHN7	Zinc finger MYM-type protein 3	ZMYM3
24.1143	25.0056	22.9626	24.8511	24.1881	23.9414	23.85	23.995	24.8625	23.7745	21.1678	23.5948	24.7414	19.9324	22.9359	24.1591	-1					5	4	4	11.7	8.4	8.4	34.803	0.00023652	11.251	535090000	23	0.201212	0.509406	0.239819	0.508581	0.354307	0.293506	-0.643713	-0.822442	0.437299	0.244775	-1.05142	-0.979098	A6NHQ2	A6NHQ2	rRNA/tRNA 2-O-methyltransferase fibrillarin-like protein 1	FBLL1
26.9055	26.9872	27.1323	27.0718	26.768	26.7943	26.5312	26.6285	27.0059	27.1238	27.3252	27.3508	27.0809	27.2109	27.4644	27.1236	-1	+	+	+	115_DMSO;MTX_DMSO;PYR_DMSO	91	91	91	55.6	55.6	55.6	226.37	0	323.31	67020000000	2343	2.31569	0.00429718	0.343703	4.34781	2.6339	0.00233046	0.520896	5.0545	2.65496	0.00256894	0.539429	5.10372	A6NHR9;A0A8I5KRS9;J3KTL8;A0A8I5KW02;A0A8I5KQZ7;A0A2R8YCU7;A0A2R8YE92;J3KRK8;J3QSH1	A6NHR9;A0A8I5KRS9;J3KTL8	Structural maintenance of chromosomes flexible hinge domain-containing protein 1	SMCHD1
21.9631	21.8565	20.5311	21.8915	22.3596	23.2062	22.7752	22.5628	20.5873	20.4913	21.1234	20.7101	20.9942	21.0479	20.6841	20.9914	-1	+	+	+	115_DMSO;MTX_DMSO;PYR_DMSO	3	3	3	11.6	11.6	11.6	48.891	0.00021501	7.0616	72550000	10	1.6187	0.0176683	-1.16539	-2.99832	3.90733	0.0005762	-1.99792	-8.74461	3.9828	0.00115294	-1.79651	-9.01882	A6NHV6;B4DZM6;Q99640;I3L1H7;I3L4K3;I3L3P0;I3L136	A6NHV6;B4DZM6;Q99640	Membrane-associated tyrosine- and threonine-specific cdc2-inhibitory kinase	PKMYT1
22.4298	22.1539	22.4096	22.7085	22.2768	22.2645	22.7628	22.8154	22.5601	22.1635	22.6028	22.3015	22.5568	22.2434	22.7046	22.611	-1					4	4	3	22.7	22.7	19.1	28.136	0.00021084	6.3122	264180000	36	0.222782	0.476522	-0.104432	-0.555385	0.278037	0.371724	-0.122878	-0.671013	0.00167804	0.994621	-0.000908375	-0.00503798	A6NIH7	A6NIH7	Protein unc-119 homolog B	UNC119B
23.7822	23.1463	23.4914	24.1476	24.097	25.2966	24.1139	24.8584	23.739	23.2276	24.0515	23.3737	23.8911	23.7515	23.582	23.5647	-1	+	+	+	115_DMSO;MTX_DMSO;PYR_DMSO	3	3	3	27.6	27.6	27.6	18.529	0.00028209	22.519	494430000	47	1.39845	0.0267857	-0.949595	-2.61312	1.53726	0.0171136	-0.993508	-2.85416	1.58415	0.014847	-0.894167	-2.93689	A6NJD9;A8MVT4;A8MYK1;Q16540;H7C2P7	A6NJD9;A8MVT4;A8MYK1;Q16540;H7C2P7	39S ribosomal protein L23, mitochondrial	MRPL23
22.0823	24.7259	25.1187	25.1997	24.8932	24.8034	25.1113	25.2088	25.1557	24.8437	25.2391	24.9578	25.0233	25.085	25.2745	24.9861	-1					40	4	1	28.9	3.2	0.8	197.62	0.00026157	16.76	731350000	29	0.431334	0.267249	-0.722506	-0.968071	0.129472	0.612297	0.0449157	0.344517	0.329578	0.336954	0.0880718	0.774241	J3KNE0;A6NKT7	J3KNE0;A6NKT7	RanBP2-like and GRIP domain-containing protein 3	RGPD3
32.5401	32.2052	32.6635	32.2159	32.0636	32.2504	31.4161	32.0638	32.2444	32.474	31.8906	32.134	32.1743	32.5456	31.7156	32.2751	-1					18	5	5	39.6	14.8	14.8	39.206	0	128.29	122580000000	394	1.10348	0.0525352	0.457724	2.11525	0.493564	0.194954	0.237288	1.08166	0.40079	0.272121	0.229199	0.91107	A6NL76;P68133;P68032;P63267;P62736;A0A804HKV3;C9JFL5;F6UVQ4;F6QUT6;F8WB63;B8ZZJ2;F8WCH0	A6NL76;P68133;P68032;P63267;P62736;A0A804HKV3;C9JFL5;F6UVQ4;F6QUT6;F8WB63;B8ZZJ2	Actin, alpha skeletal muscle;Actin, alpha cardiac muscle 1;Actin, gamma-enteric smooth muscle;Actin, aortic smooth muscle	ACTA1;ACTC1;ACTG2;ACTA2
26.2306	26.254	26.0976	25.922	25.6659	26.7243	26.093	26.0747	21.5247	26.1278	26.2765	20.9051	25.9319	21.4001	25.9988	26.6085	-1					2	2	2	26.1	26.1	26.1	17.963	0.00035537	47.86	1408800000	42	0.0196325	0.930767	-0.0133681	-0.0577788	0.83145	0.0813142	-2.43095	-1.66278	0.417935	0.258344	-1.15464	-0.943176	E9PJK1;E9PRJ8;H0YDL9;H0YDJ9;E9PIF1;A6NMH8;H0YEE2;P60033	E9PJK1;E9PRJ8;H0YDL9;H0YDJ9;E9PIF1;A6NMH8;H0YEE2;P60033	Tetraspanin;CD81 antigen	CD81
24.0489	24.0901	24.2793	24.2844	23.9026	23.6686	23.5662	23.8176	24.103	24.334	24.2612	24.4021	24.1294	24.2068	24.2728	24.1228	-1	+	+	+	115_DMSO;MTX_DMSO;PYR_DMSO	35	35	35	36.5	36.5	36.5	165.91	0	313.03	3059300000	355	2.38149	0.00384771	0.436944	4.48853	2.79007	0.00212803	0.536315	5.42734	2.75596	0.00246183	0.444221	5.34433	P09884;A6NMQ1;A0A7I2V2V3	P09884;A6NMQ1	DNA polymerase alpha catalytic subunit;DNA polymerase	POLA1
23.3013	22.966	22.7182	23.6095	24.1814	23.3336	23.7366	24.1283	22.7475	23.1174	22.5956	22.5773	23.5923	20.5494	22.8868	20.1341	-1	+	+	+	115_DMSO;MTX_DMSO;PYR_DMSO	3	2	2	33.6	25.7	25.7	15.634	0.00020333	5.1598	317790000	37	1.33989	0.0305433	-0.69618	-2.51295	2.45386	0.00334688	-1.08552	-4.64645	1.24148	0.0316992	-2.0543	-2.3463	A6NMQ3;Q5T5H1;O43768;A0A1W2PRU0	A6NMQ3;Q5T5H1;O43768;A0A1W2PRU0	Alpha-endosulfine	ENSA
23.9092	23.7468	23.6633	24.1198	23.6605	23.7408	23.7854	24.0667	24.2971	23.712	23.3709	23.4756	23.9433	23.9293	23.801	23.7052	-1					6	6	6	50	50	50	21.932	0.0003095	31.021	801640000	91	0.130553	0.635063	0.0464635	0.347101	0.171251	0.52613	-0.0994463	-0.441762	0.110945	0.684632	0.0314083	0.299642	C9JH92;A6NP24;Q08257	C9JH92;A6NP24;Q08257	Quinone oxidoreductase	CRYZ
22.5934	23.0606	22.5578	22.5803	22.4448	22.1626	22.0714	21.0856	22.8589	21.9631	21.9195	21.9609	22.1809	21.063	22.0274	22.3025	-1	+			115_DMSO	6	6	6	21.5	21.5	21.5	38.026	0.00025667	15.639	204910000	29	1.25351	0.0365845	0.756904	2.36657	0.256979	0.397624	0.234499	0.627615	0.0404542	0.872785	-0.0476694	-0.1165	A6PVU8;Q9NNX1	A6PVU8;Q9NNX1	Tuftelin	TUFT1
22.6243	22.5606	22.7235	22.8456	22.9601	23.0714	22.7254	23.317	22.7521	22.8184	22.8549	22.3787	22.9973	22.5044	22.4333	22.2205	-1	+		+	115_DMSO;PYR_DMSO	7	5	4	18.2	13.8	11.3	61.257	0.00023958	11.999	293940000	63	1.27086	0.0351	-0.329971	-2.39586	0.991086	0.0569059	-0.317444	-1.92838	1.23629	0.0320689	-0.479583	-2.33755	A6PW57;Q99755;A6PW58;A2A5X0	A6PW57;Q99755	Phosphatidylinositol 4-phosphate 5-kinase type-1 alpha	PIP5K1A
22.5827	22.7125	22.421	22.5128	22.3704	22.0666	21.9647	22.3233	22.7886	22.9723	22.5164	22.9406	22.7879	22.8019	22.4579	22.8913	-1	+	+	+	115_DMSO;MTX_DMSO;PYR_DMSO	4	4	4	25.9	25.9	25.9	29.747	0.00027367	20.251	275180000	50	1.7543	0.0135024	0.376017	3.24359	2.3183	0.00406021	0.623219	4.35334	2.17064	0.00524348	0.55349	4.04676	A6XND0;P17936;C9JMX4;H0Y485;H0Y5K2;B3KWK7	A6XND0;P17936;C9JMX4;H0Y485;H0Y5K2;B3KWK7	Insulin-like growth factor-binding protein 3	IGFBP3
22.2287	22.0882	21.6715	22.1152	21.8912	19.7103	22.7594	22.2066	22.1992	21.9195	21.842	21.6046	21.7894	21.5072	21.4689	21.949	-1					5	5	3	18.8	18.8	13.5	46.319	0.0002368	11.328	147220000	32	0.22736	0.470011	0.384014	0.56519	0.138972	0.591771	0.249451	0.367087	0.0183761	0.940383	0.0367289	0.0541547	A8MUM1;Q53HC9;F8WDS8;C9J0U9;D3YTH5;F8WDX0;C9JVR6	A8MUM1;Q53HC9;F8WDS8;C9J0U9;D3YTH5	Protein TSSC1	TSSC1
27.8466	28.0137	28.0333	27.9079	27.7801	27.7771	28.1343	28.1415	27.5266	27.6509	27.7142	27.8731	27.6984	28.2379	27.7977	27.9214	-1		+		MTX_DMSO	7	7	7	35.4	35.4	35.4	17.692	0	79.749	6954900000	196	0.0239106	0.916002	-0.00789928	-0.0700478	1.10267	0.0431893	-0.267047	-2.1139	0.104461	0.700068	-0.044404	-0.283652	H7BY10;K7EJV9;K7ERT8;A8MUS3;P62750;K7EMA7	H7BY10;K7EJV9;K7ERT8;A8MUS3;P62750;K7EMA7	60S ribosomal protein L23a	RPL23A
22.3357	22.1528	22.0548	21.7504	22.1592	22.2112	22.5464	22.8011	21.996	21.3083	21.6116	21.8924	22.1764	20.073	22.112	21.4914	-1		+		MTX_DMSO	4	4	4	16.6	16.6	16.6	40.148	0.00021867	7.678	141850000	14	0.934457	0.07694	-0.35609	-1.83432	1.82393	0.00990215	-0.727421	-3.37233	0.968207	0.0597579	-0.966313	-1.89038	A8MX49;P49593;B5MCT7;C9J2F3;C9JL74	A8MX49;P49593;B5MCT7;C9J2F3	Protein phosphatase 1F	PPM1F
29.2692	29.3672	29.5248	29.4384	29.2687	29.3162	29.2643	29.3385	29.4736	29.4669	29.7816	29.7914	29.5597	29.5892	29.8463	29.5439	-1		+	+	MTX_DMSO;PYR_DMSO	34	34	34	44.1	44.1	44.1	99.966	0	323.31	112390000000	1511	0.914941	0.0806809	0.102988	1.80188	1.92321	0.00825298	0.331453	3.55952	2.43383	0.00345468	0.337867	4.6024	A8MXP9;P43243;A0A0R4J2E8;D6REM6;D6R991;H0Y8T4;B3KM87;D6RBK5;D6RIA2;D6RE02;D6RBI2;D6R8Z5;D6REK4;D6RCM3;A0A1B0GX04;D6RBS2;D6RAY2;D6RAM9;D6R9F3;D6RB45	A8MXP9;P43243;A0A0R4J2E8;D6REM6;D6R991;H0Y8T4	Matrin-3	MATR3
25.2086	26.1485	25.5134	25.744	25.7977	25.7839	20.0815	25.3192	25.4305	25.9388	25.8367	25.3335	25.8518	25.8096	25.5648	25.8511	-1					3	3	3	29.6	29.6	29.6	18.331	0.00019697	4.3366	1064900000	17	0.449251	0.255736	1.40805	1.0011	0.444324	0.225291	1.38927	0.992047	0.499826	0.202124	1.52373	1.09292	A8MXQ1;P53801;A8MZH8	A8MXQ1;P53801	Pituitary tumor-transforming gene 1 protein-interacting protein	PTTG1IP
24.2388	23.9006	23.9391	23.9484	24.3865	24.6261	24.112	24.1965	24.0794	24.0943	24.0228	24.1115	24.0944	24.4829	23.9607	24.3438	-1	+	+		115_DMSO;MTX_DMSO	11	11	11	51.5	51.5	51.5	42.233	0.00030441	29.35	1251800000	135	1.23812	0.0381002	-0.323548	-2.34063	1.14758	0.0396947	-0.253247	-2.18883	0.276907	0.39467	-0.109824	-0.668704	A8MXV4	A8MXV4	Nucleoside diphosphate-linked moiety X motif 19, mitochondrial	NUDT19
26.1751	26.3287	26.2498	26.2585	25.4782	25.6503	25.597	25.6673	26.4684	26.4142	26.6596	26.4671	26.4886	26.426	26.7808	26.353	-1	+	+	+	115_DMSO;MTX_DMSO;PYR_DMSO	7	7	7	11	11	11	103.39	0	276.72	6505200000	292	4.76584	0.000262295	0.654824	12.3556	4.92201	0.000839161	0.904128	13.1441	3.94217	0.00109192	0.913878	8.87025	A9Z1X7;Q8IYB3;M0R088;M0R1E7;M0QXG5	A9Z1X7;Q8IYB3;M0R088	Serine/arginine repetitive matrix protein 1	SRRM1
26.5772	26.4633	26.2835	26.2445	24.4481	24.4322	24.7372	24.6005	26.7977	26.7879	26.5104	26.5255	26.8013	26.8771	26.6786	26.293	-1	+	+	+	115_DMSO;MTX_DMSO;PYR_DMSO	18	18	11	44.3	44.3	32	57.208	0	323.31	9212500000	320	5.62835	0.000716418	1.83761	17.3456	5.94548	0	2.10092	19.6273	5.12042	0.00112	2.108	14.2143	B0QYD3;Q9UH17;P31941	B0QYD3;Q9UH17	DNA dC->dU-editing enzyme APOBEC-3B	APOBEC3B
26.513	26.6352	26.4888	26.3508	25.7778	25.5938	25.6114	25.753	26.5143	26.3915	26.5538	26.4312	26.403	26.5332	26.4246	26.4534	-1	+	+	+	115_DMSO;MTX_DMSO;PYR_DMSO	7	7	2	12.5	12.5	7	64.929	0	259.6	7043400000	272	4.43278	0.000189723	0.812972	10.8187	4.91117	0.000827586	0.788718	13.0878	5.06612	0.00109091	0.769579	13.9135	B0QYK0;Q01844;A0A0D9SFL3;C9JGE3	B0QYK0;Q01844;A0A0D9SFL3;C9JGE3	RNA-binding protein EWS	EWSR1
22.5558	22.8528	22.333	21.5398	22.3958	21.4088	21.601	21.8433	21.8182	22.3032	22.2299	22.3412	20.755	22.4565	22.1856	22.5617	-1					3	3	3	15.6	15.6	15.6	25.721	0.00075858	3.4585	148120000	23	0.698177	0.138146	0.508081	1.43841	0.71683	0.109642	0.36088	1.47007	0.143231	0.613823	0.177439	0.377114	B0QYW5;F6RTR7;O43808;F8WE74	B0QYW5;F6RTR7;O43808;F8WE74	Peroxisomal membrane protein PMP34	SLC25A17
25.1995	25.0537	25.354	25.5273	23.9668	24.2745	24.3049	24.8064	24.9176	25.3263	25.0026	25.0348	25.1948	24.9064	24.833	25.2293	-1	+	+	+	115_DMSO;MTX_DMSO;PYR_DMSO	8	8	8	34.6	34.6	34.6	30.693	0.00034941	45.776	1913900000	104	2.47583	0.00327422	0.945428	4.69506	2.02275	0.00677918	0.732153	3.75179	1.89364	0.00806325	0.702686	3.50329	B0S8I6;Q14320;Q9Y247	B0S8I6;Q14320	Protein FAM50A	FAM50A
25.8136	24.9054	24.6519	25.0552	25.8575	25.0201	24.7992	25.2397	25.4215	24.6391	25.1587	24.6436	25.4963	25.0476	24.8956	25.0422	-1					1	1	1	21.5	21.5	21.5	11.896	0.00024882	13.846	864290000	80	0.136966	0.622295	-0.12258	-0.362346	0.38353	0.268405	-0.263403	-0.878442	0.159154	0.581227	-0.108698	-0.414125	B1AH87;P30536	B1AH87;P30536	Translocator protein	TSPO
22.3614	22.1622	22.2452	22.4593	22.2101	22.5757	22.3575	22.5578	22.0288	22.0053	22.3153	21.8764	21.9855	22.16	22.1287	22.2906	-1		+	+	MTX_DMSO;PYR_DMSO	6	6	2	13.6	13.6	5.4	78.329	0.00022599	8.9956	155980000	25	0.496435	0.224819	-0.118259	-1.08683	1.56402	0.0162332	-0.368837	-2.90128	1.41822	0.0206957	-0.284055	-2.64713	B1AHL2	B1AHL2	Fibulin-1	FBLN1
23.75	23.6364	23.8397	23.5536	22.8437	23.5737	23.1289	22.7688	23.3037	23.6165	23.3785	23.5672	23.5484	23.5297	23.4193	23.7917	-1	+		+	115_DMSO;PYR_DMSO	5	5	5	30.7	30.7	30.7	24.576	0.00030713	30.157	382960000	55	1.72797	0.0143804	0.616158	3.19541	1.01499	0.0539689	0.387698	1.96807	1.32434	0.0261023	0.493514	2.48648	B1AJQ6;Q86Y82	B1AJQ6;Q86Y82	Syntaxin-12	STX12
24.6486	24.4543	24.297	24.4945	24.9912	25.37	25.2408	25.5086	24.6315	24.3166	24.0737	24.3307	24.7058	24.3361	24.4376	24.3122	-1	+	+	+	115_DMSO;MTX_DMSO;PYR_DMSO	8	8	8	57.5	57.5	57.5	20.808	0.00033467	40.272	1705500000	116	3.0567	0.00131257	-0.804058	-6.10874	2.98703	0.00158	-0.93953	-5.92492	2.95145	0.00194872	-0.829716	-5.83266	B1AJY7;O75832;B1AJY5;B1AJY6	B1AJY7;O75832;B1AJY5	26S proteasome non-ATPase regulatory subunit 10	PSMD10
24.0258	23.4848	23.2832	23.7673	24.1035	24.6987	24.2413	24.5718	23.9199	23.6909	23.6827	23.3531	23.8246	23.7554	23.5563	23.7915	-1	+	+	+	115_DMSO;MTX_DMSO;PYR_DMSO	8	8	8	59.2	59.2	59.2	20.539	0.00028612	23.858	971700000	90	1.92993	0.00963529	-0.763564	-3.57235	2.19226	0.00545388	-0.742172	-4.09087	2.3568	0.00382609	-0.671875	-4.43541	B1AL05;Q8N983;H0YBU8;H0Y6Y8;M0R051	B1AL05;Q8N983;H0YBU8;H0Y6Y8	39S ribosomal protein L43, mitochondrial	MRPL43
21.1873	21.7492	19.9543	21.3003	22.4878	22.4238	22.548	22.5778	21.6917	20.81	21.1245	21.282	21.1682	20.7191	21.148	21.4713	-1	+	+	+	115_DMSO;MTX_DMSO;PYR_DMSO	4	4	4	23.7	23.7	23.7	35.58	0.00028409	23.261	126350000	25	2.04216	0.00740114	-1.46157	-3.78986	3.33098	0.00107478	-1.2823	-6.87559	3.90303	0.00120419	-1.38268	-8.72918	B1AL69;Q7L3B6	B1AL69;Q7L3B6	Hsp90 co-chaperone Cdc37-like 1	CDC37L1
23.9679	23.9934	23.9297	24.0469	23.8558	23.6968	23.9933	24.0667	23.8246	23.633	23.447	23.7432	23.4638	23.7319	23.613	23.3153	-1		+	+	MTX_DMSO;PYR_DMSO	14	7	7	55.8	26.3	26.3	31.392	0.00024319	12.737	1055300000	84	0.424592	0.272809	0.0813384	0.955565	1.08809	0.0446967	-0.241164	-2.08961	1.65147	0.0129853	-0.37212	-3.05696	B1ALA9;P60891;A0A2R8Y7H4;A0A0B4J207;P21108;A0A6Q8PGP2;A0A6Q8PEU0;A0A6Q8PG82;A0A6Q8PHK9;B1ALA7;A0A0A0MRQ9;A0A6Q8PHI4;Q15244;A0A6Q8PGF9;A0A6Q8PG13;A0A6Q8PGX9	B1ALA9;P60891;A0A2R8Y7H4	Ribose-phosphate pyrophosphokinase 1	PRPS1
22.954	22.548	22.8925	22.259	21.5233	21.5361	22.0995	21.7952	22.8926	23.1258	22.4364	22.2768	22.9152	22.4042	22.2189	22.4229	-1	+	+	+	115_DMSO;MTX_DMSO;PYR_DMSO	6	6	6	21.2	21.2	21.2	47.626	0.00024704	13.431	239200000	47	2.33144	0.00418962	0.924849	4.38125	2.12168	0.00616229	0.944387	3.94783	2.01255	0.00661458	0.751776	3.73187	B1ALY0;C9JA33;Q8IXS6;C9JZH4	B1ALY0;C9JA33;Q8IXS6;C9JZH4	Paralemmin-2	PALM2-AKAP2;PALM2
23.9218	23.9355	24.2567	24.2182	23.6645	23.6843	23.9557	24.0565	23.7182	23.6598	23.7894	23.6506	23.5427	23.7971	23.7727	23.287	-1					11	8	8	35.5	29.5	29.5	49.303	0	89.191	592900000	62	0.931251	0.0774977	0.242788	1.82899	0.626868	0.137126	-0.135731	-1.3163	0.769537	0.0982086	-0.240354	-1.55902	B1AMS2;Q14141	B1AMS2;Q14141	Septin-6	2023-09-06
22.8429	22.8627	22.9283	22.3779	22.2152	22.6102	22.2654	22.9344	22.6554	22.9256	22.7267	22.5579	22.6784	23.1648	23.2197	22.5004	-1					5	5	3	17.1	17.1	13.2	33.538	0.0002302	9.7773	275850000	37	0.546055	0.198771	0.246625	1.17527	0.52454	0.179774	0.210077	1.13712	0.777503	0.0961547	0.384509	1.57241	P22415;B1AQP1;E9PME6	P22415;B1AQP1;E9PME6	Upstream stimulatory factor 1	USF1
22.7234	22.2753	22.4483	22.2028	22.0903	21.9551	21.9711	21.8866	22.0385	21.9656	22.2927	21.7878	22.5409	22.1843	21.7369	21.8714	-1	+			115_DMSO	6	6	6	11.5	11.5	11.5	83.653	0.00022701	9.2235	211280000	17	1.91493	0.00992093	0.436718	3.54373	0.153912	0.560115	0.0454082	0.402021	0.236727	0.449512	0.10762	0.585117	B1AUU8;P42566	B1AUU8;P42566	Epidermal growth factor receptor substrate 15	EPS15
23.1745	23.4864	23.761	23.2616	22.654	23.1435	22.8486	23.3041	23.3489	23.5343	23.7805	23.7303	22.9796	24.032	23.7148	23.5303	-1	+	+	+	115_DMSO;MTX_DMSO;PYR_DMSO	9	9	9	46	46	46	39.241	0.00034153	42.649	681530000	102	1.16053	0.0455789	0.433339	2.21047	1.87618	0.00902218	0.610998	3.47029	1.14244	0.0397015	0.576647	2.18023	B2WTI3;B2WTI4;K7EJU9;Q6NYC1	B2WTI3;B2WTI4;K7EJU9;Q6NYC1	Bifunctional arginine demethylase and lysyl-hydroxylase JMJD6	JMJD6
25.8763	25.9457	26.0777	25.9157	26.5693	26.4873	26.5979	26.6422	25.5117	25.6542	25.7151	25.7274	25.8743	25.7975	25.8279	25.7022	-1	+	+	+	115_DMSO;MTX_DMSO;PYR_DMSO	16	16	16	50.5	50.5	50.5	41.581	0	104.59	5871400000	285	4.55963	0.000218182	-0.620349	-11.3819	5.35055	0.000842105	-0.922074	-15.5593	5.39566	0	-0.773677	-15.8368	B3KS98;O15372;E5RJT0;E5RGU4;E5RFH0;E5RFW7	B3KS98;O15372;E5RJT0	Eukaryotic translation initiation factor 3 subunit H	EIF3H
24.5469	24.5218	24.839	24.555	23.8306	23.8352	24.1762	24.0832	24.2938	24.5656	24.6302	24.7235	24.2783	24.5967	24.563	24.4299	-1	+	+	+	115_DMSO;MTX_DMSO;PYR_DMSO	10	10	9	40.4	40.4	35.5	28.207	0.00027824	21.509	1495400000	101	2.82062	0.00167367	0.634432	5.50247	2.38206	0.00374577	0.572028	4.48977	2.27772	0.00425578	0.485722	4.26781	H0YMJ0;H0YLJ3;B3KTM8;Q9UBU8;H0YM21;H0YMT8;H0YNE0;H0YLV1;H0YNX3	H0YMJ0;H0YLJ3;B3KTM8;Q9UBU8;H0YM21;H0YMT8;H0YNE0;H0YLV1	Mortality factor 4-like protein 1	MORF4L1
23.9542	23.5226	24.068	24.1568	21.3487	19.8998	23.9689	23.3331	23.4991	24.0089	23.8365	23.9712	24.0178	23.6621	23.917	23.8689	-1					5	5	5	30.4	30.4	30.4	28.481	0.00023725	11.474	341730000	30	0.972653	0.0704764	1.78779	1.89776	0.914869	0.0668144	1.69133	1.80176	0.943887	0.0629632	1.72884	1.84999	Q9H3R5;B3KVZ3;H0Y9E6	Q9H3R5;B3KVZ3;H0Y9E6	Centromere protein H	CENPH
26.9141	26.7433	26.5895	26.5057	26.9338	26.5922	26.5995	26.8755	26.4994	26.5652	26.0439	26.1533	26.4005	26.2267	26.0118	26.2748	-1		+	+	MTX_DMSO;PYR_DMSO	11	11	10	51.3	51.3	51.3	32.616	0	323.31	7025000000	320	0.1919	0.524027	-0.0620875	-0.488051	1.49533	0.018651	-0.434784	-2.78077	2.29836	0.0040774	-0.521786	-4.31121	B4DDF4;B4DUT8;Q99439;H3BVI6;A0A087X271;K7ES69;A0A087X1X5;H3BQH0;A0A087WV51;U3KPS3	B4DDF4;B4DUT8;Q99439;H3BVI6;A0A087X271;K7ES69	Calponin;Calponin-2	CNN2
24.2206	24.4512	24.5826	24.3463	24.1729	24.3111	24.1032	24.2423	24.349	24.4904	24.7399	24.605	24.2748	24.6583	24.9144	24.4903	-1	+	+	+	115_DMSO;MTX_DMSO;PYR_DMSO	12	12	12	50.8	50.8	50.8	53.587	0.00037951	56.631	2372600000	213	1.13434	0.0485885	0.192817	2.16671	1.93795	0.00796445	0.338751	3.58768	1.4196	0.0206044	0.377097	2.6495	B4DVT3;B4DJL6;Q96SY0;H3BRY6	B4DVT3;B4DJL6;Q96SY0;H3BRY6	von Willebrand factor A domain-containing protein 9	VWA9
27.439	26.9181	26.5057	27.0879	27.3997	27.7877	27.4863	27.7915	27.4288	27.166	27.1067	26.5754	27.3395	27.2002	26.7631	26.971	-1	+	+	+	115_DMSO;MTX_DMSO;PYR_DMSO	15	15	14	40.6	40.6	38.6	51.712	0	323.31	15421000000	534	1.54762	0.0201663	-0.628637	-2.87238	1.4253	0.0214138	-0.547069	-2.65932	1.8216	0.00914466	-0.547838	-3.36799	O75390;B4DJV2;A0A0C4DGI3;F8VPA1;H0YH82;F8W4S1;F8VRP1;F8VX68;F8VRI6;F8VPF9;F8VR34;F8VTT8;F8W1S4;H0YIC4;F8W642;F8VZK9;F8VX07;F8VWQ5;F8VU34	O75390;B4DJV2;A0A0C4DGI3	Citrate synthase, mitochondrial;Citrate synthase	CS
25.1755	25.3947	25.3387	25.244	25.8313	25.8065	25.7863	25.8952	25.5156	25.3842	25.6603	25.5091	25.2025	25.5269	25.9261	25.2206	-1	+	+	+	115_DMSO;MTX_DMSO;PYR_DMSO	11	11	11	40.7	40.7	40.7	55.827	0.00034578	44.417	3312600000	170	4.23513	0.000154839	-0.541629	-9.99174	2.65615	0.00229393	-0.312549	-5.1065	1.09894	0.0438268	-0.360826	-2.10768	Q13610;B4DJV5;F8VZ56	Q13610;B4DJV5	Periodic tryptophan protein 1 homolog	PWP1
26.9947	26.29	25.7933	26.4827	26.6228	27.3387	26.555	27.1003	26.8412	26.3544	26.4937	25.9052	26.8471	26.6503	26.045	26.4363	-1					10	10	0	34.6	34.6	0	48.099	0	74.206	5527100000	170	0.822095	0.102472	-0.51404	-1.64714	0.954969	0.0613342	-0.505576	-1.86839	0.796227	0.0913768	-0.409506	-1.60383	B4DLN1;I3L1E8	B4DLN1
23.4556	22.387	22.1841	22.6112	22.9716	22.8913	23.222	22.5949	22.7294	22.7793	22.4797	22.0092	22.4981	22.6208	22.0799	20.7048	-1			+	PYR_DMSO	10	7	7	33.3	25.2	25.2	45.835	0.00025687	15.683	293230000	29	0.36668	0.317914	-0.260482	-0.846275	0.989334	0.0571392	-0.420523	-1.92547	1.07141	0.0468069	-0.944034	-2.06186	B4DR80;Q9Y6E0;H0Y630;Q5JV98;Q5JV99	B4DR80;Q9Y6E0;H0Y630;Q5JV98;Q5JV99	Serine/threonine-protein kinase 24;Serine/threonine-protein kinase 24 36 kDa subunit;Serine/threonine-protein kinase 24 12 kDa subunit	STK24
22.4933	22.6629	22.7878	22.4562	22.5337	23.5315	23.2166	23.1405	22.4713	22.6009	22.658	22.5209	22.3579	22.1933	22.556	22.3771	-1	+	+	+	115_DMSO;MTX_DMSO;PYR_DMSO	2	2	2	5.7	5.7	5.7	63.727	0.00022748	9.2587	201960000	37	1.19818	0.0416227	-0.505515	-2.27352	1.36304	0.0244786	-0.542766	-2.55245	1.79465	0.00935872	-0.734465	-3.31794	B4DTD8;P51654;A0A8I5KYY0;H0Y3U6;A0A8I5KUG1	B4DTD8;P51654;A0A8I5KYY0;H0Y3U6;A0A8I5KUG1	Glypican-3;Secreted glypican-3	GPC3
21.0888	21.3616	21.7698	21.336	21.0435	22.0802	21.3769	21.7356	19.9452	20.9314	21.4014	21.1388	20.3587	21.7039	20.7259	21.5468	-1					4	3	3	5.4	4.2	4.2	107.57	0.00057803	3.8381	80739000	9	0.264172	0.423046	-0.170036	-0.642524	0.92151	0.0658869	-0.704908	-1.8128	0.565186	0.167381	-0.475273	-1.20896	B4DTR1;P04626;J3QLU9;J3QRX1;F5H1T4	B4DTR1;P04626;J3QLU9;J3QRX1;F5H1T4	Receptor protein-tyrosine kinase;Receptor tyrosine-protein kinase erbB-2	ERBB2
23.8615	23.6176	24.3482	24.0881	23.686	23.61	23.6289	23.9631	23.9082	24.3578	24.2897	24.1703	24.0593	24.2993	24.5344	24.1388	-1		+	+	MTX_DMSO;PYR_DMSO	5	5	3	35.3	35.3	24.4	23.472	0.0003647	51.344	1033500000	72	0.708791	0.134919	0.256863	1.45643	1.93143	0.00803954	0.459512	3.57522	2.16165	0.0052936	0.535962	4.0285	B4DUA7;Q9NX70;M0R0A0;M0R0U2	B4DUA7;Q9NX70	Mediator of RNA polymerase II transcription subunit 29	IXL;MED29
25.9901	25.6992	25.9028	25.6908	25.9862	25.9557	25.8124	25.9496	26.0964	25.9425	25.4014	25.5183	25.9103	25.9089	25.3995	25.5467	-1					12	12	12	69	69	69	33.186	0	151.73	4898600000	246	0.588982	0.179283	-0.105289	-1.25059	0.49889	0.192085	-0.186314	-1.09124	0.87512	0.0747154	-0.234666	-1.73562	B4DUC8;Q13126;J3QSB7;F8WES2;A0A2R8Y4K0;J3KRN1	B4DUC8;Q13126;J3QSB7	S-methyl-5-thioadenosine phosphorylase;Purine nucleoside phosphorylase	MTAP
30.4072	30.5133	30.6157	30.4628	30.3439	30.4198	30.0638	30.4406	30.7155	30.6491	30.9098	30.9335	30.7431	30.7415	30.9381	30.7287	-1		+	+	MTX_DMSO;PYR_DMSO	16	16	4	46.2	46.2	9.2	28.916	0	323.31	126330000000	987	0.957632	0.0728121	0.182723	1.87282	2.30786	0.00402335	0.48496	4.33125	2.47404	0.00325719	0.470837	4.69108	G3V4W0;B4DY08;G3V4C1;G3V2D6;G3V251;O60812;B2RXH8;A0A0G2JNQ3;P0DMR1;B7ZW38;A0A0G2JPF8;G3V5X6;G3V3K6;G3V5V7;B4DSU6;G3V4M8;G3V2H6	G3V4W0;B4DY08;G3V4C1;G3V2D6;G3V251;O60812;B2RXH8;A0A0G2JNQ3	Heterogeneous nuclear ribonucleoprotein C-like 1;Heterogeneous nuclear ribonucleoprotein C-like 2	HNRNPC;HNRNPCL1;HNRNPCL2
21.0017	21.6476	21.5352	21.1058	21.8651	21.8004	22.2753	22.3441	21.6741	21.5664	21.1995	21.3742	21.557	20.7344	20.9439	21.9882	-1	+	+	+	115_DMSO;MTX_DMSO;PYR_DMSO	5	5	5	14.7	14.7	14.7	73.182	0.00093318	3.1075	106180000	9	1.91979	0.00987274	-0.748659	-3.55299	1.91604	0.00833454	-0.617675	-3.54584	1.27452	0.0294165	-0.765364	-2.40203	B4E0T2;P50542;J3KPV0;F5H432;F5GXX3;F5H205;F5H637;F5H3X7	B4E0T2;P50542	Peroxisomal targeting signal 1 receptor	PEX5
23.1088	23.1166	23.0272	23.1404	23.5416	23.5329	23.4298	23.7007	23.1835	22.6418	22.7725	22.8623	23.2154	22.9015	23.088	22.9839	-1	+	+	+	115_DMSO;MTX_DMSO;PYR_DMSO	10	10	7	34	34	26.5	49.183	0.0003465	44.54	632250000	123	3.50971	0.00089701	-0.453031	-7.41538	2.75879	0.00221769	-0.686241	-5.35119	2.91315	0.00210481	-0.504049	-5.73453	B4E0Y9;Q9P289;Q8NBY1;C9JDH9;C9J6L2;C9JCC0;C9J232;H7C279;O00506;C9JJV0	B4E0Y9;Q9P289;Q8NBY1	Serine/threonine-protein kinase 26	STK26
24.7739	24.8911	24.7461	23.6039	24.3855	25.0495	24.2899	24.3634	24.6444	24.8739	24.7398	24.5499	24.5118	24.4672	24.3917	22.2793	-1					2	2	2	7.6	7.6	7.6	28.8	0.00026476	17.731	477120000	35	0.0177715	0.936461	-0.0183263	-0.0524071	0.419959	0.240439	0.179939	0.946946	0.48371	0.212675	-0.609574	-1.06388	Q9BUN8;B4E1G1;E5RGY0	Q9BUN8;B4E1G1;E5RGY0	Derlin-1	DERL1
23.1042	23.5284	23.4361	23.0025	23.227	23.2836	23.0162	23.1189	22.8327	23.3407	23.2129	23.2117	23.0105	22.9646	22.6993	23.2202	-1					14	14	14	24.4	24.4	24.4	104.71	0	106.66	918800000	149	0.322019	0.359783	0.106374	0.759345	0.0329512	0.887263	-0.0119338	-0.0956228	0.755254	0.102086	-0.187801	-1.53498	B4E2Q0;P98194;H0Y9V7;H0Y8X9;H0Y9S7;D6RGE9;D6REJ1;D6RHV9	B4E2Q0;P98194;H0Y9V7	Calcium-transporting ATPase;Calcium-transporting ATPase type 2C member 1	ATP2C1
23.032	23.8115	24.0033	23.4605	23.3344	23.209	23.416	23.4464	23.2283	23.3719	23.8775	20.2354	24.0265	23.4791	24.0609	24.1533	-1			+	PYR_DMSO	2	2	2	21.5	21.5	21.5	14.932	0.00019984	4.6913	428710000	48	0.461795	0.247076	0.225362	1.02407	0.349554	0.298228	-0.67319	-0.813239	1.93391	0.00765159	0.578485	3.57996	B5MBW9;Q8WYQ3	B5MBW9;Q8WYQ3	Coiled-coil-helix-coiled-coil-helix domain-containing protein 10, mitochondrial	CHCHD10
24.4145	24.3022	24.6078	24.7112	23.6782	23.3985	23.5579	23.7882	24.4127	24.8453	24.5832	24.8576	24.7896	24.6082	24.8982	24.4613	-1	+	+	+	115_DMSO;MTX_DMSO;PYR_DMSO	10	10	10	51.6	51.6	51.6	27.6	0.00033156	38.715	1409100000	133	3.45715	0.000923077	0.903259	7.25314	3.64151	0.000630872	1.06901	7.83546	3.83196	0.0011138	1.08364	8.47804	Q96FF9;B5MBX0;H0YCL8	Q96FF9;B5MBX0	Sororin	CDCA5
24.5363	24.6649	24.7799	24.8402	24.3681	24.5795	25.1102	24.7418	24.35	24.5709	24.4071	24.6586	24.4804	24.5613	24.5744	24.7429	-1					12	12	12	18.8	18.8	18.8	110.18	0.00025988	16.378	903560000	83	0.0107101	0.961195	0.00542498	0.0318292	0.548861	0.168799	-0.203255	-1.18022	0.274137	0.398194	-0.110131	-0.663033	B5MBZ0;Q9HC35	B5MBZ0;Q9HC35	Echinoderm microtubule-associated protein-like 4	EML4
25.7257	25.5826	25.6644	25.844	25.2809	25.8043	21.4771	21.3252	25.6233	25.743	25.7418	25.9198	25.8725	25.8557	25.6172	25.8497	-1					5	5	4	13	13	9.9	71.192	0.00023202	10.225	1621700000	31	0.948248	0.0741966	2.23229	1.85723	0.974413	0.0590482	2.28508	1.90069	0.995376	0.0561546	2.3269	1.9355	B5MC51;P53671	B5MC51;P53671	LIM domain kinase 2	LIMK2
25.7446	25.5777	25.8925	25.3816	25.1208	26.0208	25.5364	25.1327	25.5663	25.7146	26.0795	26.0369	25.5215	24.9321	25.4847	25.9324	-1					6	6	6	25.2	25.2	25.2	34.932	0	80.833	2121000000	112	0.353407	0.330111	0.196423	0.820702	0.799633	0.0887661	0.396641	1.60954	0.0171808	0.943964	0.0149846	0.0506976	P16422;B5MCA4;C9JKY3	P16422;B5MCA4;C9JKY3	Epithelial cell adhesion molecule	EPCAM
25.4801	25.9182	25.8021	25.803	25.4926	25.5084	25.5924	25.5677	25.5503	25.7412	25.8654	25.8603	25.5378	25.6503	25.9797	25.7424	-1	+	+		115_DMSO;MTX_DMSO	21	21	21	37.3	37.3	37.3	66.077	0	217.35	6186500000	383	1.13376	0.0486081	0.210557	2.16574	1.48375	0.0191753	0.214005	2.76059	0.994299	0.0562898	0.18727	1.93371	B5MCF9;O00541;B3KXD6;H7C267;H7BYY8	B5MCF9;O00541;B3KXD6	Pescadillo homolog	PES1
24.2823	24.4922	24.3596	24.3103	24.801	24.9361	24.7089	24.9004	24.2645	24.1244	24.0651	23.8259	24.1847	23.9608	23.9933	23.8057	-1	+	+	+	115_DMSO;MTX_DMSO;PYR_DMSO	18	18	16	56.9	56.9	52.2	52.145	0	115.3	2380300000	217	3.32869	0.000944928	-0.475542	-6.86889	3.47618	0.000753957	-0.766654	-7.31155	4.01164	0.00120988	-0.850508	-9.12558	E7EW69;E7EX04;B5ME97;Q9P0V9;F5H1F2;F5GYV2;C9JEW2;C9JNR7;C9JEQ7	E7EW69;E7EX04;B5ME97;Q9P0V9	Septin-10	2023-09-10
22.1314	21.809	21.8476	20.9905	22.1069	22.0693	21.3116	21.8227	21.9346	22.298	21.3983	21.3755	22.1037	21.8523	20.8569	21.3477	-1					8	8	8	14.7	14.7	14.7	95.45	0.00021668	7.3246	131120000	20	0.167959	0.562775	-0.133013	-0.434279	0.0962431	0.691945	-0.0760093	-0.263162	0.377116	0.292175	-0.287467	-0.866236	B7Z493;E9PJX4;F8VWL3;Q96M96;F8W1R0;E9PNX0;A0A804HK93;H0YDQ0;E9PQT1	B7Z493;E9PJX4;F8VWL3;Q96M96;F8W1R0	FYVE, RhoGEF and PH domain-containing protein 4	FGD4
26.9826	27.4855	27.6336	27.7905	28.0867	26.3179	27.6986	28.2554	26.3142	20.3053	27.6538	27.159	27.2808	26.7796	27.2827	27.2908	-1					1	1	1	13	13	13	12.701	0.00025727	15.745	3068200000	57	0.0896052	0.725904	-0.116601	-0.246422	0.597901	0.147517	-2.23156	-1.26612	0.417639	0.258474	-0.431195	-0.942623	H7C2W9;C9JU56;B7Z4E3;B7Z4C8;P62899	H7C2W9;C9JU56;B7Z4E3;B7Z4C8;P62899	60S ribosomal protein L31	RPL31
25.4744	25.6196	25.7935	25.5602	25.513	25.4775	25.4847	25.5352	25.6615	25.7061	25.9898	25.8568	25.6372	25.8615	26.206	25.6968	-1		+	+	MTX_DMSO;PYR_DMSO	29	29	29	42.1	42.1	42.1	86.604	0	323.31	7580300000	583	0.788059	0.111151	0.109336	1.59013	2.12761	0.00608197	0.300936	3.95973	1.45417	0.0195415	0.347777	2.70923	B7Z6D5;Q96GQ7;A0A087X059;A0A087WYH5	B7Z6D5;Q96GQ7	Probable ATP-dependent RNA helicase DDX27	DDX27
23.8134	24.1661	24.5331	24.4802	23.6596	24.1831	24.2058	24.3899	24.0885	24.0613	24.63	24.2654	24.0878	24.1764	24.3812	24.4643	-1					5	5	5	16.6	16.6	16.6	43.933	0	68.478	820940000	69	0.246921	0.44443	0.138601	0.606606	0.313378	0.333324	0.151734	0.74222	0.412945	0.262508	0.167832	0.933862	B7Z7Q6;E9PNF7;P42785;B3KR26;A0A7P0Z451;E9PLY4;E9PL49;E9PQB5;E9PL85;E9PNJ1;E9PKN6;A0A7P0TB23	B7Z7Q6;E9PNF7;P42785;B3KR26;A0A7P0Z451;E9PLY4	Lysosomal Pro-X carboxypeptidase	PRCP
24.2536	24.2544	24.4255	23.9745	24.0902	24.7345	24.5753	23.8792	23.9151	24.1828	24.5839	24.4379	23.9223	23.7552	23.7295	24.5374	-1					7	7	7	30.8	30.8	30.8	28.627	0.0003012	28.454	1185500000	128	0.161287	0.574572	-0.0928087	-0.419028	0.0565004	0.810533	-0.0398793	-0.160161	0.566419	0.166906	-0.333729	-1.21112	B7Z9S8;A0A8I5KNT2;P05026;A0A8I5KX89	B7Z9S8;A0A8I5KNT2;P05026	Sodium/potassium-transporting ATPase subunit beta-1	ATP1B1
22.459	22.7028	22.7395	22.969	22.2369	21.9403	22.803	22.3393	22.4565	22.6581	22.8112	22.9605	22.4529	22.6287	22.9187	22.7151	-1					5	5	4	14.9	14.9	12.9	73.488	0.00022217	8.2617	198710000	24	0.95676	0.0728787	0.387722	1.87137	0.958839	0.060865	0.391687	1.87482	0.862909	0.0773913	0.349003	1.71527	Q8IVH2;B7ZBM3;A0A590UJX7	Q8IVH2;B7ZBM3	Forkhead box protein P4	FOXP4
23.2058	22.8949	22.8343	22.9056	23.9611	23.954	24.2082	24.0112	22.9083	22.399	22.1054	22.3025	23.2146	22.4219	23.0161	22.7611	-1	+	+	+	115_DMSO;MTX_DMSO;PYR_DMSO	10	10	10	31.5	31.5	31.5	44.361	0	124.26	729400000	76	4.35254	0.000177778	-1.07347	-10.4758	3.93866	0.000597403	-1.60485	-8.85752	3.20376	0.0017975	-1.1802	-6.51104	B7ZC38;Q9NR46;B7ZC39;F8WFB9;G5E9J1	B7ZC38;Q9NR46;B7ZC39;F8WFB9	Endophilin-B2	SH3GLB2
24.5616	24.2193	24.6853	24.1516	24.5878	24.6121	23.9203	24.2213	24.0602	24.2228	24.6131	24.1163	24.7694	24.318	24.5912	24.9326	-1					7	7	3	16.8	16.8	5.4	53.847	0.00037693	55.384	825400000	82	0.123225	0.65064	0.0690775	0.329516	0.152291	0.563038	-0.0822616	-0.398264	0.738014	0.106816	0.317466	1.5059	B7ZKQ9;A0A7P0T913;A0A7P0T9I2;Q8WTV0;F5H4X0;A0A0S2Z3I2	B7ZKQ9;A0A7P0T913;A0A7P0T9I2;Q8WTV0;F5H4X0	Scavenger receptor class B member 1	SCARB1
21.5908	22.3731	22.2246	22.0846	22.5177	22.673	22.799	22.7811	22.2738	22.1812	22.008	22.4394	21.866	22.1274	21.8454	21.4033	-1	+	+	+	115_DMSO;MTX_DMSO;PYR_DMSO	5	5	5	35.3	35.3	35.3	22.281	0.00022148	8.1721	209470000	39	1.85927	0.0108094	-0.62444	-3.43846	2.25145	0.00479243	-0.467094	-4.21297	2.7774	0.00237743	-0.882195	-5.3964	B8ZZ87;Q6NZ67;H7C173;A0A494C0V9;Q6P582;H7BZ50;H7C202	B8ZZ87;Q6NZ67;H7C173;A0A494C0V9;Q6P582;H7BZ50;H7C202	Mitotic-spindle organizing protein 2B;Mitotic-spindle organizing protein 2A	MZT2B;MZT2A
24.8276	20.9369	23.7008	24.4314	24.102	24.7278	24.0671	24.9522	24.8041	24.4721	24.2807	23.9941	24.7731	24.5364	24.0873	24.5699	-1					4	3	3	54.4	34	34	11.873	0	140.78	644770000	59	0.499043	0.223227	-0.9881	-1.09152	0.0972959	0.689257	-0.0745244	-0.265801	0.0383195	0.879293	0.029387	0.110592	B8ZZC5;B8ZZA8	B8ZZC5;B8ZZA8		GLS
22.072	22.2639	22.1511	22.261	22.1322	22.5881	22.4381	22.5798	20.3183	22.2535	22.671	22.1948	21.1746	22.8267	22.1933	22.3678	-1					4	4	4	9.5	9.5	9.5	90.876	0.00020346	5.1802	165260000	12	1.11253	0.0510767	-0.247542	-2.13033	0.489634	0.197029	-0.575143	-1.07458	0.34602	0.319788	-0.293943	-0.806377	Q86VP1;B8ZZD4;H7C3L5	Q86VP1;B8ZZD4;H7C3L5	Tax1-binding protein 1	TAX1BP1
21.283	23.4344	21.8489	23.304	23.0972	23.3124	25.4322	23.1919	23.0334	22.0603	23.2833	21.5566	23.4906	23.2284	22.6577	23.4375	-1					2	2	2	24.1	24.1	24.1	6.6846	0.00026532	17.835	233230000	28	0.835162	0.0986715	-1.29088	-1.66898	0.940117	0.0632034	-1.27504	-1.84372	0.415497	0.260438	-0.554916	-0.938628	B8ZZJ0;B9A032;B8ZZN6;P63165;G2XKQ0	B8ZZJ0;B9A032;B8ZZN6;P63165;G2XKQ0	Small ubiquitin-related modifier 1;Small ubiquitin-related modifier	SUMO1
29.6043	29.4687	29.3844	29.3378	28.7798	21.8465	28.6369	28.9593	29.3851	29.5244	28.9137	29.1169	29.5724	29.2559	29.3386	29.3115	-1					2	2	2	15.9	15.9	15.9	11.758	0	158.53	11269000000	340	0.661881	0.151372	2.39319	1.37649	0.588872	0.151038	2.17943	1.2504	0.635156	0.138061	2.31395	1.33059	B8ZZQ6;P06454	B8ZZQ6;P06454	Prothymosin alpha;Prothymosin alpha, N-terminally processed;Thymosin alpha-1	PTMA
22.3028	22.6292	22.6983	22.8351	22.9506	22.6704	23.0868	23.117	22.7486	22.804	22.6844	23.0648	22.9003	22.8287	23.149	22.7918	-1	+			115_DMSO	8	8	8	39.8	39.8	39.8	42.324	0	90.307	370780000	104	1.17467	0.0439984	-0.339857	-2.23413	0.44461	0.225147	-0.13073	-0.992573	0.110465	0.68585	-0.038743	-0.298462	B8ZZU6;P15336;E9PBF9;E9PEK8;H7C2N6;C9JCI8	B8ZZU6;P15336;E9PBF9;E9PEK8;H7C2N6	Cyclic AMP-dependent transcription factor ATF-2	ATF2
25.8158	25.9065	25.948	25.8724	25.6539	25.7724	25.6761	25.7866	25.8502	26.008	26.1918	26.253	25.7904	26.1243	26.1293	26.0902	-1	+	+	+	115_DMSO;MTX_DMSO;PYR_DMSO	16	16	16	39.4	39.4	39.4	62.043	0	323.31	7304300000	414	2.01971	0.00771589	0.163411	3.74585	1.96009	0.00755884	0.353498	3.6302	1.90929	0.00802208	0.311307	3.53301	B9A018;Q53GS9;A0A087X1B2;C9JIU2;F8WC91;A0A087WW31;C9J0X5	B9A018;Q53GS9;A0A087X1B2	U4/U6.U5 tri-snRNP-associated protein 2	USP39
21.771	21.6716	21.3938	21.5419	21.6692	21.7142	21.9942	21.8077	21.2445	21.2319	21.0986	21.2315	21.8478	21.1687	21.458	21.4195	-1		+	+	MTX_DMSO;PYR_DMSO	5	5	1	11	11	1.7	49.994	0.00020421	5.3332	120110000	33	0.945254	0.0747352	-0.201728	-1.85226	3.52127	0.000562033	-0.594714	-7.45145	1.06274	0.0478115	-0.322827	-2.04744	C4AMC7;Q6VEQ5	C4AMC7;Q6VEQ5	Putative WAS protein family homolog 3;WAS protein family homolog 2	WASH3P;WASH2P
24.4716	24.4248	24.5498	24.4776	23.7463	23.8206	23.7529	23.9561	24.8247	24.6999	24.8183	24.9019	24.4959	24.6824	24.8101	24.581	-1	+	+	+	115_DMSO;MTX_DMSO;PYR_DMSO	20	20	19	59.3	59.3	56	50.562	0	230.18	2850300000	351	4.69535	0.000251309	0.662004	12.0143	5.33752	0.000820513	0.99224	15.48	4.2066	0.00155556	0.823407	9.87723	C9J0I9;Q86WB0;F8WAU5;F8WBD7;F8WDK5	C9J0I9;Q86WB0	Nuclear-interacting partner of ALK	ZC3HC1
23.8338	23.7658	23.7128	23.9802	24.9628	24.8052	24.7581	24.7823	24.4048	23.8061	23.0102	23.4699	24.4297	23.8961	23.6868	23.1226	-1	+	+	+	115_DMSO;MTX_DMSO;PYR_DMSO	9	9	9	69	69	69	17.605	0.00024845	13.798	960850000	56	4.9985	0.000335664	-1.00395	-13.5473	2.09033	0.00637493	-1.15436	-3.88514	2.05001	0.00631053	-1.04332	-3.80532	C9J0K6;P30626;B4DHQ6	C9J0K6;P30626;B4DHQ6	Sorcin	SRI
26.6102	26.6357	26.717	26.1689	26.6632	27.36	26.6002	26.5885	26.5338	26.9666	26.6164	26.522	26.6259	26.3744	26.0133	26.7464	-1					4	4	4	21.4	21.4	21.4	20.712	0	242.66	3673000000	122	0.564396	0.190006	-0.270007	-1.20757	0.277746	0.372124	-0.14325	-0.670418	0.716679	0.112209	-0.362951	-1.46981	C9JSP1;C9JQ75;C9J0M4;P51572;C9JMD7;C9JM14;A0A2R8Y5M6	C9JSP1;C9JQ75;C9J0M4;P51572;C9JMD7	B-cell receptor-associated protein 31	BCAP31
23.5503	23.7269	24.056	23.7573	24.2915	24.2819	24.1171	24.3039	23.6883	23.9295	24.3023	24.2783	23.7246	24.0182	24.2788	23.8022	-1	+		+	115_DMSO;PYR_DMSO	48	48	46	33.5	33.5	32.8	268.04	0	153.49	3850700000	443	2.23729	0.00484626	-0.476006	-4.18357	0.613206	0.141566	-0.19902	-1.29268	1.16618	0.0376738	-0.292649	-2.21992	C9JE98;C9J0Q5;Q9Y618;C9J7T7;A0A384DVL6;C9JQE8;C9J330;H0YGK8;H7C1J7;H7C1Y3;H7C0P3;H7BZU2;H7C2R5;C9JNV9	C9JE98;C9J0Q5;Q9Y618;C9J7T7;A0A384DVL6;C9JQE8	Nuclear receptor corepressor 2	NCOR2
24.0475	24.3215	24.3477	24.3288	24.2751	24.365	24.1097	24.2663	23.7822	24.1294	24.1485	24.1954	23.9734	24.1722	23.9271	24.2716	-1					58	58	58	34.6	34.6	34.6	266.88	0	323.31	4228700000	537	0.0282853	0.900869	0.00734186	0.0824819	0.883093	0.0722747	-0.19015	-1.7489	0.869904	0.0758028	-0.167973	-1.72693	C9J0Y3;A0A8V8TPI8;H0Y6I0;A0A8V8TQI6;Q13439;C9JHJ5;E7EVX2;Q86W71	C9J0Y3;A0A8V8TPI8;H0Y6I0;A0A8V8TQI6;Q13439	Golgin subfamily A member 4	GOLGA4
23.443	23.3452	23.651	23.4641	22.808	23.3535	22.8074	22.6035	23.3347	23.6782	23.6811	23.6457	23.3266	22.9367	23.3135	23.6713	-1	+	+		115_DMSO;MTX_DMSO	8	8	8	13	13	13	90.672	0.00027594	20.834	567230000	75	1.82113	0.0117094	0.582707	3.36712	2.05473	0.00659296	0.691808	3.81461	0.976784	0.0587023	0.418935	1.90463	C9J126;P19022;A0A6Q8PHJ8;C9JMH2;A0A6Q8PF58;A0A6Q8PG20	C9J126;P19022;A0A6Q8PHJ8;C9JMH2;A0A6Q8PF58	Cadherin-2	CDH2
21.7066	22.1106	21.275	21.7173	23.1	23.3294	22.9526	23.0209	20.8588	22.001	21.8753	22.095	22.6177	22.369	22.0817	21.9378	-1	+	+	+	115_DMSO;MTX_DMSO;PYR_DMSO	4	4	4	19.7	19.7	19.7	33.683	0.00031407	32.365	179860000	25	3.50011	0.000888158	-1.39836	-7.3855	2.4672	0.00319887	-1.39318	-4.67593	2.58085	0.00293422	-0.849153	-4.93193	C9J177;H7C003;Q15435;B5MBZ8;C9JD73;H7C3Q5;C9JRC4	C9J177;H7C003;Q15435;B5MBZ8;C9JD73	Protein phosphatase 1 regulatory subunit 7	PPP1R7
21.3867	20.4528	21.2052	21.4053	22.4383	22.4443	22.7913	22.6281	20.8112	21.4884	20.5651	21.3934	20.687	20.8429	20.5891	21.2402	-1	+	+	+	115_DMSO;MTX_DMSO;PYR_DMSO	3	3	3	30.9	30.9	30.9	16.031	0.00021236	6.6506	58828000	14	3.05353	0.0013747	-1.46298	-6.10027	3.13339	0.00119037	-1.51096	-6.31606	4.34316	0.00157009	-1.73567	-10.4364	C9J1C6;Q9P0P0;F8WBU5;C9J391;H7C426	C9J1C6;Q9P0P0;F8WBU5;C9J391	E3 ubiquitin-protein ligase RNF181	RNF181
24.6735	24.6489	24.7893	24.8185	24.8734	24.8842	24.9141	25.0153	24.8059	24.7356	24.9476	24.9705	24.8227	25.0033	25.1257	24.8046	-1	+			115_DMSO	46	46	46	51.8	51.8	51.8	133.06	0	323.31	9105300000	828	1.93009	0.00961602	-0.189197	-3.57266	0.38129	0.270549	-0.0568495	-0.874185	0.0747622	0.779011	0.0173411	0.20834	C9J2Y9;P30876;C9J4M6;C9JMN3;C9JZW8	C9J2Y9;P30876;C9J4M6	DNA-directed RNA polymerase;DNA-directed RNA polymerase II subunit RPB2	POLR2B
22.7376	23.3116	23.4457	23.1555	23.3244	23.322	23.2319	23.4171	22.4172	22.8672	23.248	23.4211	22.8933	23.0684	23.3058	23.3995	-1					12	12	12	32.6	32.6	32.6	65.883	0.0003701	53.109	800440000	100	0.459363	0.248296	-0.161267	-1.01962	0.725385	0.10727	-0.33548	-1.48455	0.617809	0.144985	-0.157105	-1.30065	C9J3D7;Q9UKG9	C9J3D7;Q9UKG9	Peroxisomal carnitine O-octanoyltransferase	CROT
22.8848	22.8902	23.0632	22.9916	21.7314	22.1815	22.3204	22.1709	23.0039	23.0632	22.8551	22.923	22.7128	23.0987	23.0481	22.9833	-1	+	+	+	115_DMSO;MTX_DMSO;PYR_DMSO	5	5	5	31.1	31.1	31.1	21.356	0.00025394	15.071	375200000	55	3.14573	0.00127714	0.856417	6.34991	3.14157	0.00114097	0.860289	6.3385	2.85205	0.0020632	0.859688	5.58051	C9J4K0;Q9BVC5	C9J4K0;Q9BVC5	Ashwin	C2orf49
22.5129	22.3957	21.0949	21.9863	21.9135	21.8609	21.8885	21.6966	22.6764	22.3096	22.0224	22.3818	22.5062	22.8057	22.6908	22.5426	-1		+	+	MTX_DMSO;PYR_DMSO	5	5	5	20.2	20.2	20.2	55.933	0.00024432	12.941	196040000	31	0.190428	0.525525	0.157572	0.484787	1.91885	0.00829798	0.507685	3.55121	4.08473	0.00134708	0.796435	9.40117	C9J5J4;H0Y322;H7C4T7;Q5TKA1	C9J5J4;H0Y322;H7C4T7;Q5TKA1	Protein lin-9 homolog	LIN9
23.133	22.9058	22.9616	22.5582	22.9941	23.4206	22.9238	22.4483	22.7703	23.0618	22.9844	22.973	23.0965	22.9602	22.6583	23.0475	-1					14	14	12	17.1	17.1	15.6	154.79	0.00027793	21.393	649800000	80	0.0890299	0.727354	-0.0570235	-0.244963	0.0011687	0.995108	0.000732422	0.00351082	0.00918272	0.969416	-0.00606966	-0.0273364	C9J5X1;P08069;H0YNR0;H3BSZ8;H0YMJ5	C9J5X1;P08069	Tyrosine-protein kinase receptor;Insulin-like growth factor 1 receptor;Insulin-like growth factor 1 receptor alpha chain;Insulin-like growth factor 1 receptor beta chain	IGF1R
23.4225	23.3167	23.2593	23.0301	23.6654	23.5028	23.5046	23.5029	23.4257	22.9379	22.7233	22.5631	23.4674	22.8741	22.7305	22.9409	-1	+	+	+	115_DMSO;MTX_DMSO;PYR_DMSO	11	11	11	19.8	19.8	19.8	104.2	0	148.81	637660000	95	1.67996	0.0158654	-0.286743	-3.10827	1.78031	0.0107866	-0.631397	-3.29144	1.76332	0.0101121	-0.54068	-3.26014	Q9Y5L0;C9J7E5;E9PFH4	Q9Y5L0;C9J7E5;E9PFH4	Transportin-3	TNPO3
24.0016	23.3794	23.8075	23.8444	23.9247	20.9721	23.4747	23.2516	23.9336	23.7926	23.4624	23.9817	23.9747	20.8025	23.7478	23.6585	-1					2	2	1	25.3	25.3	17.1	18.01	0.00039588	63.303	382780000	56	0.598339	0.175394	0.852463	1.26688	0.631202	0.13569	0.886814	1.32378	0.0490933	0.847523	0.140075	0.140169	C9JBT4;C9J896;P16220;H7C1R5	C9JBT4;C9J896;P16220;H7C1R5	Cyclic AMP-responsive element-binding protein 1	CREB1
23.2116	23.2212	23.3258	22.8167	24.4515	24.1888	23.89	24.2198	23.5469	22.8626	23.0552	22.8143	23.0994	23.128	22.8892	23.4131	-1	+	+	+	115_DMSO;MTX_DMSO;PYR_DMSO	4	4	4	24.5	24.5	24.5	20.497	0	104.72	403100000	58	3.19779	0.00116734	-1.04373	-6.49433	2.82059	0.00195191	-1.11778	-5.50238	3.26771	0.00164192	-1.05509	-6.69233	Q15382;C9J931;C9J469	Q15382;C9J931	GTP-binding protein Rheb	RHEB
23.1516	22.4148	21.976	22.5636	23.0552	22.7471	22.9431	22.675	22.4131	22.0297	21.7563	21.8571	22.6922	21.5709	21.7441	22.3823	-1		+	+	MTX_DMSO;PYR_DMSO	5	5	5	16.8	16.8	16.8	60.125	0.00026267	17.116	183520000	46	0.60179	0.173981	-0.328561	-1.27288	2.60115	0.0024542	-0.841041	-4.97859	1.46237	0.0192582	-0.757717	-2.72344	C9JA08;Q96D46	C9JA08;Q96D46	60S ribosomal export protein NMD3	NMD3
24.8792	24.9489	24.6915	23.9423	24.724	25.5157	24.677	24.8194	24.1881	25.1134	24.6569	24.7047	24.1313	24.151	23.8098	24.4703	-1			+	PYR_DMSO	1	1	1	8	8	8	20.161	0.00031726	33.525	589790000	56	0.476833	0.236654	-0.318512	-1.05143	0.439923	0.227255	-0.268237	-0.98394	1.8028	0.00928719	-0.79339	-3.33305	C9JA28;Q9UNL2	C9JA28;Q9UNL2	Translocon-associated protein subunit gamma	SSR3
23.1197	23.3296	23.3397	22.7635	23.2063	23.4171	23.2891	23.0854	23.4651	23.4689	23.5564	23.4356	23.2108	23.3488	23.4798	23.2203	-1		+		MTX_DMSO	11	11	11	19.8	19.8	19.8	99.328	0.00033546	40.472	657810000	83	0.309053	0.373201	-0.111346	-0.733606	1.68319	0.012674	0.231986	3.1141	0.289514	0.380083	0.0654311	0.694352	C9JA69;Q8WY36;C9J8D0;C9JYU6;C9JZA0	C9JA69;Q8WY36;C9J8D0	HMG box transcription factor BBX	BBX
23.2363	23.0189	22.4731	22.6971	22.4975	23.4333	22.8502	23.0315	23.5171	23.1372	22.8326	22.2346	22.9749	22.7535	22.6086	23.1094	-1					4	4	4	45.9	45.9	45.9	14.91	0.00032637	36.43	364490000	52	0.142461	0.610415	-0.0967746	-0.375306	0.0232657	0.92047	-0.0227547	-0.0682053	0.156378	0.586221	-0.0915298	-0.407724	C9JAX1;Q16595;A0A2R8Y5A1;A0A2R8Y4G3;A0A2R8Y577	C9JAX1;Q16595;A0A2R8Y5A1	Frataxin, mitochondrial;Frataxin intermediate form;Frataxin(56-210);Frataxin(78-210);Frataxin mature form	FXN
22.4084	22.1288	21.7815	22.2852	21.9859	21.9685	22.3582	22.0424	21.5737	21.2999	21.4042	21.5694	21.2868	20.9257	21.6561	21.5648	-1		+	+	MTX_DMSO;PYR_DMSO	4	4	4	31.7	31.7	31.7	24.582	0.00021622	7.2743	137530000	21	0.144598	0.606322	0.0622072	0.380323	2.83794	0.00193688	-0.626983	-5.54538	2.0922	0.00588149	-0.730421	-3.88888	C9JB30;Q9UPY8	C9JB30;Q9UPY8	Microtubule-associated protein RP/EB family member 3	MAPRE3
23.5377	23.6257	23.288	24.0277	23.5663	23.264	23.1816	23.2191	23.7497	23.8173	23.439	23.6337	23.7425	23.9191	23.4021	23.7969	-1		+	+	MTX_DMSO;PYR_DMSO	5	5	5	33	33	33	19.966	0.0003268	36.57	498730000	57	0.891707	0.0852949	0.312016	1.76323	1.57317	0.0160624	0.352195	2.91745	1.554	0.0158818	0.40742	2.88361	E9PQX9;C9JCC6;Q14919;E9PMW2;E9PNC7	E9PQX9;C9JCC6;Q14919;E9PMW2	Dr1-associated corepressor	DRAP1
22.2049	21.7682	22.0311	22.0231	21.7666	22.2035	21.7826	21.7543	22.1085	21.8597	22.2753	22.6241	22.3048	22.6581	22.3059	22.5814	-1			+	PYR_DMSO	4	4	4	30.2	30.2	30.2	22.254	0.0002263	9.1474	142790000	29	0.405652	0.287232	0.130081	0.920205	0.886096	0.0717454	0.340156	1.7539	2.19835	0.00494239	0.585814	4.10333	C9JCN8;P15408	C9JCN8;P15408	Fos-related antigen 2	FOSL2
23.8954	24.1554	24.7743	24.3832	24.4037	24.5593	24.722	24.7522	23.6926	24.3369	24.5085	24.3504	23.8251	23.9593	24.5268	24.4091	-1			+	PYR_DMSO	12	12	12	49.7	49.7	49.7	43.263	0	80.562	1801500000	160	0.742447	0.124554	-0.307191	-1.51339	1.00812	0.0547556	-0.387184	-1.95667	1.20208	0.034737	-0.429235	-2.28006	C9JEJ2;P49585;C9J050;H7C1T3;C9J2E1;C9JPY0;C9JVS0;F8WAZ5;Q9Y5K3;H7BZN1;F8WBU2;F2Z2B1	C9JEJ2;P49585;C9J050;H7C1T3;C9J2E1	Choline-phosphate cytidylyltransferase A	PCYT1A
23.5686	23.5693	22.5915	22.9814	21.4199	23.0726	22.1424	21.0343	23.9905	22.6448	22.4671	22.3604	23.3538	22.6331	21.7991	20.3123	-1	+			115_DMSO	3	3	3	27	27	27	23.507	0.00025056	14.242	205650000	19	1.32027	0.031678	1.26041	2.47956	0.802646	0.088229	0.948419	1.61459	0.0473523	0.852211	0.107297	0.13543	C9JEZ4;Q9UKI2	C9JEZ4;Q9UKI2	Cdc42 effector protein 3	CDC42EP3
24.99	25.0904	25.2046	25.0737	24.528	24.4783	24.5953	24.5173	25.0405	25.2036	25.2252	25.3235	25.0156	25.3068	25.3664	25.0631	-1	+	+	+	115_DMSO;MTX_DMSO;PYR_DMSO	17	17	17	42.5	42.5	42.5	53.371	0.00039809	63.866	3843200000	270	4.49808	0.000205128	0.559921	11.1054	4.36352	0.000424028	0.668459	10.5221	3.46265	0.00140278	0.658237	7.27	C9JFE4;Q13098;A0A096LP07;A0A096LPJ3;A8K070;J3KSA5;J3QLT0;J3KRJ4;J3QS88;J3KTB0;J3QS84;J3QLE8;J3QL53;J3KRE8;J3QQX0	C9JFE4;Q13098;A0A096LP07;A0A096LPJ3;A8K070;J3KSA5;J3QLT0;J3KRJ4	COP9 signalosome complex subunit 1	GPS1
27.7777	27.5854	27.9611	27.8829	27.0811	27.2163	27.1667	27.3229	27.8724	27.79	28.0395	27.892	28.2175	27.8647	27.8269	28.205	-1	+	+	+	115_DMSO;MTX_DMSO;PYR_DMSO	11	11	11	49.5	49.5	49.5	11.333	0	323.31	20492000000	250	3.13517	0.00126263	0.604998	6.32094	4.15922	0.000451791	0.701722	9.68966	3.40496	0.00132677	0.831743	7.09499	C9JFR7;P99999;CON__P62894	C9JFR7;P99999	Cytochrome c	CYCS
24.1385	23.8705	23.6177	23.9374	24.9007	25.1787	24.5698	24.8693	24.0795	23.8935	23.7874	23.6624	24.4006	24.205	24.0074	23.979	-1	+	+	+	115_DMSO;MTX_DMSO;PYR_DMSO	15	15	15	56.9	56.9	56.9	34.032	0.00035524	47.824	1380400000	139	3.02006	0.00133179	-0.988571	-6.01153	3.2734	0.0011256	-1.02392	-6.70864	2.44026	0.0034732	-0.73162	-4.61651	C9JG87;Q9NYK5	C9JG87;Q9NYK5	39S ribosomal protein L39, mitochondrial	MRPL39
25.65	26.0132	25.8683	25.768	25.9118	25.765	25.8064	25.8106	25.6821	25.5568	25.8338	25.5324	25.9129	25.9536	25.8908	25.7555	-1		+		MTX_DMSO	12	12	3	34.8	34.8	12.1	49.924	0	152.8	3144200000	177	0.0057666	0.979022	0.00143194	0.0172328	1.19627	0.0357462	-0.172154	-2.27032	0.466208	0.224134	0.0547647	1.03211	C9JGT8;C9JPV8;E9PFW3;Q96CW1;H7C4C3;A0A087WY71;A0A8I5KWD3;C9JJD3;A0A8I5QJU5;C9JJ47;A0A8I5KT55;A0A8I5KTP2	C9JGT8;C9JPV8;E9PFW3;Q96CW1;H7C4C3;A0A087WY71;A0A8I5KWD3;C9JJD3	AP-2 complex subunit mu	AP2M1
23.6749	23.4636	23.5042	23.61	23.9073	24.1366	24.1809	24.3075	23.8633	23.3276	23.2155	23.5493	23.7689	23.4423	23.9094	23.3864	-1	+	+	+	115_DMSO;MTX_DMSO;PYR_DMSO	17	17	17	42.3	42.3	42.3	81.673	0	163	1446800000	202	2.9796	0.00136313	-0.569923	-5.90556	2.09516	0.00613699	-0.644176	-3.89477	1.80718	0.00929186	-0.506351	-3.34117	C9JIF9;P13798;H7C393;H7C1U0;C9JLK2;F8WEH5	C9JIF9;P13798;H7C393;H7C1U0	Acylamino-acid-releasing enzyme	APEH
23.7999	23.0137	22.8541	23.4951	24.0903	24.4779	24.1108	24.229	23.7255	23.4621	23.2855	22.5558	23.214	23.5884	23.1395	23.3539	-1	+	+	+	115_DMSO;MTX_DMSO;PYR_DMSO	8	8	8	42.7	42.7	42.7	26.332	0.00039432	62.651	690850000	113	2.13861	0.00622252	-0.936284	-3.98188	1.96803	0.0075183	-0.969779	-3.6455	3.30235	0.00168862	-0.903044	-6.79216	C9JJ19;P82930	C9JJ19;P82930	28S ribosomal protein S34, mitochondrial	MRPS34
27.0262	26.7638	26.7416	26.7317	27.9106	27.7143	27.6794	27.8365	27.2592	26.5969	26.4591	26.566	27.0719	26.7475	27.0205	26.4102	-1	+	+	+	115_DMSO;MTX_DMSO;PYR_DMSO	7	7	7	65	65	65	18.762	0	220.57	9883800000	269	4.46188	0.000194332	-0.969349	-10.9456	2.86432	0.0018765	-1.0649	-5.61121	3.03069	0.0017381	-0.972655	-6.0396	C9JJ34;P43487;F6WQW2;C9JXG8;C9JGV6;C9JDM3;C9JIC6	C9JJ34;P43487;F6WQW2;C9JXG8;C9JGV6	Ran-specific GTPase-activating protein	RANBP1
23.335	23.0567	23.0919	22.8782	20.3111	21.4775	21.1471	21.395	23.0404	23.5386	23.3362	23.5195	23.5747	23.3339	22.9556	23.575	-1	+	+	+	115_DMSO;MTX_DMSO;PYR_DMSO	18	18	18	32.6	32.6	32.6	96.827	0	90.155	779870000	120	3.40756	0.000894977	2.0078	7.10279	3.64098	0.000628763	2.27603	7.83374	3.53321	0.00141308	2.27713	7.48885	C9JJX6;E9PDC3;O00192	C9JJX6;E9PDC3;O00192	Armadillo repeat protein deleted in velo-cardio-facial syndrome	ARVCF
27.0665	26.9992	27.0316	27.143	27.2067	27.7428	27.4071	27.4205	26.9579	26.8287	26.6769	26.7062	26.8608	27.0606	26.9224	27.1409	-1	+	+	+	115_DMSO;MTX_DMSO;PYR_DMSO	4	4	4	54.6	54.6	54.6	10.886	0.00032134	34.653	3755500000	95	1.80548	0.0122381	-0.384216	-3.33802	2.64785	0.00232462	-0.651833	-5.08707	1.89308	0.00805886	-0.448091	-3.50224	C9JLI6;H0YMV8;Q71UM5;P42677;C9J1C5	C9JLI6;H0YMV8;Q71UM5;P42677	40S ribosomal protein S27;40S ribosomal protein S27-like	RPS27L;RPS27
25.1389	25.2313	25.4718	25.2534	25.2628	25.3699	25.4486	25.7283	25.162	25.3299	25.5521	25.6038	25.2982	25.4417	25.8986	25.4244	-1					6	6	6	56.1	56.1	56.1	16.925	0.00035689	48.498	2005700000	146	0.713325	0.133141	-0.178581	-1.46413	0.104369	0.671884	-0.0404596	-0.283425	0.146153	0.607948	0.0633478	0.383962	C9JLU1;P52434	C9JLU1;P52434	DNA-directed RNA polymerases I, II, and III subunit RPABC3	POLR2H
21.5936	21.7727	21.5269	21.6631	20.4782	21.1932	21.4334	21.2349	21.477	21.4151	21.8759	22.7437	21.5301	21.8322	21.9559	22.1945	-1	+	+	+	115_DMSO;MTX_DMSO;PYR_DMSO	5	5	5	7.2	7.2	7.2	122.09	0.00020951	6.0519	138050000	27	1.37465	0.0281428	0.554154	2.57231	1.11808	0.0420156	0.793	2.13959	1.71202	0.0114469	0.793279	3.16636	C9JME2;Q9Y4F1;H0Y783;M0QXT1;A0A1B0GV68;M0QYB0	C9JME2;Q9Y4F1	FERM, RhoGEF and pleckstrin domain-containing protein 1	FARP1
27.8565	27.9104	28.0206	27.6455	27.5217	27.4417	27.4193	27.5734	27.4091	27.6121	27.4557	27.4425	27.628	27.5785	27.4576	27.9118	-1	+			115_DMSO	7	7	7	36.4	36.4	36.4	14.369	0.00033445	40.068	10067000000	249	2.27998	0.00456354	0.369233	4.27256	0.0563482	0.810834	-0.00919533	-0.159753	0.740682	0.106074	0.154932	1.51041	C9JXB8;C9JNW5;P83731	C9JXB8;C9JNW5;P83731	60S ribosomal protein L24	RPL24
24.5283	25.0269	25.0281	24.8571	23.1845	23.6116	23.4876	24.0661	24.3502	24.8829	24.8775	24.8732	24.378	24.5737	25.0692	25.0009	-1	+	+	+	115_DMSO;MTX_DMSO;PYR_DMSO	6	6	6	53.1	53.1	53.1	21.883	0.00037893	56.334	931500000	90	2.95758	0.00134509	1.27264	5.84847	2.66796	0.0023124	1.15851	5.13427	2.48492	0.00316053	1.168	4.71526	C9JQV0;Q9BRJ6;H7C0T1;H7C2R9	C9JQV0;Q9BRJ6;H7C0T1;H7C2R9	Uncharacterized protein C7orf50	C7orf50
20.9696	21.0321	21.7287	20.3307	22.4137	22.5735	22.681	23.0593	20.9312	21.4287	21.5019	21.9481	20.8838	20.7618	20.5358	22.0587	-1	+	+	+	115_DMSO;MTX_DMSO;PYR_DMSO	3	3	3	9.5	9.5	9.5	65.534	0.00036832	52.431	83591000	7	2.71966	0.00203396	-1.66661	-5.25697	2.57967	0.00253414	-1.22942	-4.92921	2.34797	0.00384161	-1.62183	-4.41651	C9JRJ5;Q9UGP4	C9JRJ5;Q9UGP4	LIM domain-containing protein 1	LIMD1
25.1716	25.1298	25.4291	25.2648	25.0815	25.6061	25.0543	25.5645	25.1304	26.0234	25.3664	25.0736	25.4079	25.5998	24.8842	25.4589	-1					7	7	7	28.4	28.4	28.4	26.753	0	304.89	1593500000	119	0.18596	0.533377	-0.077764	-0.474843	0.0997608	0.682665	0.0718656	0.271964	0.0173956	0.94333	0.0111156	0.0513196	C9JRZ6;Q9NX63;F8WAR4;A0A286YEX5	C9JRZ6;Q9NX63;F8WAR4;A0A286YEX5	MICOS complex subunit MIC19	CHCHD3
23.3113	23.4578	23.4205	23.5681	20.6191	23.2421	20.8458	21.9276	23.345	23.786	23.5165	23.6465	23.5312	24.1197	23.2211	23.2372	-1	+	+	+	115_DMSO;MTX_DMSO;PYR_DMSO	12	2	2	66.8	9.1	9.1	24.043	0.00021254	6.7021	325860000	84	1.59498	0.0185797	1.78078	2.9561	1.70446	0.0122209	1.91486	3.15263	1.58554	0.0148301	1.86866	2.93937	C9JSZ1	C9JSZ1		FUBP1
26.6994	26.7077	26.8647	26.7152	26.8654	26.8118	26.8925	26.9504	26.6127	26.6424	26.9139	26.9421	26.8024	26.8196	27.0837	26.7375	-1	+			115_DMSO	32	32	32	64.2	64.2	64.2	48.633	0	323.31	17995000000	698	1.46478	0.0235041	-0.133291	-2.72762	0.511475	0.186009	-0.102226	-1.1138	0.0852694	0.749062	-0.0192137	-0.235392	P35998;C9JX88;C9JLS9	P35998;C9JX88	26S protease regulatory subunit 7	PSMC2
24.8392	24.7436	25.4306	24.9807	25.1543	25.3145	25.2393	25.3826	24.7171	24.6768	25.1802	24.8406	25.0282	24.8782	24.8505	24.8126	-1		+	+	MTX_DMSO;PYR_DMSO	46	1	1	59.7	1.8	1.8	104.85	0.00027405	20.329	806570000	39	0.863099	0.0918733	-0.274132	-1.71559	1.82189	0.0100645	-0.419013	-3.36852	2.85237	0.00206742	-0.380307	-5.58131	C9JZR2;H0YC95;O60716;E9PKL1	C9JZR2;H0YC95;O60716	Catenin delta-1	CTNND1
22.7759	23.1973	22.9343	23.3088	23.4788	23.5592	23.5727	23.2122	22.7162	22.4303	23.246	22.905	23.2238	22.9886	23.0981	23.0415	-1	+	+	+	115_DMSO;MTX_DMSO;PYR_DMSO	5	5	5	40	40	40	18.208	0.00025707	15.711	442350000	66	1.46113	0.023587	-0.401635	-2.72129	1.79259	0.0106942	-0.63134	-3.31413	2.02622	0.00636289	-0.367661	-3.75858	F6U1T9;D3YTA9;P63098;H7BYZ3	F6U1T9;D3YTA9;P63098;H7BYZ3	Calcineurin subunit B type 1	PPP3R1
27.3832	27.2012	27.2415	27.1067	27.4255	27.3504	27.4861	27.3444	26.9239	27.0885	26.9478	27.0889	27.0312	27.0593	27.0719	27.3018	-1	+	+	+	115_DMSO;MTX_DMSO;PYR_DMSO	6	6	6	30.1	30.1	30.1	15.616	0.00037355	54.357	7616600000	165	1.34999	0.0297165	-0.168467	-2.53016	3.36874	0.0010557	-0.38931	-6.98688	2.15838	0.00528689	-0.285532	-4.02185	D3YTB1;F8W727;P62910	D3YTB1;F8W727;P62910	60S ribosomal protein L32	RPL32
21.9984	22.0473	21.9746	22.5107	21.2005	21.0172	20.9998	21.2751	22.0834	22.1652	21.8611	22.2066	22.0554	21.8882	21.707	22.2048	-1	+	+	+	115_DMSO;MTX_DMSO;PYR_DMSO	3	3	3	24.6	24.6	24.6	23.899	0.00021805	7.5453	128160000	28	3.3774	0.000877612	1.00965	7.0126	4.05854	0.000526055	0.955952	9.30157	3.24175	0.00160684	0.840702	6.61826	D6R954;X6REK4;Q8TBZ6	D6R954;X6REK4;Q8TBZ6	tRNA methyltransferase 10 homolog A	TRMT10A
29.0143	28.6144	28.5417	28.7748	28.9057	28.8012	28.7226	28.945	28.9637	28.8344	28.2906	28.409	29.0095	28.5166	28.3687	28.4047	-1					12	12	12	61.4	61.4	61.4	26.839	0	323.31	28921000000	582	0.407348	0.286092	-0.107315	-0.923385	0.610362	0.142622	-0.219191	-1.28775	0.863164	0.077402	-0.268709	-1.7157	D6R956;P09936;D6R974;D6RE83;D6RF53	D6R956;P09936;D6R974;D6RE83	Ubiquitin carboxyl-terminal hydrolase;Ubiquitin carboxyl-terminal hydrolase isozyme L1	UCHL1
29.0713	29.2228	29.3289	29.2659	28.8784	28.9535	28.87	28.8725	29.3015	29.3966	29.5371	29.4459	29.3064	29.5768	29.6895	29.3564	-1	+	+	+	115_DMSO;MTX_DMSO;PYR_DMSO	13	13	13	26.8	26.8	26.8	30.302	0	323.31	58709000000	614	2.87173	0.00157764	0.328653	5.62978	4.21844	0.000483776	0.526689	9.92463	3.14163	0.00169634	0.588652	6.33866	D6R9P3;D6RD18;D6RBZ0;Q99729	D6R9P3;D6RD18;D6RBZ0;Q99729	Heterogeneous nuclear ribonucleoprotein A/B	HNRNPAB
27.4691	27.5067	27.4813	27.385	27.7889	27.6471	27.7643	27.8874	27.1722	27.0743	27.0255	27.0374	27.1481	27.1571	26.9086	27.3368	-1	+	+	+	115_DMSO;MTX_DMSO;PYR_DMSO	16	16	16	62.6	62.6	62.6	25.887	0	323.31	19292000000	536	2.84448	0.00159429	-0.311389	-5.56163	4.62084	0.00057971	-0.694596	-11.6632	3.12519	0.00174452	-0.634263	-6.29363	D6RAT0;P61247;D6RB09;D6RG13;E9PFI5;D6RAS7;H0Y8L7;D6RED7;D6R9B6;H0Y9Y4;D6RGE0;D6RI02	D6RAT0;P61247;D6RB09;D6RG13;E9PFI5;D6RAS7;H0Y8L7;D6RED7;D6R9B6;H0Y9Y4	40S ribosomal protein S3a	RPS3A
23.789	23.8553	23.4076	23.7432	23.8183	23.7017	24.3406	24.3461	21.5053	22.1854	23.5213	23.4056	23.911	23.7379	23.539	21.784	-1		+		MTX_DMSO	8	8	8	21	21	21	53.241	0.0002061	5.562	440490000	17	0.907678	0.0821014	-0.352914	-1.7898	1.45135	0.0202837	-1.39725	-2.70434	0.76587	0.0991978	-0.808692	-1.55286	D6RB59;O60645;H0Y995;D6RBR9	D6RB59;O60645	Exocyst complex component 3	EXOC3
22.8245	23.4354	23.5223	23.6737	23.5874	23.7114	23.2918	23.5922	23.1201	23.6778	23.1399	23.3153	23.2859	23.4941	23.172	24.0064	-1					9	9	9	31.9	31.9	31.9	40.674	0.00024366	12.829	505710000	39	0.383741	0.304383	-0.181689	-0.878842	0.722418	0.107899	-0.232378	-1.47953	0.100263	0.709969	-0.0560637	-0.273217	D6RB81;Q9UHK6;V9GZ45;V9GYP4;V9GYU9	D6RB81;Q9UHK6;V9GZ45;V9GYP4	Alpha-methylacyl-CoA racemase	AMACR
22.688	23.1831	22.9875	19.9953	22.8296	23.4531	22.7653	23.3568	20.8618	22.8583	22.9846	22.4475	20.982	22.2124	21.547	22.6438	-1			+	PYR_DMSO	4	4	4	32.9	32.9	32.9	20.147	0.00022655	9.1685	234050000	20	0.535898	0.203909	-0.88771	-1.15729	0.772226	0.0950297	-0.813162	-1.56354	1.66841	0.0125572	-1.25488	-3.08744	D6RBS5;Q8IZ81;D6RHX2;V9GY58	D6RBS5;Q8IZ81;D6RHX2	ELMO domain-containing protein 2	ELMOD2
22.8335	23.1615	23.0897	23.0996	23.1408	23.7328	23.3778	23.5776	23.0388	23.2205	23.2394	23.0344	23.4998	23.033	23.1701	23.1487	-1	+	+		115_DMSO;MTX_DMSO	10	10	10	50.8	50.8	50.8	28.102	0.00036697	52.113	748500000	98	1.50205	0.0216613	-0.411187	-2.7925	1.22463	0.0338271	-0.324003	-2.31793	0.735826	0.107228	-0.244369	-1.50221	D6RCD0;Q8NBQ5	D6RCD0;Q8NBQ5	Estradiol 17-beta-dehydrogenase 11	HSD17B11
28.9248	28.4496	28.1134	28.642	28.8627	29.2947	28.7286	29.1343	28.9272	28.7304	28.5522	28.1459	28.9782	28.8071	28.303	28.6465	-1	+			115_DMSO	36	36	36	57.6	57.6	57.6	72.25	0	323.31	79119000000	1692	1.16394	0.0452629	-0.472582	-2.21617	1.02291	0.0530537	-0.4161	-1.98124	0.834473	0.0836121	-0.321361	-1.66783	D6RCD7;P38646;A0A7I2V2G2;A0A7I2YQB2;A0A7I2V2S7;A0A7I2V3F7;H0Y8K0;A0A3B3ITI4;H0Y8S0	D6RCD7;P38646;A0A7I2V2G2;A0A7I2YQB2;A0A7I2V2S7;A0A7I2V3F7;H0Y8K0	Stress-70 protein, mitochondrial	HSPA9
21.7766	21.6493	21.4103	21.4556	21.5524	21.6352	21.1979	21.4667	21.0884	21.0609	20.9434	21.376	21.4065	20.5822	21.0911	21.0132	-1		+	+	MTX_DMSO;PYR_DMSO	7	7	7	11.3	11.3	11.3	109.93	0.000271	19.502	93703000	29	0.374491	0.311848	0.10991	0.861226	1.40252	0.0226507	-0.345866	-2.6201	1.19073	0.0355285	-0.439782	-2.26102	D6RD46;Q9UPQ0;E7EPK0;E9PDJ9;H0Y8P3;G5EA03	D6RD46;Q9UPQ0;E7EPK0;E9PDJ9;H0Y8P3;G5EA03	LIM and calponin homology domains-containing protein 1	LIMCH1
22.6799	21.8073	21.9117	22.1101	22.9383	23.576	22.799	23.1427	22.6662	22.271	22.7324	21.8006	22.7131	22.848	22.5545	22.5078	-1	+	+	+	115_DMSO;MTX_DMSO;PYR_DMSO	6	6	6	31.9	31.9	31.9	39.539	0.00030276	28.855	306130000	41	2.05956	0.0071094	-0.986743	-3.82414	1.4658	0.0195664	-0.74641	-2.72939	1.30777	0.0270302	-0.458146	-2.45834	D6RDU9;O75879;D6REA0;D6RGY4;H0Y8G7;H0Y9F2;B4E0P2	D6RDU9;O75879;D6REA0	Glutamyl-tRNA(Gln) amidotransferase subunit B, mitochondrial	GATB;PET112
22.4949	22.3199	23.1385	22.6383	23.7598	23.6417	23.8409	23.8458	22.1629	22.0721	23.2291	22.7818	22.5044	22.0954	23.0818	23.3232	-1	+	+	+	115_DMSO;MTX_DMSO;PYR_DMSO	7	7	7	18.2	18.2	18.2	52.748	0.00027211	19.781	504310000	67	3.07746	0.001221	-1.12414	-6.16434	2.32719	0.0040341	-1.21058	-4.37222	1.95432	0.0073834	-1.02084	-3.61911	D6REA1;Q9H173;A0RZB6;D6RIU8	D6REA1;Q9H173	Nucleotide exchange factor SIL1	SIL1
22.7379	22.144	22.8882	22.2917	22.3861	22.4617	22.2827	22.7312	22.409	22.664	22.7729	22.8036	22.3464	22.9352	23.0359	22.7457	-1					4	4	4	21.1	21.1	21.1	41.578	0.0002419	12.446	261510000	23	0.0903346	0.724327	0.0500073	0.24827	0.734922	0.104519	0.196958	1.50068	0.835578	0.0834347	0.300373	1.66967	D6REL5;Q6UWZ7;A0A087WZ78;A0A087WWJ9	D6REL5;Q6UWZ7;A0A087WZ78;A0A087WWJ9	BRCA1-A complex subunit Abraxas	FAM175A
25.1314	25.4339	25.2698	25.187	25.2496	25.0667	25.4582	25.2565	24.9914	24.9453	24.6934	24.6373	24.9807	24.8065	25.032	24.5803	-1		+	+	MTX_DMSO;PYR_DMSO	13	11	8	42.6	37.6	31.5	49.005	0	139.38	2661500000	215	0.00716678	0.974579	-0.00221634	-0.0213833	1.99168	0.0072086	-0.440887	-3.69126	1.70127	0.011756	-0.407889	-3.14683	D6RGI3;D6RER5;Q9NVA2;D6RDU5;D6RDP1;D6R9Y6;H0Y961;H0Y9G8	D6RGI3;D6RER5;Q9NVA2;D6RDU5	Septin-11	2023-09-11
25.2841	25.2021	25.082	25.1837	24.9007	25.1458	25.3896	25.3737	24.6524	24.826	24.4777	24.6743	24.7961	24.74	24.8056	24.7225	-1		+	+	MTX_DMSO;PYR_DMSO	27	27	27	32	32	32	136.22	0	188.72	3404900000	349	0.0411838	0.858697	-0.0144858	-0.118515	2.16112	0.00572451	-0.544847	-4.02742	2.01522	0.00658494	-0.4364	-3.73708	D6REX3;O94979;H7BXG7;D6RHZ5;H0YAB3;H0Y8V7;H0Y9K1;H0Y8W8;H0Y9T9;H0YAF5;D6RE64;D6RCQ9;H0Y9V3;D6RBT0;D6RHE8	D6REX3;O94979;H7BXG7;D6RHZ5	Protein transport protein Sec31A	SEC31A
22.5317	22.0459	22.58	21.436	21.6066	22.3031	21.8014	22.1583	21.8524	22.2917	22.5993	22.1631	22.1747	21.8376	21.7004	22.278	-1					4	4	4	18.8	18.8	18.8	38.673	0.00031867	33.975	172160000	24	0.235582	0.459492	0.181017	0.582689	0.540456	0.17222	0.259292	1.16536	0.0505612	0.843471	0.0303173	0.144153	Q9P2W9;D6RF48;D6RC71	Q9P2W9;D6RF48;D6RC71	Syntaxin-18	STX18
22.0369	21.6056	22.2595	21.8811	22.3	22.674	22.0043	22.1343	20.5421	21.4092	22.1324	22.2375	21.8817	22.0019	21.8381	22.1718	-1					3	3	3	8	8	8	51.236	0.00019893	4.5604	110970000	16	0.831412	0.099905	-0.332363	-1.66271	0.835527	0.0804191	-0.697868	-1.66959	0.954179	0.0617145	-0.304779	-1.86708	E7EM50;D6RFE8;E7EWV1;Q5H8A4;D6R9J9	E7EM50;D6RFE8;E7EWV1;Q5H8A4	GPI ethanolamine phosphate transferase 2	PIGG
24.3612	24.5258	24.1664	24.5762	23.722	22.9355	23.758	23.5547	24.4076	24.7082	23.6495	23.7227	24.2104	24.307	23.6936	24.3475	-1	+		+	115_DMSO;PYR_DMSO	7	7	7	23.1	23.1	23.1	30.518	0.00027345	20.222	633400000	65	2.299	0.00449412	0.914843	4.31254	1.00653	0.0549054	0.62943	1.95403	1.42314	0.0206029	0.647071	2.65561	P27707;D6RFG8;D6RCP9	P27707;D6RFG8;D6RCP9	Deoxycytidine kinase	DCK
26.4817	25.9802	25.4817	26.2374	26.2138	26.6648	26.0623	26.4118	26.7131	26.2262	26.1515	25.7036	26.5443	26.2715	25.7045	26.2129	-1					15	15	15	51.3	51.3	51.3	63.566	0	323.31	9007400000	521	0.542774	0.200394	-0.292932	-1.16946	0.230197	0.433259	-0.139574	-0.571243	0.296954	0.371677	-0.15487	-0.709368	D6RFM5;P31040;A0A494C1T6;H0Y8X1	D6RFM5;P31040	Succinate dehydrogenase [ubiquinone] flavoprotein subunit, mitochondrial	SDHA
25.775	25.8958	25.9328	25.9328	25.1701	25.2629	25.344	25.214	25.8925	25.9519	25.8863	26.0042	25.8687	25.926	25.999	25.8096	-1	+	+	+	115_DMSO;MTX_DMSO;PYR_DMSO	19	19	19	61.2	61.2	61.2	49.684	0	323.31	7853000000	467	4.70313	0.000252632	0.636353	12.0516	5.21712	0.000711111	0.685997	14.7654	4.66632	0.00162857	0.653082	11.8764	D6RFN0;Q9BT78;D6RAX7;D6RD63;D6REK7	D6RFN0;Q9BT78;D6RAX7;D6RD63	COP9 signalosome complex subunit 4	COPS4
24.2973	23.8432	23.9969	24.4457	23.9768	24.4634	24.3211	24.5576	24.3299	24.1859	24.3291	23.9697	24.2235	24.2511	23.9009	24.4109	-1					6	6	6	49.7	49.7	49.7	19.023	0	71.889	1308600000	135	0.439046	0.262295	-0.184006	-0.982323	0.355044	0.293229	-0.1261	-0.823869	0.34325	0.322858	-0.133121	-0.800988	D6RG39;D6RIT9;Q9NX40;D6RDI5;D6RA54;D6RC55;D6R918;D6RBC5;D6RF07;D6RI08;D6RDK1;D6RIV2;D6R9T5;D6RDK6;D6RBN5	D6RG39;D6RIT9;Q9NX40;D6RDI5;D6RA54;D6RC55;D6R918;D6RBC5;D6RF07	OCIA domain-containing protein 1	OCIAD1
23.5566	23.3388	23.887	23.3584	22.9055	22.7466	23.8306	23.9605	23.5241	23.4012	23.5159	23.7155	23.4609	23.1067	23.094	23.8882	-1					16	16	16	7.6	7.6	7.6	333.2	0.00030012	27.958	518210000	81	0.205648	0.501894	0.174417	0.518292	0.225186	0.440283	0.178423	0.560538	0.0250742	0.919396	0.0266719	0.073366	D6RGG3;Q99715;H0Y5N9;H0Y4P7;H0Y991	D6RGG3;Q99715	Collagen alpha-1(XII) chain	COL12A1
23.3715	23.2838	20.79	23.0064	22.9978	23.2114	23.3717	22.9968	21.1732	23.313	23.3195	23.5959	23.4275	23.1435	23.4736	23.4154	-1					4	4	4	30.1	30.1	30.1	28.245	0.00031596	33.253	325550000	34	0.372949	0.313203	-0.53154	-0.858279	0.204437	0.471287	-0.294044	-0.515645	0.956745	0.0613565	0.220567	1.87134	D6RHD3;Q9BS16;D6RJF0;D6RC76;D6RAX0	D6RHD3;Q9BS16;D6RJF0;D6RC76	Centromere protein K	CENPK
23.7683	20.6953	23.751	23.6526	23.3317	20.9713	23.3636	23.4519	23.9529	23.3331	23.756	23.7181	24.2788	23.7337	23.8425	23.6592	-1					4	4	4	22.9	22.9	22.9	29.114	0.00075973	3.4782	350170000	28	0.0689906	0.777368	0.187183	0.193277	0.719942	0.108684	0.910385	1.47534	0.898918	0.0703485	1.09891	1.77523	D6RHI9;O00584;H0YAE9;D6REQ6;A0A804HKZ2;A0A804HJZ7;A0A087WZM2;J3QQ64;A0A804HJ89	D6RHI9;O00584;H0YAE9;D6REQ6;A0A804HKZ2;A0A804HJZ7;A0A087WZM2	Ribonuclease T2	RNASET2
21.4213	21.7691	21.9247	21.5179	21.6861	22.4606	22.2862	22.333	22.6437	21.5495	21.5428	20.2031	21.9255	21.6411	21.9194	21.3673	-1	+		+	115_DMSO;PYR_DMSO	7	7	6	22.1	22.1	19.6	54.483	0.00021844	7.6445	133410000	11	1.3741	0.0281741	-0.533171	-2.57137	0.639158	0.132965	-0.706693	-1.33748	1.15144	0.0389654	-0.47813	-2.19527	D6RHX8;F8W9W2;P43250;D6RHC7;D6RDA3;P32298	D6RHX8;F8W9W2;P43250	G protein-coupled receptor kinase 6	GRK6
25.4466	25.6144	25.8471	25.6572	25.1525	25.1062	25.0575	25.3137	25.6023	25.856	26.0624	25.9322	25.7276	26.0605	26.0069	25.7998	-1	+	+	+	115_DMSO;MTX_DMSO;PYR_DMSO	10	10	10	24.1	24.1	24.1	46.977	0	137.87	3456200000	188	2.5553	0.00299573	0.483866	4.87359	3.13508	0.00119168	0.705759	6.32069	3.5703	0.00136965	0.741242	7.60608	D6RIY6;Q06265;D6R905;H0Y9L5;D6RA17;D6RAP4	D6RIY6;Q06265;D6R905;H0Y9L5;D6RA17	Exosome complex component RRP45	EXOSC9
25.0541	24.9814	25.0447	24.8536	24.2099	24.5728	24.2689	24.5455	24.7644	25.1515	25.2459	25.1122	24.921	25.1197	25.0777	24.9633	-1	+	+	+	115_DMSO;MTX_DMSO;PYR_DMSO	11	11	11	60.6	60.6	60.6	34.645	0	105.17	1639800000	132	2.86516	0.00156952	0.584163	5.6133	2.50545	0.00305011	0.66922	4.76109	2.99787	0.00181609	0.621177	5.95323	D6RJ07;Q9UL40;B7Z6B6;B7Z6Q2;B7Z4J8;B7Z4N4	D6RJ07;Q9UL40	Zinc finger protein 346	ZNF346
26.6196	26.432	26.6835	26.5424	26.2201	26.1183	26.1263	26.2006	26.1948	26.729	26.6351	26.5722	26.2883	26.6029	26.4587	26.5829	-1	+	+	+	115_DMSO;MTX_DMSO;PYR_DMSO	7	7	7	73.8	73.8	73.8	8.9138	0	148.06	5629600000	192	3.27883	0.00101124	0.403061	6.72425	1.64997	0.0136864	0.36643	3.05427	2.20859	0.00477445	0.316857	4.12435	K7ENX8;K7ELV6;K7EJV5;K7ELT6;K7EJV1;K7EMY9;K7EPM4;K7ER40;K7EQR7;D6W5Y5;Q14011;K7EQX4;K7ENN6;K7EIF7;K7EQL0	K7ENX8;K7ELV6;K7EJV5;K7ELT6;K7EJV1;K7EMY9;K7EPM4;K7ER40;K7EQR7;D6W5Y5;Q14011	Cold-inducible RNA-binding protein	CIRBP
22.882	22.4273	22.9906	22.3907	22.292	20.4328	22.5302	22.176	23.1465	22.6728	22.9827	22.8238	22.2374	22.8586	22.7141	22.7488	-1		+		MTX_DMSO	7	7	7	8.3	8.3	8.3	137.5	0.00028711	24.088	292810000	35	0.802584	0.107166	0.8149	1.61449	1.11485	0.0421946	1.04871	2.13421	0.772525	0.0973333	0.781999	1.56405	E2QRD4;Q6ZRQ5;H0Y8J1;H9KVD8;H0YAJ2	E2QRD4;Q6ZRQ5	Protein MMS22-like	MMS22L
22.8656	23.1928	21.5586	23.5342	20.7663	21.124	21.21	20.7629	22.7679	23.3667	23.5322	23.442	20.2005	23.0505	23.2021	23.002	-1	+	+		115_DMSO;MTX_DMSO	3	3	3	25.7	25.7	25.7	20.539	0.00024685	13.395	203730000	27	2.18244	0.00555404	1.822	4.0708	4.48515	0.000483871	2.3114	11.048	0.980129	0.0582743	1.39796	1.91018	E2QRF9;O75496;H7C608;C9K0U5	E2QRF9;O75496;H7C608	Geminin	GMNN
23.3613	22.8985	23.2057	23.3378	23.7142	22.3082	23.1661	23.3632	22.8946	22.9885	23.3935	23.2325	23.8376	23.273	23.1647	23.0858	-1					53	3	0	56.5	2.3	0	113.68	0.00022533	8.8823	386020000	34	0.0708891	0.77195	0.0628991	0.198248	0.011218	0.960173	-0.0106559	-0.0333198	0.238265	0.447443	0.202354	0.588371	E5KLJ9;A0A2R8YFD1;H7C141;H7C3G2	E5KLJ9;A0A2R8YFD1		OPA1
21.2843	25.8244	25.4756	25.4719	24.8835	25.4171	24.6154	24.6582	25.8509	25.4559	25.6228	25.6628	25.5047	25.474	26.1784	25.4179	-1		+	+	MTX_DMSO;PYR_DMSO	3	3	3	40.9	40.9	40.9	14.304	0.00033875	41.527	1258600000	56	0.130298	0.635524	-0.379528	-0.34649	2.02175	0.006814	0.75452	3.74985	1.57481	0.0151416	0.750185	2.92036	E5RFV3;A0A087WY03	E5RFV3;A0A087WY03		SREK1
23.1556	22.7554	22.6005	23.0463	23.7918	23.6051	23.6771	23.746	23.2375	22.9628	22.3055	22.5485	23.2574	23.2079	22.6097	22.2738	-1	+	+	+	115_DMSO;MTX_DMSO;PYR_DMSO	8	8	8	27.6	27.6	27.6	36.418	0.00032733	36.792	489000000	70	3.0408	0.00135053	-0.815564	-6.0664	2.35731	0.00392016	-0.941439	-4.4365	1.93661	0.00762884	-0.867831	-3.58512	E5RG17;Q6P1N9;G5EA19;U3KQS5;H0YBX2;E5RGF2;A0A0D9SGD3;E5RID7;E5RG62;E5RK70;E5RH86;E5RI69;E5RJY6	E5RG17;Q6P1N9;G5EA19;U3KQS5;H0YBX2;E5RGF2;A0A0D9SGD3	Putative deoxyribonuclease TATDN1	TATDN1
24.1894	24.3418	24.3432	24.2187	24.2123	24.6261	23.8107	24.1228	24.1376	24.2505	24.0753	24.3101	24.2613	24.0873	23.7708	24.3723	-1					4	4	4	17.5	17.5	17.5	28.214	0.00021825	7.5962	681920000	79	0.181286	0.540915	0.0802836	0.464392	0.000707295	0.997018	0.000374794	0.00212587	0.122803	0.657601	-0.0700464	-0.328498	E5RGS2;Q9H6H4	E5RGS2;Q9H6H4	Receptor expression-enhancing protein;Receptor expression-enhancing protein 4	REEP4
23.9477	23.8157	24.4047	23.6817	23.9698	24.0287	21.8953	20.2741	23.8747	23.9022	23.8911	24.0947	24.1463	23.8983	21.2196	24.0926	-1					2	2	2	35.8	35.8	35.8	7.9693	0.00058106	3.9511	476790000	20	0.762889	0.118795	1.42048	1.54784	0.760857	0.0977131	1.3987	1.54442	0.289345	0.380195	0.797227	0.694009	E5RGX2;P53803	E5RGX2;P53803	DNA-directed RNA polymerases I, II, and III subunit RPABC4	POLR2K
21.8237	22.2842	22.4049	22.6571	21.7661	22.0905	21.8532	22.1135	22.0635	21.9659	22.2575	22.532	21.978	21.9115	22.6278	22.0211	-1					4	4	4	17.9	17.9	17.9	40.996	0.00021863	7.6734	188030000	20	0.871274	0.0897445	0.336687	1.72921	0.817806	0.0843856	0.248893	1.63997	0.424673	0.254018	0.17879	0.955716	H0YLF2;E5RGZ2;H0YKJ1;Q6NT76;E5RHH9	H0YLF2;E5RGZ2;H0YKJ1;Q6NT76	Homeobox-containing protein 1	HMBOX1
[truncated: 3,862 more rows]
