# Supplementary material for: Pyrimethamine and a potent analog inhibit NRF2 by suppressing one-carbon metabolism
Source: J Biol Chem. 2025 Aug 30;301(10):110659. doi: 10.1016/j.jbc.2025.110659 (PMC12495326; doi:10.1016/j.jbc.2025.110659)
Supplement: Table S7 [file mmc9.xlsx]

## Sheet: 115_GSEA Data
Table S7. Gene set enrichment analysis (GSEA) of WCDD115 DDA MS data run against the Hallmark gene set.
NAME	SIZE	ES	NES	NOM p-val	FDR q-val	FWER p-val	RANK AT MAX	LEADING EDGE
HALLMARK_DNA_REPAIR	103	0.45714	1.98463	0	0.000857143	0.001	1006	tags=48%, list=22%, signal=59%
HALLMARK_EPITHELIAL_MESENCHYMAL_TRANSITION	56	0.502473	1.93789	0	0.00232506	0.005	720	tags=36%, list=16%, signal=42%
HALLMARK_E2F_TARGETS	158	0.372797	1.71792	0	0.0133847	0.041	980	tags=41%, list=21%, signal=50%
HALLMARK_TNFA_SIGNALING_VIA_NFKB	34	0.492187	1.69972	0.00224215	0.0113371	0.046	799	tags=38%, list=17%, signal=46%
HALLMARK_INTERFERON_ALPHA_RESPONSE	23	0.540557	1.68375	0.00630252	0.0108307	0.055	304	tags=26%, list=7%, signal=28%
HALLMARK_UV_RESPONSE_DN	50	0.419627	1.5617	0.007109	0.0343811	0.193	779	tags=36%, list=17%, signal=43%
HALLMARK_P53_PATHWAY	71	0.372326	1.46968	0.022113	0.0614549	0.36	386	tags=23%, list=8%, signal=24%
HALLMARK_INTERFERON_GAMMA_RESPONSE	45	0.391875	1.43344	0.0441177	0.0733774	0.454	230	tags=16%, list=5%, signal=16%
HALLMARK_HYPOXIA	65	0.319228	1.26334	0.109181	0.226087	0.87	978	tags=31%, list=21%, signal=39%
HALLMARK_KRAS_SIGNALING_UP	19	0.405144	1.2147	0.207877	0.270699	0.934	1139	tags=42%, list=25%, signal=56%
HALLMARK_IL2_STAT5_SIGNALING	52	0.316475	1.18408	0.18543	0.293191	0.953	928	tags=31%, list=20%, signal=38%
HALLMARK_COMPLEMENT	52	0.295503	1.13984	0.194196	0.345299	0.981	827	tags=25%, list=18%, signal=30%
HALLMARK_COAGULATION	30	0.328249	1.11455	0.303571	0.363679	0.995	426	tags=23%, list=9%, signal=26%
HALLMARK_SPERMATOGENESIS	35	0.314379	1.10963	0.293578	0.346399	0.995	659	tags=26%, list=14%, signal=30%
HALLMARK_G2M_CHECKPOINT	135	0.245112	1.09842	0.230198	0.342193	0.996	1261	tags=39%, list=27%, signal=52%
HALLMARK_INFLAMMATORY_RESPONSE	23	0.335391	1.0327	0.388646	0.441597	0.999	911	tags=35%, list=20%, signal=43%
HALLMARK_APOPTOSIS	59	0.223677	0.854422	0.75693	0.796075	1	1054	tags=27%, list=23%, signal=35%
HALLMARK_TGF_BETA_SIGNALING	18	0.270957	0.771139	0.778742	0.884639	1	1412	tags=50%, list=31%, signal=72%
HALLMARK_OXIDATIVE_PHOSPHORYLATION	148	-0.524438	-2.26962	0	0	0	1532	tags=64%, list=33%, signal=92%
HALLMARK_CHOLESTEROL_HOMEOSTASIS	37	-0.565284	-1.91725	0	0.00452395	0.009	556	tags=32%, list=12%, signal=37%
HALLMARK_PI3K_AKT_MTOR_SIGNALING	45	-0.516737	-1.81207	0	0.00793645	0.023	833	tags=47%, list=18%, signal=56%
HALLMARK_REACTIVE_OXYGEN_SPECIES_PATHWAY	33	-0.50208	-1.6714	0.00910747	0.02475	0.093	1213	tags=55%, list=26%, signal=73%
HALLMARK_BILE_ACID_METABOLISM	37	-0.487466	-1.66288	0.0018622	0.0214914	0.099	432	tags=16%, list=9%, signal=18%
HALLMARK_MTORC1_SIGNALING	142	-0.357169	-1.53525	0.00173913	0.0622389	0.3	1342	tags=42%, list=29%, signal=58%
HALLMARK_ALLOGRAFT_REJECTION	37	-0.442831	-1.5036	0.0388889	0.0684741	0.368	1059	tags=49%, list=23%, signal=63%
HALLMARK_ANDROGEN_RESPONSE	47	-0.383062	-1.35602	0.0743494	0.190441	0.793	834	tags=30%, list=18%, signal=36%
HALLMARK_MYOGENESIS	47	-0.369666	-1.3207	0.0928962	0.215486	0.867	251	tags=15%, list=5%, signal=16%
HALLMARK_XENOBIOTIC_METABOLISM	67	-0.346288	-1.31976	0.102007	0.195465	0.869	651	tags=22%, list=14%, signal=26%
HALLMARK_GLYCOLYSIS	93	-0.32329	-1.31574	0.071066	0.182697	0.875	1419	tags=42%, list=31%, signal=59%
HALLMARK_MITOTIC_SPINDLE	108	-0.305052	-1.27205	0.079932	0.222575	0.947	803	tags=21%, list=17%, signal=25%
HALLMARK_FATTY_ACID_METABOLISM	88	-0.278711	-1.11119	0.240678	0.502389	1	1679	tags=50%, list=36%, signal=77%
HALLMARK_ADIPOGENESIS	98	-0.27133	-1.10989	0.249164	0.470067	1	1557	tags=42%, list=34%, signal=62%
HALLMARK_MYC_TARGETS_V1	188	-0.246309	-1.1017	0.225752	0.457022	1	1260	tags=36%, list=27%, signal=48%
HALLMARK_ESTROGEN_RESPONSE_EARLY	51	-0.292409	-1.06277	0.3375	0.517957	1	341	tags=20%, list=7%, signal=21%
HALLMARK_HEME_METABOLISM	67	-0.273797	-1.04385	0.382906	0.530354	1	984	tags=25%, list=21%, signal=32%
HALLMARK_PEROXISOME	57	-0.277414	-1.03944	0.392157	0.511471	1	699	tags=18%, list=15%, signal=20%
HALLMARK_ESTROGEN_RESPONSE_LATE	65	-0.269459	-1.03619	0.382716	0.491403	1	650	tags=25%, list=14%, signal=28%
HALLMARK_UNFOLDED_PROTEIN_RESPONSE	80	-0.246624	-0.976404	0.508361	0.598209	1	1133	tags=30%, list=25%, signal=39%
HALLMARK_APICAL_JUNCTION	70	-0.248454	-0.961219	0.507299	0.602272	1	632	tags=20%, list=14%, signal=23%
HALLMARK_UV_RESPONSE_UP	73	-0.219664	-0.845501	0.770578	0.824524	1	525	tags=15%, list=11%, signal=17%
HALLMARK_MYC_TARGETS_V2	48	-0.226641	-0.811349	0.791513	0.849334	1	553	tags=13%, list=12%, signal=14%
HALLMARK_PROTEIN_SECRETION	70	-0.143913	-0.55679	0.998267	0.994942	1	1716	tags=39%, list=37%, signal=61%

## Sheet: PYR_GSEA Data
Table S7. Gene set enrichment analysis (GSEA) of PYR DDA MS data run against the Hallmark gene set.
NAME	SIZE	ES	NES	NOM p-val	FDR q-val	FWER p-val	RANK AT MAX	LEADING EDGE
HALLMARK_DNA_REPAIR	103	0.453587	2.12775	0	0.000941177	0.001	900	tags=45%, list=20%, signal=54%
HALLMARK_E2F_TARGETS	158	0.354142	1.78017	0	0.0191373	0.034	903	tags=41%, list=20%, signal=49%
HALLMARK_TNFA_SIGNALING_VIA_NFKB	34	0.454754	1.73261	0.00564972	0.0184949	0.05	146	tags=21%, list=3%, signal=21%
HALLMARK_EPITHELIAL_MESENCHYMAL_TRANSITION	56	0.412382	1.7218	0.00291545	0.0145122	0.052	450	tags=21%, list=10%, signal=23%
HALLMARK_P53_PATHWAY	71	0.360797	1.56148	0	0.0433735	0.183	525	tags=27%, list=11%, signal=30%
HALLMARK_INTERFERON_GAMMA_RESPONSE	45	0.359092	1.42283	0.0226131	0.10128	0.427	173	tags=16%, list=4%, signal=16%
HALLMARK_INTERFERON_ALPHA_RESPONSE	23	0.403009	1.35907	0.0951157	0.136831	0.587	378	tags=22%, list=8%, signal=24%
HALLMARK_KRAS_SIGNALING_UP	19	0.415628	1.33078	0.118687	0.145742	0.651	825	tags=32%, list=18%, signal=38%
HALLMARK_UV_RESPONSE_DN	50	0.315661	1.30642	0.101156	0.150103	0.711	599	tags=26%, list=13%, signal=30%
HALLMARK_COAGULATION	30	0.351216	1.26427	0.149367	0.175691	0.795	361	tags=23%, list=8%, signal=25%
HALLMARK_HYPOXIA	65	0.271315	1.1715	0.186747	0.276215	0.943	397	tags=14%, list=9%, signal=15%
HALLMARK_G2M_CHECKPOINT	135	0.226045	1.12601	0.2	0.321987	0.979	983	tags=31%, list=21%, signal=38%
HALLMARK_COMPLEMENT	52	0.244417	1.0074	0.452575	0.535063	0.999	361	tags=13%, list=8%, signal=14%
HALLMARK_APOPTOSIS	59	0.203116	0.863031	0.744253	0.839552	1	284	tags=8%, list=6%, signal=9%
HALLMARK_TGF_BETA_SIGNALING	18	0.213915	0.66218	0.911548	1	1	1516	tags=44%, list=33%, signal=66%
HALLMARK_MYC_TARGETS_V2	48	0.154929	0.619914	0.976945	0.981294	1	1572	tags=48%, list=34%, signal=72%
HALLMARK_PI3K_AKT_MTOR_SIGNALING	45	-0.579738	-2.15018	0	0	0	786	tags=53%, list=17%, signal=64%
HALLMARK_ALLOGRAFT_REJECTION	37	-0.576042	-2.02374	0	0.00100148	0.002	962	tags=54%, list=21%, signal=68%
HALLMARK_CHOLESTEROL_HOMEOSTASIS	37	-0.577878	-2.0163	0	0.000667654	0.002	305	tags=27%, list=7%, signal=29%
HALLMARK_OXIDATIVE_PHOSPHORYLATION	148	-0.438137	-1.95363	0	0.00142206	0.006	1616	tags=56%, list=35%, signal=84%
HALLMARK_MTORC1_SIGNALING	142	-0.389593	-1.74272	0	0.0142915	0.074	1452	tags=46%, list=31%, signal=65%
HALLMARK_BILE_ACID_METABOLISM	37	-0.498592	-1.74239	0.00163132	0.0119096	0.074	342	tags=16%, list=7%, signal=17%
HALLMARK_MYOGENESIS	47	-0.461427	-1.69195	0.0015873	0.0153202	0.108	556	tags=23%, list=12%, signal=26%
HALLMARK_REACTIVE_OXYGEN_SPECIES_PATHWAY	33	-0.461769	-1.57332	0.0186047	0.0413152	0.288	1137	tags=48%, list=25%, signal=64%
HALLMARK_APICAL_JUNCTION	70	-0.391137	-1.55741	0.0102041	0.0428732	0.332	639	tags=24%, list=14%, signal=28%
HALLMARK_GLYCOLYSIS	93	-0.361825	-1.51701	0.00869565	0.0530312	0.422	1543	tags=48%, list=33%, signal=71%
HALLMARK_ANDROGEN_RESPONSE	47	-0.413828	-1.50786	0.0302548	0.0528983	0.452	661	tags=26%, list=14%, signal=30%
HALLMARK_MITOTIC_SPINDLE	108	-0.336894	-1.436	0.0229226	0.0874929	0.665	717	tags=23%, list=16%, signal=27%
HALLMARK_XENOBIOTIC_METABOLISM	67	-0.359439	-1.42629	0.03125	0.0865571	0.688	854	tags=27%, list=19%, signal=32%
HALLMARK_PEROXISOME	57	-0.366961	-1.39629	0.0647709	0.101399	0.772	647	tags=21%, list=14%, signal=24%
HALLMARK_ESTROGEN_RESPONSE_LATE	65	-0.336051	-1.31931	0.0898021	0.162592	0.944	680	tags=25%, list=15%, signal=28%
HALLMARK_HEME_METABOLISM	67	-0.332156	-1.30946	0.0874233	0.162409	0.951	980	tags=27%, list=21%, signal=34%
HALLMARK_ESTROGEN_RESPONSE_EARLY	51	-0.332404	-1.2684	0.136508	0.194769	0.982	414	tags=22%, list=9%, signal=23%
HALLMARK_PROTEIN_SECRETION	70	-0.285896	-1.12762	0.248902	0.380395	1	1562	tags=37%, list=34%, signal=55%
HALLMARK_MYC_TARGETS_V1	188	-0.238494	-1.11805	0.231675	0.377681	1	1540	tags=45%, list=33%, signal=65%
HALLMARK_FATTY_ACID_METABOLISM	88	-0.24536	-1.01133	0.453195	0.568705	1	2042	tags=60%, list=44%, signal=106%
HALLMARK_ADIPOGENESIS	98	-0.235116	-0.991389	0.477762	0.584374	1	1948	tags=53%, list=42%, signal=90%
HALLMARK_UNFOLDED_PROTEIN_RESPONSE	80	-0.226635	-0.913633	0.635401	0.722495	1	1429	tags=38%, list=31%, signal=53%
HALLMARK_SPERMATOGENESIS	35	-0.237273	-0.841209	0.708535	0.838276	1	1038	tags=31%, list=23%, signal=40%
HALLMARK_UV_RESPONSE_UP	73	-0.205872	-0.821366	0.770865	0.840003	1	918	tags=22%, list=20%, signal=27%
HALLMARK_INFLAMMATORY_RESPONSE	23	-0.216141	-0.671069	0.895683	0.990076	1	1334	tags=35%, list=29%, signal=49%
HALLMARK_IL2_STAT5_SIGNALING	52	-0.176614	-0.666881	0.953074	0.954614	1	1384	tags=33%, list=30%, signal=46%

## Sheet: MTX_GSEA Data 
Table S7. Gene set enrichment analysis (GSEA) of MTX DDA MS data run against the Hallmark gene set.
NAME	SIZE	ES	NES	NOM p-val	FDR q-val	FWER p-val	RANK AT MAX	LEADING EDGE
HALLMARK_DNA_REPAIR	103	0.458462	2.12103	0	0.00213333	0.002	885	tags=49%, list=19%, signal=59%
HALLMARK_INTERFERON_ALPHA_RESPONSE	23	0.561393	1.90356	0.0026455	0.00251032	0.005	330	tags=30%, list=7%, signal=33%
HALLMARK_EPITHELIAL_MESENCHYMAL_TRANSITION	56	0.45944	1.88768	0.00289017	0.00281025	0.008	977	tags=39%, list=21%, signal=49%
HALLMARK_TNFA_SIGNALING_VIA_NFKB	34	0.464429	1.69465	0.00578035	0.0175409	0.058	286	tags=26%, list=6%, signal=28%
HALLMARK_INTERFERON_GAMMA_RESPONSE	45	0.422458	1.62819	0.0113636	0.0260977	0.108	189	tags=18%, list=4%, signal=18%
HALLMARK_E2F_TARGETS	158	0.324931	1.59579	0	0.0313853	0.148	1150	tags=48%, list=25%, signal=62%
HALLMARK_P53_PATHWAY	71	0.326972	1.42831	0.0209581	0.09212	0.438	320	tags=20%, list=7%, signal=21%
HALLMARK_UV_RESPONSE_DN	50	0.354379	1.41088	0.045045	0.0894933	0.467	994	tags=40%, list=22%, signal=50%
HALLMARK_COAGULATION	30	0.372982	1.34948	0.0857143	0.121253	0.6	288	tags=23%, list=6%, signal=25%
HALLMARK_HYPOXIA	65	0.27355	1.16243	0.197015	0.335575	0.95	743	tags=22%, list=16%, signal=25%
HALLMARK_KRAS_SIGNALING_UP	19	0.370139	1.15496	0.241814	0.31802	0.957	730	tags=26%, list=16%, signal=31%
HALLMARK_G2M_CHECKPOINT	135	0.2348	1.13752	0.182432	0.320682	0.97	1338	tags=43%, list=29%, signal=59%
HALLMARK_COMPLEMENT	52	0.240911	1.00191	0.428969	0.578922	1	288	tags=13%, list=6%, signal=14%
HALLMARK_INFLAMMATORY_RESPONSE	23	0.256187	0.863991	0.696809	0.889919	1	332	tags=17%, list=7%, signal=19%
HALLMARK_SPERMATOGENESIS	35	0.229773	0.861083	0.698492	0.836497	1	575	tags=23%, list=12%, signal=26%
HALLMARK_TGF_BETA_SIGNALING	18	0.193216	0.611403	0.951282	1	1	1515	tags=44%, list=33%, signal=66%
HALLMARK_MYC_TARGETS_V2	48	0.129426	0.524712	0.996988	0.996773	1	1611	tags=48%, list=35%, signal=73%
HALLMARK_OXIDATIVE_PHOSPHORYLATION	148	-0.490607	-2.19209	0	0	0	1871	tags=71%, list=41%, signal=116%
HALLMARK_PI3K_AKT_MTOR_SIGNALING	45	-0.563226	-2.02252	0	0.000866189	0.002	1103	tags=58%, list=24%, signal=75%
HALLMARK_CHOLESTEROL_HOMEOSTASIS	37	-0.56722	-1.93289	0	0.000577459	0.002	505	tags=30%, list=11%, signal=33%
HALLMARK_BILE_ACID_METABOLISM	37	-0.504623	-1.75718	0.00475436	0.00894574	0.041	413	tags=16%, list=9%, signal=18%
HALLMARK_ALLOGRAFT_REJECTION	37	-0.507643	-1.73706	0.00169205	0.00848104	0.048	1213	tags=59%, list=26%, signal=80%
HALLMARK_REACTIVE_OXYGEN_SPECIES_PATHWAY	33	-0.492885	-1.63944	0.0096463	0.0232441	0.145	1080	tags=48%, list=23%, signal=63%
HALLMARK_MTORC1_SIGNALING	142	-0.349811	-1.54208	0.00565771	0.0553023	0.354	1636	tags=49%, list=35%, signal=73%
HALLMARK_MITOTIC_SPINDLE	108	-0.356007	-1.51044	0.00740741	0.0642089	0.445	1229	tags=36%, list=27%, signal=48%
HALLMARK_MYOGENESIS	47	-0.399818	-1.43456	0.0484375	0.107798	0.674	490	tags=21%, list=11%, signal=24%
HALLMARK_GLYCOLYSIS	93	-0.334092	-1.3794	0.0414201	0.143115	0.815	1300	tags=37%, list=28%, signal=50%
HALLMARK_XENOBIOTIC_METABOLISM	67	-0.352643	-1.36372	0.0519878	0.146056	0.841	767	tags=24%, list=17%, signal=28%
HALLMARK_ESTROGEN_RESPONSE_EARLY	51	-0.350602	-1.31806	0.090625	0.182976	0.926	468	tags=24%, list=10%, signal=26%
HALLMARK_ADIPOGENESIS	98	-0.299582	-1.25146	0.105263	0.260655	0.978	1874	tags=55%, list=41%, signal=91%
HALLMARK_PROTEIN_SECRETION	70	-0.297806	-1.19224	0.181677	0.337428	0.995	1528	tags=36%, list=33%, signal=53%
HALLMARK_ANDROGEN_RESPONSE	47	-0.325726	-1.18272	0.208267	0.33072	0.997	240	tags=13%, list=5%, signal=13%
HALLMARK_ESTROGEN_RESPONSE_LATE	65	-0.304425	-1.1818	0.19755	0.311528	0.997	468	tags=20%, list=10%, signal=22%
HALLMARK_HEME_METABOLISM	67	-0.293168	-1.14298	0.215596	0.357132	0.999	1030	tags=25%, list=22%, signal=32%
HALLMARK_UNFOLDED_PROTEIN_RESPONSE	80	-0.282317	-1.12813	0.25	0.363111	1	1183	tags=34%, list=26%, signal=45%
HALLMARK_APICAL_JUNCTION	70	-0.286222	-1.11889	0.290087	0.35947	1	863	tags=27%, list=19%, signal=33%
HALLMARK_FATTY_ACID_METABOLISM	88	-0.267898	-1.0971	0.295035	0.378562	1	1884	tags=55%, list=41%, signal=90%
HALLMARK_MYC_TARGETS_V1	188	-0.240654	-1.09105	0.273087	0.370605	1	1562	tags=45%, list=34%, signal=66%
HALLMARK_APOPTOSIS	59	-0.258875	-0.984551	0.481651	0.552276	1	1045	tags=31%, list=23%, signal=39%
HALLMARK_PEROXISOME	57	-0.254022	-0.960551	0.529052	0.574973	1	349	tags=11%, list=8%, signal=11%
HALLMARK_IL2_STAT5_SIGNALING	52	-0.208989	-0.778636	0.866878	0.88565	1	289	tags=10%, list=6%, signal=10%
HALLMARK_UV_RESPONSE_UP	73	-0.170829	-0.669542	0.967599	0.957098	1	418	tags=11%, list=9%, signal=12%
